# Supplementary material for: 1,1′-(Ethane-1,2-di­yl)bis­(4-{(E)-2-[4-(di­methyl­amino)­phen­yl]ethen­yl}pyridin-1-ium) dibromide ethanol 0.67-solvate
Source: IUCrdata. 2021 Jun 4;6(Pt 6):x210396. doi: 10.1107/S2414314621003965 (PMC9462351; doi:10.1107/S2414314621003965)
Supplement: Supplementary file 1 [file x-06-x210396-sup1.cif]

##############################################################################
#                                                                            #
# This CIF contains the data for a data article accepted for                 #
# publication in IUCrData. It conforms to the requirements of                #
# Notes for Authors for IUCrData, and has been                               #
# peer reviewed under the auspices of IUCrData.                              #
#                                                                            #
# Full details of the Crystallographic Information File format               #
# are given in the paper "The Crystallographic Information File (CIF):       #
# a New Standard Archive File for Crystallography" by S. R. Hall, F. H.      #
# Allen and I. D. Brown [Acta Cryst. (1991), A47, 655-685].                  #
#                                                                            #
# The current version of the core CIF dictionary is obtainable from          #
# ftp://ftp.iucr.org/pub/cif_core.dic.                                       #
#                                                                            #
# Software is freely available for graphical display of the structure(s)     #
# in this CIF. For information consult the CIF software page                 #
# http://www.iucr.org/resources/cif/software.                                #
#                                                                            #
# This file may be used for bona fide research purposes within the           #
# scientific community so long as proper attribution is given to the data    # 
# article from which it was obtained.                                        #
#                                                                            #
##############################################################################
data_I
_database_code_depnum_ccdc_archive 'CCDC 2077383'
_audit_creation_method
;
Olex2 1.3
(compiled 2020.07.31 svn.rc2a77460 for OlexSys, GUI svn.r6145)
;
_journal_date_recd_electronic     2020-11-30
_journal_date_accepted     2021-04-14
_journal_name_full     'IUCrData'
_journal_year     2021
_journal_volume     6
_journal_issue      6
_journal_page_first     0
_journal_page_last     0
_journal_paper_category     HO
_journal_paper_doi     10.1107/S2414314621003965
_journal_coeditor_code     HB4370
_publ_contact_author_name     'Zhichao Wu'
_publ_contact_author_address
;
Department of Chemistry, Anhui University, Hefei, Anhui 230039, P. R. China
;
_publ_contact_author_email     'wu_zhichao63@sina.com'
_publ_contact_author_fax     ?
_publ_contact_author_phone     ?
_publ_section_title
;\
1,1'-(Ethane-1,2-diyl)bis(4-{(<i>E</i>)-2-[4-(dimethylamino)phenyl]ethenyl}\
pyridin-1-ium) dibromide ethanol 0.67-solvate
;
_publ_section_title_footnote     .
loop_
    _publ_author_name
    _publ_author_footnote
    _publ_author_address
    'Wang, Shengnan' .
;
Department of Chemistry, Anhui University, Hefei, Anhui 230039,
People's Republic of China
;
    'Liu, Gang' .
;
Department of Chemistry, Anhui University, Hefei, Anhui 230039,
People's Republic of China
;
    'Wu, Zhichao' .
;
Department of Chemistry, Anhui University, Hefei, Anhui 230039,
People's Republic of China
;
_publ_section_synopsis
;
The asymmetric unit of the title solvated molecular salt consists of 1.5
cations, three bromide anions and one ethanol solvent molecule of
crystallization. The half-cation is completed by crystallographic inversion
symmetry. In the crystal, O---H...Br hydrogen bonds and weak C---H...Br
interactions link the components.
;
_chemical_name_systematic
;\
1,1'-(Ethane-1,2-diyl)bis(4-{(<i>E</i>)-2-[4-(dimethylamino)phenyl]\
ethenyl}pyridin-1-ium) dibromide ethanol 0.67-solvate
;
_chemical_name_common     ?
_chemical_formula_moiety     '3(C32 H36 N4 2+), 6(Br -), 2(C2 H6 O)'
_chemical_formula_sum     'C100 H120 Br6 N12 O2'
_chemical_formula_iupac     '3C32 H36 N4 2+, 6Br -, 2C2 H6 O'
_chemical_formula_weight     2001.53
_chemical_melting_point     ?
_space_group_crystal_system     triclinic
_space_group_name_H-M_alt     'P -1'
_space_group_name_Hall     '-P 1'
loop_
    _space_group_symop_operation_xyz
    'x, y, z'
    '-x, -y, -z'
_cell_length_a     9.652(3)
_cell_length_b     14.867(6)
_cell_length_c     17.914(6)
_cell_angle_alpha     94.222(7)
_cell_angle_beta     103.853(5)
_cell_angle_gamma     100.292(4)
_cell_volume     2437.2(15)
_cell_formula_units_Z     1
_cell_measurement_reflns_used     3435
_cell_measurement_theta_min     2.360
_cell_measurement_theta_max     21.093
_cell_measurement_temperature     296.15
_exptl_crystal_description     block
_exptl_crystal_colour     red
_exptl_crystal_size_max     0.19
_exptl_crystal_size_mid     0.15
_exptl_crystal_size_min     0.12
_exptl_crystal_density_diffrn     1.364
_exptl_crystal_density_meas     .
_exptl_crystal_density_method     ?
_exptl_crystal_F_000     1030
_exptl_absorpt_coefficient_mu     2.524
_exptl_absorpt_correction_type     multi-scan
_exptl_absorpt_process_details
;
(SADABS; Bruker, 2013)
;
_exptl_absorpt_correction_T_min     0.4560
_exptl_absorpt_correction_T_max     0.7456
_diffrn_ambient_temperature     296.15
_diffrn_source     'sealed tube'
_diffrn_source_power     1.5
_diffrn_source_voltage     50.0
_diffrn_source_current     30.0
_diffrn_radiation_type     MoK\a
_diffrn_radiation_wavelength     0.71073
_diffrn_radiation_monochromator     graphite
_diffrn_measurement_device_type     'Bruker SMART APEX CCD'
_diffrn_measurement_method     'phi and omega scans'
_diffrn_detector_area_resol_mean     8
_diffrn_reflns_number     17772
_diffrn_reflns_av_R_equivalents     0.0569
_diffrn_reflns_av_unetI/netI     0.0920
_diffrn_reflns_theta_min     1.719
_diffrn_reflns_theta_max     25.000
_diffrn_reflns_theta_full     25.000
_diffrn_measured_fraction_theta_max     0.992
_diffrn_measured_fraction_theta_full     0.992
_diffrn_reflns_limit_h_min     -11
_diffrn_reflns_limit_h_max     11
_diffrn_reflns_limit_k_min     -17
_diffrn_reflns_limit_k_max     17
_diffrn_reflns_limit_l_min     -21
_diffrn_reflns_limit_l_max     21
_refine_special_details     ?
_reflns_number_total     8543
_reflns_number_gt     4501
_reflns_threshold_expression     'I > 2\s(I)'
_refine_ls_structure_factor_coef     Fsqd
_refine_ls_matrix_type     full
_refine_ls_R_factor_all     0.1186
_refine_ls_R_factor_gt     0.0524
_refine_ls_wR_factor_gt     0.1231
_refine_ls_wR_factor_ref     0.1528
_refine_ls_goodness_of_fit_ref     0.963
_refine_ls_restrained_S_all     0.963
_refine_ls_number_reflns     8543
_refine_ls_number_parameters     549
_refine_ls_number_restraints     0
_refine_ls_hydrogen_treatment     constr
_refine_ls_weighting_scheme     calc
_refine_ls_weighting_details
                      'w=1/[\s^2^(Fo^2^)+(0.0713P)^2^] where P=(Fo^2^+2Fc^2^)/3'
_atom_sites_solution_hydrogens     geom
_atom_sites_solution_primary     dual
_atom_sites_solution_secondary     ?
_refine_ls_shift/su_max     0.001
_refine_ls_shift/su_mean     0.000
_refine_diff_density_max     0.529
_refine_diff_density_min     -0.302
_refine_ls_extinction_method     none
_refine_ls_extinction_coef     .
loop_
    _atom_type_symbol
    _atom_type_description
    _atom_type_scat_dispersion_real
    _atom_type_scat_dispersion_imag
    _atom_type_scat_source
    'C' 'C' 0.0033 0.0016
                         'International Tables Vol C Tables 4.2.6.8 and 6.1.1.4'
    'H' 'H' 0.0000 0.0000
                         'International Tables Vol C Tables 4.2.6.8 and 6.1.1.4'
    'Br' 'Br' -0.2901 2.4595
                         'International Tables Vol C Tables 4.2.6.8 and 6.1.1.4'
    'N' 'N' 0.0061 0.0033
                         'International Tables Vol C Tables 4.2.6.8 and 6.1.1.4'
    'O' 'O' 0.0106 0.0060
                         'International Tables Vol C Tables 4.2.6.8 and 6.1.1.4'
_computing_data_collection
;
APEX2 (Bruker, 2013)
;
_computing_cell_refinement
;
SAINT (Bruker, 2013)
;
_computing_data_reduction
;
SAINT (Bruker, 2013)
;
_computing_structure_solution
;
SHELXT  (Sheldrick, 2015a)
;
_computing_structure_refinement
;
<i>SHELXL2014/7</i> (Sheldrick, 2015b)
;
_computing_molecular_graphics
;
<i>OLEX2</i> (Dolomanov <i>et al.</i>,  2009)
;
_computing_publication_material
;
<i>OLEX2</i> (Dolomanov <i>et al.</i>,  2009)
;
loop_
    _atom_site_type_symbol
    _atom_site_label
    _atom_site_fract_x
    _atom_site_fract_y
    _atom_site_fract_z
    _atom_site_U_iso_or_equiv
    _atom_site_adp_type
    _atom_site_calc_flag
    _atom_site_occupancy
    _atom_site_disorder_assembly
    _atom_site_disorder_group
    Br Br1 1.13112(6) 0.29512(4) 0.27321(4) 0.0854(2) Uani d 1 . .
    Br Br2 0.50470(6) -0.07151(4) 0.37597(4) 0.0820(2) Uani d 1 . .
    Br Br3 1.15643(6) 0.35699(4) 0.55618(4) 0.0806(2) Uani d 1 . .
    O O1 1.0330(7) 0.6062(4) 0.8733(3) 0.1303(18) Uani d 1 . .
    H H1 0.9961 0.6363 0.8402 0.195 Uiso calc 1 . .
    C C49 1.0734(8) 0.5353(5) 0.8390(5) 0.123(3) Uani d 1 . .
    H H49A 1.1410 0.5577 0.8090 0.148 Uiso calc 1 . .
    H H49B 0.9890 0.4944 0.8045 0.148 Uiso calc 1 . .
    C C50 1.1475(8) 0.4838(5) 0.9044(4) 0.120(3) Uani d 1 . .
    H H50A 1.1850 0.4354 0.8825 0.179 Uiso calc 1 . .
    H H50B 1.0774 0.4578 0.9310 0.179 Uiso calc 1 . .
    H H50C 1.2260 0.5262 0.9403 0.179 Uiso calc 1 . .
    N N1 0.7483(4) 0.2030(3) 0.4151(2) 0.0515(10) Uani d 1 . .
    N N2 0.3218(5) 0.7345(3) 0.1126(3) 0.0759(14) Uani d 1 . .
    N N3 1.6135(4) -0.2920(3) 0.9295(3) 0.0683(12) Uani d 1 . .
    N N6 0.9098(4) 0.0969(3) 0.5900(2) 0.0505(10) Uani d 1 . .
    C C1 0.6117(5) 0.3269(3) 0.3307(3) 0.0520(12) Uani d 1 . .
    C C2 0.7631(6) 0.3331(4) 0.3485(3) 0.0711(16) Uani d 1 . .
    H H2 0.8204 0.3801 0.3312 0.085 Uiso calc 1 . .
    C C3 0.8288(6) 0.2718(4) 0.3907(3) 0.0691(15) Uani d 1 . .
    H H3 0.9295 0.2782 0.4024 0.083 Uiso calc 1 . .
    C C4 0.5337(5) 0.2541(3) 0.3578(3) 0.0606(14) Uani d 1 . .
    H H4 0.4329 0.2464 0.3476 0.073 Uiso calc 1 . .
    C C5 0.6025(5) 0.1939(3) 0.3991(3) 0.0644(15) Uani d 1 . .
    H H5 0.5478 0.1457 0.4164 0.077 Uiso calc 1 . .
    C C6 0.5360(5) 0.3892(3) 0.2860(3) 0.0535(13) Uani d 1 . .
    H H6 0.4358 0.3703 0.2658 0.064 Uiso calc 1 . .
    C C7 0.5971(5) 0.4701(3) 0.2716(3) 0.0570(13) Uani d 1 . .
    H H7 0.6978 0.4873 0.2905 0.068 Uiso calc 1 . .
    C C8 0.5247(5) 0.5361(3) 0.2292(3) 0.0504(12) Uani d 1 . .
    C C9 0.6003(5) 0.6249(4) 0.2298(3) 0.0663(15) Uani d 1 . .
    H H9 0.6980 0.6412 0.2569 0.080 Uiso calc 1 . .
    C C10 0.3785(6) 0.5151(3) 0.1871(3) 0.0615(14) Uani d 1 . .
    H H10 0.3237 0.4565 0.1856 0.074 Uiso calc 1 . .
    C C11 0.3139(6) 0.5793(3) 0.1479(3) 0.0642(15) Uani d 1 . .
    H H11 0.2172 0.5624 0.1192 0.077 Uiso calc 1 . .
    C C12 0.3894(5) 0.6690(3) 0.1498(3) 0.0553(13) Uani d 1 . .
    C C13 0.5350(6) 0.6894(4) 0.1916(3) 0.0716(16) Uani d 1 . .
    H H13 0.5897 0.7482 0.1937 0.086 Uiso calc 1 . .
    C C14 0.4026(6) 0.8251(4) 0.1136(4) 0.105(2) Uani d 1 . .
    H H14A 0.4590 0.8482 0.1654 0.157 Uiso calc 1 . .
    H H14B 0.3364 0.8648 0.0959 0.157 Uiso calc 1 . .
    H H14C 0.4665 0.8233 0.0801 0.157 Uiso calc 1 . .
    C C15 0.1759(6) 0.7097(4) 0.0636(3) 0.0824(18) Uani d 1 . .
    H H15A 0.1730 0.6661 0.0207 0.124 Uiso calc 1 . .
    H H15B 0.1460 0.7638 0.0446 0.124 Uiso calc 1 . .
    H H15C 0.1111 0.6827 0.0927 0.124 Uiso calc 1 . .
    C C16 0.8186(5) 0.1359(3) 0.4603(3) 0.0534(13) Uani d 1 . .
    H H16A 0.9156 0.1382 0.4532 0.064 Uiso calc 1 . .
    H H16B 0.7622 0.0740 0.4421 0.064 Uiso calc 1 . .
    C C17 0.8276(5) 0.1588(3) 0.5442(3) 0.0544(13) Uani d 1 . .
    H H17A 0.8765 0.2225 0.5613 0.065 Uiso calc 1 . .
    H H17B 0.7303 0.1511 0.5520 0.065 Uiso calc 1 . .
    C C18 0.8412(5) 0.0155(3) 0.6034(3) 0.0628(14) Uani d 1 . .
    H H18 0.7411 -0.0031 0.5826 0.075 Uiso calc 1 . .
    C C19 1.0551(5) 0.1230(3) 0.6184(3) 0.0552(13) Uani d 1 . .
    H H19 1.1028 0.1787 0.6077 0.066 Uiso calc 1 . .
    C C20 0.9152(5) -0.0404(3) 0.6468(3) 0.0635(14) Uani d 1 . .
    H H20 0.8651 -0.0968 0.6550 0.076 Uiso calc 1 . .
    C C21 1.0662(5) -0.0144(3) 0.6794(3) 0.0478(12) Uani d 1 . .
    C C22 1.1335(5) 0.0697(3) 0.6623(3) 0.0540(13) Uani d 1 . .
    H H22 1.2337 0.0896 0.6813 0.065 Uiso calc 1 . .
    C C23 1.1428(5) -0.0742(3) 0.7272(3) 0.0526(13) Uani d 1 . .
    H H23 1.0862 -0.1232 0.7427 0.063 Uiso calc 1 . .
    C C24 1.2871(6) -0.0651(3) 0.7510(3) 0.0541(13) Uani d 1 . .
    H H24 1.3425 -0.0153 0.7359 0.065 Uiso calc 1 . .
    C C25 1.3682(5) -0.1241(3) 0.7977(3) 0.0504(12) Uani d 1 . .
    C C26 1.3820(5) -0.2511(3) 0.8750(3) 0.0557(13) Uani d 1 . .
    H H26 1.3346 -0.2974 0.8976 0.067 Uiso calc 1 . .
    C C27 1.3024(5) -0.1962(3) 0.8305(3) 0.0588(14) Uani d 1 . .
    H H27 1.2016 -0.2080 0.8223 0.071 Uiso calc 1 . .
    C C28 1.5339(5) -0.2374(3) 0.8861(3) 0.0530(13) Uani d 1 . .
    C C29 1.5983(5) -0.1674(3) 0.8506(3) 0.0638(14) Uani d 1 . .
    H H29 1.6980 -0.1582 0.8551 0.077 Uiso calc 1 . .
    C C30 1.5184(5) -0.1116(3) 0.8091(3) 0.0590(14) Uani d 1 . .
    H H30 1.5662 -0.0640 0.7879 0.071 Uiso calc 1 . .
    C C31 1.5453(6) -0.3641(4) 0.9673(4) 0.0896(19) Uani d 1 . .
    H H31A 1.4932 -0.3382 1.0000 0.134 Uiso calc 1 . .
    H H31B 1.6189 -0.3914 0.9981 0.134 Uiso calc 1 . .
    H H31C 1.4788 -0.4104 0.9288 0.134 Uiso calc 1 . .
    C C32 1.7695(5) -0.2821(4) 0.9372(3) 0.0757(16) Uani d 1 . .
    H H32A 1.7882 -0.2806 0.8870 0.114 Uiso calc 1 . .
    H H32B 1.8026 -0.3334 0.9602 0.114 Uiso calc 1 . .
    H H32C 1.8205 -0.2259 0.9696 0.114 Uiso calc 1 . .
    N N4 0.6240(4) 0.4654(2) 0.5851(2) 0.0469(10) Uani d 1 . .
    N N5 1.1525(4) -0.0005(3) 0.9282(2) 0.0664(12) Uani d 1 . .
    C C33 0.5267(5) 0.5205(3) 0.5418(2) 0.0505(12) Uani d 1 . .
    H H33A 0.5790 0.5835 0.5455 0.061 Uiso calc 1 . .
    H H33B 0.4444 0.5213 0.5639 0.061 Uiso calc 1 . .
    C C34 0.5649(5) 0.3890(3) 0.6118(3) 0.0534(13) Uani d 1 . .
    H H34 0.4642 0.3724 0.6025 0.064 Uiso calc 1 . .
    C C35 0.7694(5) 0.4882(3) 0.5966(3) 0.0673(15) Uani d 1 . .
    H H35 0.8105 0.5396 0.5769 0.081 Uiso calc 1 . .
    C C36 0.8567(5) 0.4360(3) 0.6370(3) 0.0631(15) Uani d 1 . .
    H H36 0.9570 0.4528 0.6442 0.076 Uiso calc 1 . .
    C C37 0.6502(5) 0.3360(3) 0.6520(3) 0.0515(12) Uani d 1 . .
    H H37 0.6068 0.2834 0.6694 0.062 Uiso calc 1 . .
    C C38 0.8017(5) 0.3593(3) 0.6676(2) 0.0423(11) Uani d 1 . .
    C C39 0.8966(5) 0.3074(3) 0.7133(3) 0.0477(12) Uani d 1 . .
    H H39 0.9966 0.3300 0.7249 0.057 Uiso calc 1 . .
    C C40 0.8500(5) 0.2291(3) 0.7397(3) 0.0473(12) Uani d 1 . .
    H H40 0.7497 0.2073 0.7250 0.057 Uiso calc 1 . .
    C C41 0.9335(5) 0.1731(3) 0.7881(3) 0.0465(12) Uani d 1 . .
    C C42 0.8636(5) 0.0878(3) 0.8015(3) 0.0591(14) Uani d 1 . .
    H H42 0.7645 0.0684 0.7783 0.071 Uiso calc 1 . .
    C C43 1.0821(5) 0.1978(3) 0.8244(3) 0.0525(12) Uani d 1 . .
    H H43 1.1339 0.2541 0.8172 0.063 Uiso calc 1 . .
    C C44 1.1547(5) 0.1424(3) 0.8701(3) 0.0509(12) Uani d 1 . .
    H H44 1.2539 0.1622 0.8931 0.061 Uiso calc 1 . .
    C C45 1.0831(5) 0.0564(3) 0.8833(3) 0.0490(12) Uani d 1 . .
    C C46 0.9333(5) 0.0314(3) 0.8468(3) 0.0626(14) Uani d 1 . .
    H H46 0.8807 -0.0248 0.8538 0.075 Uiso calc 1 . .
    C C47 1.0752(6) -0.0900(4) 0.9372(3) 0.0810(18) Uani d 1 . .
    H H47A 1.0364 -0.1261 0.8873 0.122 Uiso calc 1 . .
    H H47B 0.9969 -0.0828 0.9600 0.122 Uiso calc 1 . .
    H H47C 1.1409 -0.1207 0.9700 0.122 Uiso calc 1 . .
    C C48 1.3083(5) 0.0216(4) 0.9599(3) 0.0752(16) Uani d 1 . .
    H H48A 1.3555 0.0257 0.9185 0.113 Uiso calc 1 . .
    H H48B 1.3380 -0.0258 0.9900 0.113 Uiso calc 1 . .
    H H48C 1.3352 0.0795 0.9924 0.113 Uiso calc 1 . .
loop_
    _atom_site_aniso_label
    _atom_site_aniso_U_11
    _atom_site_aniso_U_22
    _atom_site_aniso_U_33
    _atom_site_aniso_U_12
    _atom_site_aniso_U_13
    _atom_site_aniso_U_23
    Br1 0.0648(4) 0.0887(5) 0.1078(5) 0.0135(3) 0.0259(3) 0.0362(4)
    Br2 0.0549(4) 0.0655(4) 0.1300(6) 0.0084(3) 0.0344(4) 0.0142(4)
    Br3 0.0541(3) 0.0932(5) 0.0877(5) 0.0024(3) 0.0060(3) 0.0390(4)
    O1 0.131(5) 0.157(5) 0.102(4) 0.054(4) 0.012(3) 0.014(4)
    C49 0.119(6) 0.095(5) 0.144(8) 0.034(5) 0.017(5) -0.029(5)
    C50 0.104(5) 0.098(5) 0.148(7) 0.023(4) 0.010(5) 0.024(5)
    N1 0.052(3) 0.049(2) 0.051(3) 0.014(2) 0.004(2) 0.010(2)
    N2 0.071(3) 0.068(3) 0.094(4) 0.023(3) 0.016(3) 0.043(3)
    N3 0.055(3) 0.072(3) 0.078(3) 0.017(2) 0.008(2) 0.030(3)
    N6 0.053(3) 0.056(3) 0.052(3) 0.021(2) 0.020(2) 0.020(2)
    C1 0.056(3) 0.048(3) 0.049(3) 0.017(3) 0.004(2) 0.003(2)
    C2 0.065(4) 0.073(4) 0.075(4) 0.008(3) 0.014(3) 0.035(3)
    C3 0.052(3) 0.078(4) 0.073(4) 0.009(3) 0.005(3) 0.028(3)
    C4 0.049(3) 0.055(3) 0.075(4) 0.014(3) 0.005(3) 0.014(3)
    C5 0.056(3) 0.052(3) 0.086(4) 0.013(3) 0.014(3) 0.019(3)
    C6 0.055(3) 0.057(3) 0.048(3) 0.018(3) 0.009(2) 0.003(3)
    C7 0.060(3) 0.062(3) 0.048(3) 0.016(3) 0.009(3) 0.007(3)
    C8 0.055(3) 0.058(3) 0.044(3) 0.020(3) 0.014(2) 0.014(2)
    C9 0.049(3) 0.077(4) 0.076(4) 0.013(3) 0.016(3) 0.029(3)
    C10 0.077(4) 0.048(3) 0.056(3) 0.014(3) 0.009(3) 0.011(3)
    C11 0.065(3) 0.059(3) 0.061(4) 0.013(3) 0.000(3) 0.008(3)
    C12 0.058(3) 0.061(3) 0.051(3) 0.019(3) 0.016(3) 0.014(3)
    C13 0.066(4) 0.071(4) 0.090(4) 0.020(3) 0.030(3) 0.037(3)
    C14 0.083(4) 0.088(5) 0.158(7) 0.025(4) 0.037(4) 0.072(4)
    C15 0.074(4) 0.094(4) 0.078(4) 0.029(3) 0.004(3) 0.025(3)
    C16 0.059(3) 0.052(3) 0.053(3) 0.023(3) 0.013(3) 0.007(2)
    C17 0.063(3) 0.058(3) 0.050(3) 0.022(3) 0.020(3) 0.012(2)
    C18 0.053(3) 0.063(3) 0.081(4) 0.017(3) 0.024(3) 0.032(3)
    C19 0.060(3) 0.052(3) 0.059(3) 0.013(3) 0.020(3) 0.018(3)
    C20 0.055(3) 0.058(3) 0.086(4) 0.016(3) 0.026(3) 0.028(3)
    C21 0.056(3) 0.050(3) 0.047(3) 0.024(2) 0.020(2) 0.009(2)
    C22 0.055(3) 0.053(3) 0.060(3) 0.023(3) 0.015(3) 0.016(3)
    C23 0.060(3) 0.054(3) 0.053(3) 0.022(3) 0.022(3) 0.015(2)
    C24 0.069(4) 0.050(3) 0.050(3) 0.018(3) 0.021(3) 0.011(2)
    C25 0.056(3) 0.047(3) 0.050(3) 0.016(2) 0.012(2) 0.009(2)
    C26 0.056(3) 0.059(3) 0.060(3) 0.018(3) 0.021(3) 0.022(3)
    C27 0.052(3) 0.073(4) 0.060(3) 0.024(3) 0.020(3) 0.013(3)
    C28 0.056(3) 0.054(3) 0.047(3) 0.016(3) 0.005(2) 0.007(3)
    C29 0.047(3) 0.068(3) 0.070(4) 0.005(3) 0.004(3) 0.019(3)
    C30 0.057(3) 0.051(3) 0.064(4) 0.004(3) 0.007(3) 0.018(3)
    C31 0.092(4) 0.090(4) 0.102(5) 0.036(4) 0.028(4) 0.052(4)
    C32 0.057(3) 0.089(4) 0.075(4) 0.020(3) -0.002(3) 0.014(3)
    N4 0.054(3) 0.043(2) 0.045(2) 0.020(2) 0.0061(19) 0.0125(19)
    N5 0.057(3) 0.070(3) 0.077(3) 0.025(2) 0.010(2) 0.042(3)
    C33 0.062(3) 0.049(3) 0.043(3) 0.025(2) 0.005(2) 0.009(2)
    C34 0.045(3) 0.061(3) 0.056(3) 0.013(3) 0.011(2) 0.022(3)
    C35 0.053(3) 0.058(3) 0.082(4) 0.000(3) 0.002(3) 0.029(3)
    C36 0.043(3) 0.055(3) 0.086(4) 0.004(2) 0.004(3) 0.032(3)
    C37 0.050(3) 0.045(3) 0.062(3) 0.009(2) 0.014(3) 0.022(2)
    C38 0.044(3) 0.040(3) 0.041(3) 0.014(2) 0.004(2) 0.004(2)
    C39 0.043(3) 0.050(3) 0.051(3) 0.012(2) 0.011(2) 0.009(2)
    C40 0.042(3) 0.055(3) 0.047(3) 0.015(2) 0.011(2) 0.010(2)
    C41 0.044(3) 0.050(3) 0.047(3) 0.015(2) 0.009(2) 0.011(2)
    C42 0.043(3) 0.062(3) 0.068(4) 0.005(3) 0.007(3) 0.024(3)
    C43 0.055(3) 0.043(3) 0.062(3) 0.011(2) 0.016(3) 0.015(2)
    C44 0.043(3) 0.055(3) 0.052(3) 0.017(2) 0.001(2) 0.013(2)
    C45 0.055(3) 0.056(3) 0.042(3) 0.018(3) 0.015(2) 0.016(2)
    C46 0.054(3) 0.057(3) 0.081(4) 0.013(3) 0.016(3) 0.035(3)
    C47 0.083(4) 0.080(4) 0.088(5) 0.025(3) 0.020(3) 0.043(3)
    C48 0.065(4) 0.080(4) 0.075(4) 0.025(3) -0.006(3) 0.027(3)
_geom_special_details
;
 All esds (except the esd in the dihedral angle between two l.s. planes)
 are estimated using the full covariance matrix.  The cell esds are taken
 into account individually in the estimation of esds in distances, angles
 and torsion angles; correlations between esds in cell parameters are only
 used when they are defined by crystal symmetry.  An approximate (isotropic)
 treatment of cell esds is used for estimating esds involving l.s. planes.
;
loop_
    _geom_bond_atom_site_label_1
    _geom_bond_atom_site_label_2
    _geom_bond_site_symmetry_2
    _geom_bond_distance
    _geom_bond_publ_flag
    O1 H1 . 0.8200 ?
    O1 C49 . 1.344(7) ?
    C49 H49A . 0.9700 ?
    C49 H49B . 0.9700 ?
    C49 C50 . 1.549(10) ?
    C50 H50A . 0.9600 ?
    C50 H50B . 0.9600 ?
    C50 H50C . 0.9600 ?
    N1 C3 . 1.336(6) ?
    N1 C5 . 1.347(6) ?
    N1 C16 . 1.486(6) ?
    N2 C12 . 1.389(6) ?
    N2 C14 . 1.428(6) ?
    N2 C15 . 1.438(6) ?
    N3 C28 . 1.372(6) ?
    N3 C31 . 1.453(6) ?
    N3 C32 . 1.458(6) ?
    N6 C17 . 1.487(6) ?
    N6 C18 . 1.339(6) ?
    N6 C19 . 1.345(6) ?
    C1 C2 . 1.403(7) ?
    C1 C4 . 1.390(6) ?
    C1 C6 . 1.451(6) ?
    C2 H2 . 0.9300 ?
    C2 C3 . 1.373(7) ?
    C3 H3 . 0.9300 ?
    C4 H4 . 0.9300 ?
    C4 C5 . 1.366(7) ?
    C5 H5 . 0.9300 ?
    C6 H6 . 0.9300 ?
    C6 C7 . 1.315(6) ?
    C7 H7 . 0.9300 ?
    C7 C8 . 1.459(6) ?
    C8 C9 . 1.386(6) ?
    C8 C10 . 1.399(6) ?
    C9 H9 . 0.9300 ?
    C9 C13 . 1.376(7) ?
    C10 H10 . 0.9300 ?
    C10 C11 . 1.377(6) ?
    C11 H11 . 0.9300 ?
    C11 C12 . 1.394(6) ?
    C12 C13 . 1.392(6) ?
    C13 H13 . 0.9300 ?
    C14 H14A . 0.9600 ?
    C14 H14B . 0.9600 ?
    C14 H14C . 0.9600 ?
    C15 H15A . 0.9600 ?
    C15 H15B . 0.9600 ?
    C15 H15C . 0.9600 ?
    C16 H16A . 0.9700 ?
    C16 H16B . 0.9700 ?
    C16 C17 . 1.495(6) ?
    C17 H17A . 0.9700 ?
    C17 H17B . 0.9700 ?
    C18 H18 . 0.9300 ?
    C18 C20 . 1.359(7) ?
    C19 H19 . 0.9300 ?
    C19 C22 . 1.356(6) ?
    C20 H20 . 0.9300 ?
    C20 C21 . 1.404(6) ?
    C21 C22 . 1.393(6) ?
    C21 C23 . 1.454(6) ?
    C22 H22 . 0.9300 ?
    C23 H23 . 0.9300 ?
    C23 C24 . 1.334(6) ?
    C24 H24 . 0.9300 ?
    C24 C25 . 1.457(6) ?
    C25 C27 . 1.387(6) ?
    C25 C30 . 1.391(6) ?
    C26 H26 . 0.9300 ?
    C26 C27 . 1.385(6) ?
    C26 C28 . 1.407(6) ?
    C27 H27 . 0.9300 ?
    C28 C29 . 1.390(6) ?
    C29 H29 . 0.9300 ?
    C29 C30 . 1.371(6) ?
    C30 H30 . 0.9300 ?
    C31 H31A . 0.9600 ?
    C31 H31B . 0.9600 ?
    C31 H31C . 0.9600 ?
    C32 H32A . 0.9600 ?
    C32 H32B . 0.9600 ?
    C32 H32C . 0.9600 ?
    N4 C33 . 1.476(5) ?
    N4 C34 . 1.349(5) ?
    N4 C35 . 1.345(6) ?
    N5 C45 . 1.363(6) ?
    N5 C47 . 1.445(6) ?
    N5 C48 . 1.442(6) ?
    C33 C33 2_666 1.505(8) ?
    C33 H33A . 0.9700 ?
    C33 H33B . 0.9700 ?
    C34 H34 . 0.9300 ?
    C34 C37 . 1.360(6) ?
    C35 H35 . 0.9300 ?
    C35 C36 . 1.365(6) ?
    C36 H36 . 0.9300 ?
    C36 C38 . 1.377(6) ?
    C37 H37 . 0.9300 ?
    C37 C38 . 1.395(6) ?
    C38 C39 . 1.447(6) ?
    C39 H39 . 0.9300 ?
    C39 C40 . 1.333(6) ?
    C40 H40 . 0.9300 ?
    C40 C41 . 1.452(6) ?
    C41 C42 . 1.391(6) ?
    C41 C43 . 1.395(6) ?
    C42 H42 . 0.9300 ?
    C42 C46 . 1.363(6) ?
    C43 H43 . 0.9300 ?
    C43 C44 . 1.367(6) ?
    C44 H44 . 0.9300 ?
    C44 C45 . 1.406(6) ?
    C45 C46 . 1.405(6) ?
    C46 H46 . 0.9300 ?
    C47 H47A . 0.9600 ?
    C47 H47B . 0.9600 ?
    C47 H47C . 0.9600 ?
    C48 H48A . 0.9600 ?
    C48 H48B . 0.9600 ?
    C48 H48C . 0.9600 ?
loop_
    _geom_angle_atom_site_label_1
    _geom_angle_atom_site_label_2
    _geom_angle_atom_site_label_3
    _geom_angle_site_symmetry_1
    _geom_angle_site_symmetry_3
    _geom_angle
    _geom_angle_publ_flag
    C49 O1 H1 . . 109.5 ?
    O1 C49 H49A . . 110.3 ?
    O1 C49 H49B . . 110.3 ?
    O1 C49 C50 . . 106.9(7) ?
    H49A C49 H49B . . 108.6 ?
    C50 C49 H49A . . 110.3 ?
    C50 C49 H49B . . 110.3 ?
    C49 C50 H50A . . 109.5 ?
    C49 C50 H50B . . 109.5 ?
    C49 C50 H50C . . 109.5 ?
    H50A C50 H50B . . 109.5 ?
    H50A C50 H50C . . 109.5 ?
    H50B C50 H50C . . 109.5 ?
    C3 N1 C5 . . 120.3(4) ?
    C3 N1 C16 . . 120.4(4) ?
    C5 N1 C16 . . 119.3(4) ?
    C12 N2 C14 . . 120.4(4) ?
    C12 N2 C15 . . 121.1(5) ?
    C14 N2 C15 . . 117.9(4) ?
    C28 N3 C31 . . 121.5(4) ?
    C28 N3 C32 . . 121.3(4) ?
    C31 N3 C32 . . 117.2(4) ?
    C18 N6 C17 . . 120.9(4) ?
    C18 N6 C19 . . 119.6(4) ?
    C19 N6 C17 . . 119.6(4) ?
    C2 C1 C6 . . 124.3(5) ?
    C4 C1 C2 . . 115.6(4) ?
    C4 C1 C6 . . 120.1(4) ?
    C1 C2 H2 . . 119.1 ?
    C3 C2 C1 . . 121.7(5) ?
    C3 C2 H2 . . 119.1 ?
    N1 C3 C2 . . 120.1(5) ?
    N1 C3 H3 . . 119.9 ?
    C2 C3 H3 . . 119.9 ?
    C1 C4 H4 . . 119.4 ?
    C5 C4 C1 . . 121.1(5) ?
    C5 C4 H4 . . 119.4 ?
    N1 C5 C4 . . 121.2(5) ?
    N1 C5 H5 . . 119.4 ?
    C4 C5 H5 . . 119.4 ?
    C1 C6 H6 . . 117.3 ?
    C7 C6 C1 . . 125.5(5) ?
    C7 C6 H6 . . 117.3 ?
    C6 C7 H7 . . 116.4 ?
    C6 C7 C8 . . 127.3(5) ?
    C8 C7 H7 . . 116.4 ?
    C9 C8 C7 . . 120.3(4) ?
    C9 C8 C10 . . 116.6(4) ?
    C10 C8 C7 . . 123.1(5) ?
    C8 C9 H9 . . 119.0 ?
    C13 C9 C8 . . 121.9(5) ?
    C13 C9 H9 . . 119.0 ?
    C8 C10 H10 . . 119.3 ?
    C11 C10 C8 . . 121.5(5) ?
    C11 C10 H10 . . 119.3 ?
    C10 C11 H11 . . 119.1 ?
    C10 C11 C12 . . 121.8(5) ?
    C12 C11 H11 . . 119.1 ?
    N2 C12 C11 . . 121.5(5) ?
    N2 C12 C13 . . 122.1(5) ?
    C13 C12 C11 . . 116.4(5) ?
    C9 C13 C12 . . 121.8(5) ?
    C9 C13 H13 . . 119.1 ?
    C12 C13 H13 . . 119.1 ?
    N2 C14 H14A . . 109.5 ?
    N2 C14 H14B . . 109.5 ?
    N2 C14 H14C . . 109.5 ?
    H14A C14 H14B . . 109.5 ?
    H14A C14 H14C . . 109.5 ?
    H14B C14 H14C . . 109.5 ?
    N2 C15 H15A . . 109.5 ?
    N2 C15 H15B . . 109.5 ?
    N2 C15 H15C . . 109.5 ?
    H15A C15 H15B . . 109.5 ?
    H15A C15 H15C . . 109.5 ?
    H15B C15 H15C . . 109.5 ?
    N1 C16 H16A . . 109.8 ?
    N1 C16 H16B . . 109.8 ?
    N1 C16 C17 . . 109.5(4) ?
    H16A C16 H16B . . 108.2 ?
    C17 C16 H16A . . 109.8 ?
    C17 C16 H16B . . 109.8 ?
    C16 C17 H17A . . 109.8 ?
    C16 C17 H17B . . 109.8 ?
    H17A C17 H17B . . 108.3 ?
    C20 C18 H18 . . 119.4 ?
    C22 C19 H19 . . 119.3 ?
    C18 C20 H20 . . 119.5 ?
    C18 C20 C21 . . 121.0(5) ?
    C21 C20 H20 . . 119.5 ?
    C20 C21 C23 . . 120.2(4) ?
    C22 C21 C20 . . 115.8(4) ?
    C22 C21 C23 . . 124.0(4) ?
    C19 C22 C21 . . 121.0(5) ?
    C19 C22 H22 . . 119.5 ?
    C21 C22 H22 . . 119.5 ?
    C21 C23 H23 . . 117.1 ?
    C24 C23 C21 . . 125.9(5) ?
    C24 C23 H23 . . 117.1 ?
    C23 C24 H24 . . 116.2 ?
    C23 C24 C25 . . 127.6(5) ?
    C25 C24 H24 . . 116.2 ?
    C27 C25 C24 . . 123.2(4) ?
    C27 C25 C30 . . 116.7(4) ?
    C30 C25 C24 . . 120.1(4) ?
    C27 C26 H26 . . 119.7 ?
    C27 C26 C28 . . 120.5(5) ?
    C28 C26 H26 . . 119.7 ?
    C25 C27 H27 . . 119.0 ?
    C26 C27 C25 . . 122.1(4) ?
    C26 C27 H27 . . 119.0 ?
    N3 C28 C26 . . 121.0(4) ?
    N3 C28 C29 . . 122.0(5) ?
    C29 C28 C26 . . 117.1(4) ?
    C28 C29 H29 . . 119.2 ?
    C30 C29 C28 . . 121.6(5) ?
    C30 C29 H29 . . 119.2 ?
    C25 C30 H30 . . 119.0 ?
    C29 C30 C25 . . 122.0(5) ?
    C29 C30 H30 . . 119.0 ?
    N3 C31 H31A . . 109.5 ?
    N3 C31 H31B . . 109.5 ?
    N3 C31 H31C . . 109.5 ?
    H31A C31 H31B . . 109.5 ?
    H31A C31 H31C . . 109.5 ?
    H31B C31 H31C . . 109.5 ?
    N3 C32 H32A . . 109.5 ?
    N3 C32 H32B . . 109.5 ?
    N3 C32 H32C . . 109.5 ?
    H32A C32 H32B . . 109.5 ?
    H32A C32 H32C . . 109.5 ?
    H32B C32 H32C . . 109.5 ?
    C34 N4 C33 . . 119.0(4) ?
    C35 N4 C33 . . 121.4(4) ?
    C35 N4 C34 . . 119.6(4) ?
    C45 N5 C47 . . 120.8(4) ?
    C45 N5 C48 . . 120.9(4) ?
    C48 N5 C47 . . 117.8(4) ?
    N4 C33 C33 . 2_666 109.5(4) ?
    N4 C33 H33A . . 109.8 ?
    N4 C33 H33B . . 109.8 ?
    C33 C33 H33A 2_666 . 109.8 ?
    C33 C33 H33B 2_666 . 109.8 ?
    H33A C33 H33B . . 108.2 ?
    N4 C34 H34 . . 119.4 ?
    N4 C34 C37 . . 121.1(4) ?
    C37 C34 H34 . . 119.4 ?
    N4 C35 H35 . . 119.9 ?
    N4 C35 C36 . . 120.1(5) ?
    C36 C35 H35 . . 119.9 ?
    C35 C36 H36 . . 118.8 ?
    C35 C36 C38 . . 122.3(4) ?
    C38 C36 H36 . . 118.8 ?
    C34 C37 H37 . . 119.5 ?
    C34 C37 C38 . . 121.0(4) ?
    C38 C37 H37 . . 119.5 ?
    C36 C38 C37 . . 115.8(4) ?
    C36 C38 C39 . . 121.4(4) ?
    C37 C38 C39 . . 122.8(4) ?
    C38 C39 H39 . . 117.9 ?
    C40 C39 C38 . . 124.2(4) ?
    C40 C39 H39 . . 117.9 ?
    C39 C40 H40 . . 115.4 ?
    C39 C40 C41 . . 129.2(4) ?
    C41 C40 H40 . . 115.4 ?
    C42 C41 C40 . . 119.4(4) ?
    C42 C41 C43 . . 115.4(4) ?
    C43 C41 C40 . . 125.2(4) ?
    C41 C42 H42 . . 118.4 ?
    C46 C42 C41 . . 123.2(4) ?
    C46 C42 H42 . . 118.4 ?
    C41 C43 H43 . . 118.7 ?
    C44 C43 C41 . . 122.6(4) ?
    C44 C43 H43 . . 118.7 ?
    C43 C44 H44 . . 119.2 ?
    C43 C44 C45 . . 121.6(4) ?
    C45 C44 H44 . . 119.2 ?
    N5 C45 C44 . . 123.0(4) ?
    N5 C45 C46 . . 121.1(4) ?
    C46 C45 C44 . . 115.9(4) ?
    C42 C46 C45 . . 121.3(5) ?
    C42 C46 H46 . . 119.4 ?
    C45 C46 H46 . . 119.4 ?
    N5 C47 H47A . . 109.5 ?
    N5 C47 H47B . . 109.5 ?
    N5 C47 H47C . . 109.5 ?
    H47A C47 H47B . . 109.5 ?
    H47A C47 H47C . . 109.5 ?
    H47B C47 H47C . . 109.5 ?
    N5 C48 H48A . . 109.5 ?
    N5 C48 H48B . . 109.5 ?
    N5 C48 H48C . . 109.5 ?
    H48A C48 H48B . . 109.5 ?
    H48A C48 H48C . . 109.5 ?
    H48B C48 H48C . . 109.5 ?
loop_
    _geom_torsion_atom_site_label_1
    _geom_torsion_atom_site_label_2
    _geom_torsion_atom_site_label_3
    _geom_torsion_atom_site_label_4
    _geom_torsion_site_symmetry_1
    _geom_torsion_site_symmetry_2
    _geom_torsion_site_symmetry_3
    _geom_torsion_site_symmetry_4
    _geom_torsion
    _geom_torsion_publ_flag
    N1 C16 C17 N6 . . . . -174.9(4) ?
    N2 C12 C13 C9 . . . . 178.4(5) ?
    N3 C28 C29 C30 . . . . -178.2(5) ?
    N6 C18 C20 C21 . . . . 0.3(8) ?
    N6 C19 C22 C21 . . . . 0.2(7) ?
    C1 C2 C3 N1 . . . . 1.1(9) ?
    C1 C4 C5 N1 . . . . 0.1(8) ?
    C1 C6 C7 C8 . . . . -177.8(5) ?
    C2 C1 C4 C5 . . . . 0.2(7) ?
    C2 C1 C6 C7 . . . . -16.6(8) ?
    C3 N1 C5 C4 . . . . 0.2(8) ?
    C3 N1 C16 C17 . . . . 102.0(5) ?
    C4 C1 C2 C3 . . . . -0.8(8) ?
    C4 C1 C6 C7 . . . . 164.6(5) ?
    C5 N1 C3 C2 . . . . -0.7(8) ?
    C5 N1 C16 C17 . . . . -77.7(5) ?
    C6 C1 C2 C3 . . . . -179.7(5) ?
    C6 C1 C4 C5 . . . . 179.1(5) ?
    C6 C7 C8 C9 . . . . 169.2(5) ?
    C6 C7 C8 C10 . . . . -10.2(8) ?
    C7 C8 C9 C13 . . . . -178.9(5) ?
    C7 C8 C10 C11 . . . . 180.0(5) ?
    C8 C9 C13 C12 . . . . -0.3(8) ?
    C8 C10 C11 C12 . . . . -1.8(8) ?
    C9 C8 C10 C11 . . . . 0.6(7) ?
    C10 C8 C9 C13 . . . . 0.5(8) ?
    C10 C11 C12 N2 . . . . -177.4(5) ?
    C10 C11 C12 C13 . . . . 2.0(8) ?
    C11 C12 C13 C9 . . . . -0.9(8) ?
    C14 N2 C12 C11 . . . . -178.2(6) ?
    C14 N2 C12 C13 . . . . 2.5(8) ?
    C15 N2 C12 C11 . . . . -6.9(8) ?
    C15 N2 C12 C13 . . . . 173.8(5) ?
    C16 N1 C3 C2 . . . . 179.5(5) ?
    C16 N1 C5 C4 . . . . 179.9(4) ?
    C17 N6 C18 C20 . . . . -178.3(5) ?
    C17 N6 C19 C22 . . . . 178.1(4) ?
    C18 N6 C17 C16 . . . . -89.0(5) ?
    C18 N6 C19 C22 . . . . -1.9(7) ?
    C18 C20 C21 C22 . . . . -1.9(7) ?
    C18 C20 C21 C23 . . . . 178.5(5) ?
    C19 N6 C17 C16 . . . . 91.0(5) ?
    C19 N6 C18 C20 . . . . 1.6(7) ?
    C20 C21 C22 C19 . . . . 1.7(7) ?
    C20 C21 C23 C24 . . . . 168.4(5) ?
    C21 C23 C24 C25 . . . . -179.0(4) ?
    C22 C21 C23 C24 . . . . -11.1(8) ?
    C23 C21 C22 C19 . . . . -178.8(5) ?
    C23 C24 C25 C27 . . . . -5.8(8) ?
    C23 C24 C25 C30 . . . . 171.8(5) ?
    C24 C25 C27 C26 . . . . -179.8(5) ?
    C24 C25 C30 C29 . . . . -177.8(5) ?
    C26 C28 C29 C30 . . . . 2.6(8) ?
    C27 C25 C30 C29 . . . . -0.1(7) ?
    C27 C26 C28 N3 . . . . -179.4(5) ?
    C27 C26 C28 C29 . . . . -0.2(7) ?
    C28 C26 C27 C25 . . . . -2.4(8) ?
    C28 C29 C30 C25 . . . . -2.5(8) ?
    C30 C25 C27 C26 . . . . 2.5(7) ?
    C31 N3 C28 C26 . . . . -1.8(8) ?
    C31 N3 C28 C29 . . . . 179.1(5) ?
    C32 N3 C28 C26 . . . . 176.0(5) ?
    C32 N3 C28 C29 . . . . -3.1(8) ?
    N4 C34 C37 C38 . . . . 0.6(7) ?
    N4 C35 C36 C38 . . . . -0.2(8) ?
    N5 C45 C46 C42 . . . . -179.6(5) ?
    C33 N4 C34 C37 . . . . 180.0(4) ?
    C33 N4 C35 C36 . . . . 179.9(4) ?
    C34 N4 C33 C33 . . . 2_666 -83.7(6) ?
    C34 N4 C35 C36 . . . . -2.0(8) ?
    C34 C37 C38 C36 . . . . -2.7(7) ?
    C34 C37 C38 C39 . . . . 176.9(4) ?
    C35 N4 C33 C33 . . . 2_666 94.4(6) ?
    C35 N4 C34 C37 . . . . 1.8(7) ?
    C35 C36 C38 C37 . . . . 2.5(8) ?
    C35 C36 C38 C39 . . . . -177.1(5) ?
    C36 C38 C39 C40 . . . . -175.0(5) ?
    C37 C38 C39 C40 . . . . 5.4(7) ?
    C38 C39 C40 C41 . . . . -177.4(5) ?
    C39 C40 C41 C42 . . . . -172.5(5) ?
    C39 C40 C41 C43 . . . . 8.1(8) ?
    C40 C41 C42 C46 . . . . -179.2(5) ?
    C40 C41 C43 C44 . . . . 179.3(5) ?
    C41 C42 C46 C45 . . . . -0.3(9) ?
    C41 C43 C44 C45 . . . . 0.1(8) ?
    C42 C41 C43 C44 . . . . -0.2(7) ?
    C43 C41 C42 C46 . . . . 0.3(8) ?
    C43 C44 C45 N5 . . . . 179.6(5) ?
    C43 C44 C45 C46 . . . . -0.1(7) ?
    C44 C45 C46 C42 . . . . 0.2(8) ?
    C47 N5 C45 C44 . . . . -177.2(5) ?
    C47 N5 C45 C46 . . . . 2.5(8) ?
    C48 N5 C45 C44 . . . . -5.3(8) ?
    C48 N5 C45 C46 . . . . 174.5(5) ?
loop_
    _geom_hbond_atom_site_label_D
    _geom_hbond_atom_site_label_H
    _geom_hbond_atom_site_label_A
    _geom_hbond_site_symmetry_A
    _geom_hbond_distance_DH
    _geom_hbond_distance_HA
    _geom_hbond_distance_DA
    _geom_hbond_angle_DHA
    O1 H1 Br1 2_766 0.82 2.50 3.310(6) 171
    C16 H16B Br2 1_555 0.97 2.92 3.841(5) 158
    C19 H19 Br3 1_555 0.93 2.87 3.765(5) 162
    C34 H34 Br3 1_455 0.93 2.85 3.761(5) 167
_shelx_space_group_comment
;
The symmetry employed for this shelxl refinement is uniquely defined
by the following loop, which should always be used as a source of
symmetry information in preference to the above space-group names.
They are only intended as comments.
;
_shelx_estimated_absorpt_T_min     0.646
_shelx_estimated_absorpt_T_max     0.752
_shelx_hkl_file
;
   1  -1   0    2.40    0.42
   1  -1   0    3.07    0.28
  -1   1   0    2.71    0.37
   2  -2   0   16.72    1.52
   2  -2   0   16.97    1.22
  -2   2   0   16.34    1.41
   3  -3   0  743.13   45.09
   3  -3   0  720.51   44.92
  -3   3   0  752.52   45.08
   4  -4   0   76.96    5.37
   4  -4   0   89.02    5.79
  -4   4   0   84.83    5.71
   5  -5   0  320.14   20.14
   5  -5   0  335.68   19.79
  -5   5   0  306.59   20.17
   6  -6   0    3.10    2.07
  -6   6   0    1.07    2.30
   7  -7   0   56.93    5.25
  -7   7   0   49.36    5.02
   8  -8   0   39.79    4.43
  -8   8   0   34.40    4.77
   9  -9   0    4.31    3.66
  10 -10   0    6.04    4.26
  10 -11   0    2.79    4.06
   9 -10   0    8.70    4.03
  -8   9   0   -1.13    3.55
   8  -9   0    2.21    3.37
  -7   8   0   58.90    5.74
   7  -8   0   64.53    6.04
  -6   7   0  128.19    9.65
   6  -7   0  148.20    9.70
  -5   6   0   69.83    5.28
   5  -6   0   66.26    5.24
   5  -6   0   63.78    4.17
  -4   5   0   63.41    4.74
   4  -5   0   63.50    4.04
   4  -5   0   64.80    4.74
  -3   4   0  284.41   17.51
   3  -4   0  276.01   17.49
   3  -4   0  286.74   17.22
  -2   3   0  139.99    8.28
   2  -3   0  128.06    8.06
   2  -3   0  128.23    8.28
   1  -2   0  292.66   16.94
   1  -2   0  296.60   16.83
   1  -2   0  241.65   16.90
   0   1   0    7.98    0.53
   1   0   0    1.96    0.36
  -1   0   0    2.07    0.36
   2  -1   0  994.26   60.47
   2  -1   0 1027.94   60.58
  -2   1   0  964.51   60.56
   3  -2   0    2.92    1.06
   3  -2   0    2.75    0.50
  -3   2   0    1.78    0.89
   4  -3   0  299.44   18.00
   4  -3   0  292.33   18.26
  -4   3   0  288.63   18.27
   5  -4   0   75.84    5.63
   5  -4   0   77.01    5.01
  -5   4   0   72.56    5.47
   6  -5   0    9.70    1.82
   6  -5   0    5.22    2.38
  -6   5   0    9.99    2.39
   7  -6   0   34.64    4.07
  -7   6   0   39.15    4.16
   8  -7   0   22.95    3.78
  -8   7   0   23.07    4.44
   9  -8   0   -1.04    3.39
  10  -9   0    9.26    4.11
  10 -12   0    5.59    4.45
   9 -11   0    3.12    3.85
  -8  10   0    0.16    3.91
   8 -10   0    1.32    3.31
  -7   9   0    2.86    3.18
   7  -9   0    7.72    3.10
  -6   8   0   19.00    3.08
   6  -8   0   20.31    3.25
  -5   7   0    5.91    2.30
   5  -7   0   10.91    2.35
  -4   6   0  206.18   12.86
   4  -6   0  195.73   12.27
   4  -6   0  202.07   12.81
  -3   5   0  260.90   15.96
   3  -5   0  256.35   15.60
   3  -5   0  250.18   15.92
   2  -4   0   13.46    1.57
   2  -4   0   15.95    1.19
   2  -4   0   19.95    1.72
   1  -3   0   61.50    3.81
   1  -3   0   59.61    3.97
   0   2   0   43.26    2.78
   0  -2   0   43.73    2.73
   0  -2   0   46.14    2.86
   1   1   0  241.73   14.97
  -1  -1   0  245.08   14.99
   2   0   0  199.53   12.86
  -2   0   0  216.74   12.86
   3  -1   0   27.24    1.76
   3  -1   0   28.12    2.19
  -3   1   0   18.38    2.05
   4  -2   0  587.69   34.36
   4  -2   0  590.36   34.11
  -4   2   0  499.46   34.30
   5  -3   0   10.61    1.90
   5  -3   0   13.09    1.24
  -5   3   0    6.13    1.78
   6  -4   0  147.44    9.96
   6  -4   0  158.90    9.37
  -6   4   0  131.33    9.87
   7  -5   0    5.14    2.57
  -7   5   0    0.51    2.42
   8  -6   0    9.28    3.32
   9  -7   0   28.02    4.52
  10  -8   0   -2.68    3.81
   9 -12   0   -1.04    3.96
  -8  11   0   -0.30    3.96
   8 -11   0    6.50    3.55
  -7  10   0    9.44    3.65
   7 -10   0    1.81    2.95
  -6   9   0   18.18    3.46
   6  -9   0   17.42    3.20
  -5   8   0   69.07    5.77
   5  -8   0   65.90    5.63
  -4   7   0  130.62    8.95
   4  -7   0  135.08    8.32
   4  -7   0  137.74    8.93
  -3   6   0  112.41    7.30
   3  -6   0  105.61    6.70
   3  -6   0  108.33    7.12
   2  -5   0  235.92   14.36
   2  -5   0  233.39   14.65
  -1   4   0  229.53   14.36
   1  -4   0  239.49   14.42
   1  -4   0  235.76   14.54
   0   3   0  511.11   31.66
   0  -3   0  525.31   31.74
   0  -3   0  524.83   31.60
   1   2   0  158.08    9.78
   1   2   0  160.88    9.88
  -1  -2   0  161.87    9.87
   2   1   0   68.72    4.39
   2   1   0   68.60    4.40
  -2  -1   0   70.20    4.36
   3   0   0 2395.36  153.10
  -3   0   0 2649.13  153.09
   4  -1   0    2.93    0.70
   4  -1   0    3.80    1.29
  -4   1   0    1.61    1.21
   5  -2   0   11.32    1.84
   5  -2   0   10.18    1.18
  -5   2   0    9.40    1.93
   6  -3   0   82.08    6.37
   6  -3   0   89.42    5.62
  -6   3   0   80.88    6.42
   7  -4   0   -0.98    2.14
  -7   4   0   -3.76    2.31
   8  -5   0  304.75   19.74
   9  -6   0   12.76    3.74
  10  -7   0   -0.80    3.49
  11  -8   0   11.03    4.34
   9 -13   0    3.66    4.16
  -8  12   0    8.90    4.56
   8 -12   0    6.22    3.78
  -7  11   0   -3.31    3.68
   7 -11   0   -3.00    3.14
  -6  10   0    7.78    2.99
   6 -10   0    7.52    2.90
  -5   9   0   20.86    3.25
   5  -9   0   19.56    2.92
  -4   8   0    8.98    2.32
   4  -8   0   11.00    2.14
   3  -7   0   91.60    6.07
  -2   6   0  325.23   20.52
   2  -6   0  338.50   20.82
   2  -6   0  344.80   20.68
  -1   5   0   96.34    5.88
   1  -5   0   91.25    6.10
   1  -5   0   92.72    5.91
   0   4   0    8.84    0.90
   0  -4   0    9.54    0.81
   0  -4   0    9.23    1.08
   1   3   0  480.64   29.05
  -1  -3   0  471.75   29.06
   2   2   0 1583.41  100.33
   2   2   0 1743.64  100.41
  -2  -2   0 1634.64  100.37
   3   1   0  112.63    7.19
   3   1   0  115.28    7.14
  -3  -1   0  112.10    7.10
   4   0   0  762.46   47.60
  -4   0   0  796.41   47.52
   5  -1   0  648.54   42.13
   5  -1   0  671.58   41.93
  -5   1   0  743.48   42.12
   6  -2   0   70.97    5.04
   6  -2   0   70.38    5.55
  -6   2   0   87.44    5.72
   7  -3   0  146.72    9.87
   7  -3   0  138.58    9.16
  -7   3   0  143.90    9.92
   8  -4   0   21.50    3.31
   9  -5   0    0.95    3.36
  10  -6   0   26.02    4.27
  11  -7   0    0.31    3.82
   9 -14   0    5.50    4.36
  -8  13   0    1.79    4.85
   8 -13   0   12.15    3.95
  -7  12   0   11.94    3.88
   7 -12   0    3.40    3.35
  -6  11   0    4.35    3.52
   6 -11   0    2.06    2.76
  -5  10   0   -4.08    2.29
   5 -10   0   -1.43    2.24
  -4   9   0    9.21    2.37
   4  -9   0    8.66    2.04
  -3   8   0    9.88    1.17
   3  -8   0   11.98    1.98
   3  -8   0   12.82    1.77
  -2   7   0   -1.83    0.74
   2  -7   0   -0.14    1.07
   2  -7   0    0.56    1.32
  -1   6   0  157.05    9.37
   1  -6   0  150.54    9.37
   1  -6   0  143.18    9.60
   0   5   0  528.25   33.26
   0  -5   0  541.39   33.39
   0  -5   0  565.89   33.15
   1   4   0  217.74   13.95
  -1  -4   0  235.39   14.03
   2   3   0   10.79    1.09
   2   3   0   12.10    1.23
  -2  -3   0   12.47    1.24
   3   2   0   17.05    1.66
   3   2   0   16.66    1.56
  -3  -2   0   18.17    1.64
   4   1   0  369.31   22.72
   4   1   0  375.99   22.65
  -4  -1   0  361.00   22.59
   5   0   0  141.55    9.20
  -5   0   0  140.95    8.99
   6  -1   0   99.03    6.45
   6  -1   0   93.99    6.92
  -6   1   0   98.64    6.65
   7  -2   0   73.32    5.09
   7  -2   0   69.58    5.94
  -7   2   0   71.62    5.54
   8  -3   0    2.84    2.69
   9  -4   0   36.94    4.36
  10  -5   0    4.77    3.74
  11  -6   0    6.16    3.87
   9 -15   0   -1.27    4.21
  -8  14   0    2.19    5.21
   8 -14   0   11.05    3.96
  -7  13   0    2.81    4.54
   7 -13   0    6.63    3.38
  -6  12   0   10.87    4.13
   6 -12   0   12.40    3.23
  -5  11   0   12.66    3.47
   5 -11   0    8.91    2.58
  -4  10   0    7.05    2.71
   4 -10   0    0.86    1.66
  -3   9   0    4.24    0.99
   3  -9   0    5.33    1.66
   3  -9   0    3.41    1.85
  -2   8   0   49.43    3.31
   2  -8   0   44.16    3.89
   2  -8   0   46.52    3.57
  -1   7   0  166.78   10.51
   1  -7   0  171.05   10.49
   1  -7   0  168.19   10.81
   0   6   0   35.59    2.50
   0  -6   0   35.30    2.76
   0  -6   0   32.22    2.23
   1   5   0  127.46    8.20
  -1  -5   0  132.97    8.32
   2   4   0  217.68   13.39
   2   4   0  212.75   13.16
  -2  -4   0  216.88   13.40
   3   3   0  186.62   12.10
   3   3   0  204.81   12.23
  -3  -3   0  197.35   12.17
   4   2   0   38.56    2.85
   4   2   0   35.16    2.98
  -4  -2   0   39.53    2.87
   5   1   0   79.34    5.56
   5   1   0   81.33    5.39
  -5  -1   0   78.28    5.29
   6   0   0  155.16   10.52
  -6   0   0  165.82   10.27
   7  -1   0   70.13    4.91
   7  -1   0   67.33    5.59
  -7   1   0   62.62    4.98
   8  -2   0   56.90    5.23
   9  -3   0    0.78    3.12
  10  -4   0    2.23    3.61
  11  -5   0   13.90    4.51
  -8  15   0   -4.35    5.34
  -7  14   0    1.58    4.73
   7 -14   0    2.58    3.24
  -6  13   0    8.81    4.26
   6 -13   0    5.47    3.00
  -5  12   0    5.60    3.56
   5 -12   0    5.82    2.14
  -4  11   0   -4.45    2.41
   4 -11   0    0.24    1.95
  -3  10   0   -0.39    1.02
   3 -10   0    1.51    1.63
   3 -10   0   -3.74    1.85
  -2   9   0    6.22    1.17
   2  -9   0    5.09    1.86
   2  -9   0    7.48    1.42
  -1   8   0   71.83    4.93
   1  -8   0   69.61    5.34
   1  -8   0   79.10    4.88
   0   7   0  164.45   10.41
   0  -7   0  162.24   10.63
   0  -7   0  169.99   10.19
   1   6   0   58.34    3.90
  -1  -6   0   52.93    4.11
   2   5   0   -0.19    0.86
   2   5   0    0.61    0.39
  -2  -5   0    0.86    0.98
   3   4   0    0.57    0.94
   3   4   0    0.67    0.73
  -3  -4   0   -1.25    1.01
   4   3   0   42.35    3.19
   4   3   0   45.26    3.21
  -4  -3   0   38.56    3.20
   5   2   0  360.45   21.56
   5   2   0  337.98   21.57
  -5  -2   0  346.86   21.46
   6   1   0  122.59    8.59
   6   1   0  137.34    8.46
  -6  -1   0  126.14    8.31
   7   0   0    2.07    1.32
   7   0   0    3.59    2.31
  -7   0   0    7.03    1.79
   8  -1   0   18.61    3.26
   8  -1   0   15.55    2.35
   9  -2   0   25.02    3.96
  10  -3   0   21.13    4.25
  11  -4   0    2.18    4.25
  -8  16   0    4.25    5.80
  -7  15   0    4.40    5.08
  -6  14   0   36.22    5.60
  -5  13   0    1.56    3.69
   5 -13   0    0.31    2.56
  -4  12   0    3.74    2.95
   4 -12   0    4.71    2.12
   3 -11   0   14.63    2.11
   3 -11   0   14.94    3.03
  -2  10   0    4.87    1.22
   2 -10   0    6.21    1.41
   2 -10   0    3.67    2.03
  -1   9   0   23.47    2.09
   1  -9   0   21.45    2.06
   1  -9   0   25.76    2.90
   0   8   0   40.95    3.11
   0  -8   0   40.54    2.66
   0  -8   0   38.17    3.50
   1   7   0  141.86    9.01
  -1  -7   0  140.34    9.22
   2   6   0  121.94    7.88
  -2  -6   0  121.30    7.92
   3   5   0  249.49   15.28
   3   5   0  252.23   15.56
  -3  -5   0  245.98   15.56
   4   4   0   23.64    2.33
   4   4   0   25.80    2.37
  -4  -4   0   26.33    2.47
   5   3   0   19.78    2.16
   5   3   0   18.67    2.17
  -5  -3   0   21.08    2.11
   6   2   0   17.43    2.38
   6   2   0   16.67    2.10
  -6  -2   0   14.63    2.00
   7   1   0   77.76    5.99
   7   1   0   74.51    5.58
   8   0   0   62.25    5.82
   8   0   0   67.18    5.22
   9  -1   0   -0.17    2.96
  10  -2   0    3.71    3.67
  11  -3   0   -0.17    4.10
  -7  16   0    2.33    4.81
  -6  15   0   -4.75    4.51
  -5  14   0   10.80    3.87
  -4  13   0   -0.10    3.13
   3 -12   0    2.96    2.86
  -2  11   0    0.75    1.30
   2 -11   0   -1.94    2.05
  -1  10   0    1.36    1.30
   1 -10   0    0.98    1.89
   0   9   0   46.15    3.47
   0  -9   0   41.83    3.91
   1   8   0    4.08    1.38
  -1  -8   0    2.72    1.80
   2   7   0  149.42    9.63
  -2  -7   0  150.16    9.73
   3   6   0    5.84    1.56
   3   6   0    5.43    0.76
  -3  -6   0    6.26    1.69
   4   5   0    1.21    1.41
   4   5   0    0.04    1.00
  -4  -5   0    0.05    1.46
   5   4   0    3.28    1.45
   5   4   0    1.98    1.41
  -5  -4   0    4.39    1.58
   6   3   0   57.59    4.51
   6   3   0   59.17    4.77
  -6  -3   0   59.85    4.56
   7   2   0   50.82    4.33
   7   2   0   48.69    4.74
   8   1   0    0.63    1.90
   8   1   0    2.79    2.51
   9   0   0   73.80    6.80
   9   0   0   72.74    6.17
  10  -1   0   16.20    3.98
  11  -2   0    3.70    4.22
  -7  17   0   -1.59    5.81
  -6  16   0   -0.05    4.76
  -5  15   0    5.92    3.89
  -4  14   0    0.83    3.46
   3 -13   0  196.18   13.51
  -2  12   0   -0.42    1.43
   2 -12   0    0.13    2.39
  -1  11   0    7.08    1.61
   1 -11   0    8.39    2.41
   0  10   0   -0.40    1.33
   0 -10   0   -0.58    2.18
   1   9   0    5.24    1.42
  -1  -9   0    5.58    2.11
   2   8   0    6.22    1.64
  -2  -8   0    4.98    2.04
   3   7   0   41.23    3.48
  -3  -7   0   42.91    3.82
   4   6   0  116.51    7.30
   4   6   0  111.56    7.64
  -4  -6   0  115.75    7.77
   5   5   0    2.22    1.38
   5   5   0    0.24    1.65
  -5  -5   0    4.33    1.85
   6   4   0    0.15    1.81
   6   4   0    3.93    1.73
  -6  -4   0   -0.60    1.74
   7   3   0    2.09    1.96
   7   3   0    0.78    2.07
   8   2   0   40.42    3.64
   8   2   0   29.60    3.73
   9   1   0   38.80    3.98
   9   1   0   50.55    4.82
  10   0   0    0.74    3.59
  11  -1   0    3.09    4.04
  -6  17   0   -0.33    5.25
  -5  16   0   -1.20    4.09
  -4  15   0   -3.36    4.26
   3 -14   0   84.23    7.29
   2 -13   0    4.14    3.03
  -1  12   0   14.97    2.09
   1 -12   0   12.36    2.85
   0  11   0   46.73    3.89
   0 -11   0   45.42    4.49
   1  10   0   37.77    3.31
  -1 -10   0   38.21    3.87
   2   9   0   42.14    3.66
  -2  -9   0   37.37    3.68
   3   8   0    1.67    1.70
  -3  -8   0   -1.25    1.90
   4   7   0   47.70    4.11
  -4  -7   0   55.15    4.45
   5   6   0  198.89   12.99
  -5  -6   0  202.63   12.94
   6   5   0   32.70    3.34
   6   5   0   30.94    3.17
  -6  -5   0   28.99    3.16
   7   4   0    1.24    2.17
   7   4   0    1.26    2.10
   8   3   0    1.51    2.29
   8   3   0    3.60    2.56
   9   2   0   -2.23    2.94
   9   2   0   -5.03    2.41
  10   1   0    5.50    3.65
  11   0   0    6.21    4.15
  12  -1   0    6.93    5.55
  -5  17   0   -8.71    4.73
  -4  16   0   12.42    4.93
   3 -15   0    2.96    3.61
   2 -14   0   67.10    6.29
  -1  13   0   71.17    5.49
   1 -13   0   72.57    6.63
   0  12   0    1.39    1.78
   0 -12   0    1.15    2.82
   1  11   0   -0.94    1.72
  -1 -11   0    1.36    2.53
   2  10   0    6.77    2.01
  -2 -10   0    6.63    2.32
   3   9   0   34.21    3.27
  -3  -9   0   37.93    3.77
   4   8   0   27.53    3.18
  -4  -8   0   33.85    3.47
   5   7   0   18.43    2.61
  -5  -7   0   25.97    3.00
   6   6   0   43.11    3.91
  -6  -6   0   38.09    3.83
   7   5   0   25.26    3.33
   8   4   0    1.99    2.48
   9   3   0   -0.23    2.53
  10   2   0    2.64    5.04
  -4  17   0    3.83    4.92
   3 -16   0   10.23    3.79
   2 -15   0   -2.00    3.01
  -1  14   0   19.74    2.50
   1 -14   0    8.66    3.27
   0  13   0   18.33    2.51
   0 -13   0   12.33    3.60
   1  12   0   32.55    3.23
  -1 -12   0   27.95    3.74
   2  11   0    4.85    1.89
  -2 -11   0    4.52    2.74
   3  10   0   13.71    2.47
  -3 -10   0    8.30    2.83
   4   9   0   -0.63    2.10
  -4  -9   0    0.13    2.38
   5   8   0   70.48    5.82
  -5  -8   0   82.26    6.15
   6   7   0    0.75    2.39
  -6  -7   0    2.39    2.50
   7   6   0    3.89    2.53
   8   5   0   -1.92    2.56
   9   4   0   -2.07    2.71
  10   3   0   -1.94    2.98
  -4  18   0    2.70    5.08
   3 -17   0   -0.05    4.00
   2 -16   0   -0.70    3.35
   1 -15   0   14.07    4.00
   0  14   0   27.74    3.17
   0 -14   0   21.44    4.32
   1  13   0    1.13    2.14
  -1 -13   0    1.09    3.22
   2  12   0    3.67    2.28
  -2 -12   0    3.71    3.04
   3  11   0   18.94    2.93
  -3 -11   0   15.21    3.10
   4  10   0    3.33    2.49
  -4 -10   0    3.30    2.78
   5   9   0   15.34    2.96
  -5  -9   0   14.52    3.17
   6   8   0   -3.47    2.42
  -6  -8   0    2.13    2.64
   7   7   0   -0.87    2.76
   8   6   0   11.53    2.90
   9   5   0    0.63    2.96
  10   4   0    2.44    3.26
   2 -17   0    2.45    4.19
   1 -16   0   21.62    4.26
   0  15   0    5.41    2.47
   0 -15   0    0.96    3.91
   1  14   0   -1.45    2.29
  -1 -14   0    1.18    3.23
   2  13   0   52.91    4.65
  -2 -13   0   47.03    5.08
   3  12   0    1.35    2.49
  -3 -12   0   -1.42    3.15
   4  11   0    2.39    2.55
  -4 -11   0    3.61    3.22
   5  10   0   19.40    3.31
  -5 -10   0   20.34    3.63
   6   9   0    0.36    2.39
   7   8   0   67.63    5.92
   8   7   0    1.67    3.04
   9   6   0    3.37    3.24
  10   5   0   -0.51    3.35
   2 -18   0   -0.83    4.40
   1 -17   0   -1.36    4.15
   0 -16   0    0.56    3.85
   1  15   0   23.84    3.51
  -1 -15   0   23.91    4.79
   2  14   0    5.43    2.76
  -2 -14   0    4.85    3.46
   3  13   0    1.27    2.55
  -3 -13   0   -3.38    3.42
   4  12   0   10.22    2.79
  -4 -12   0   19.15    3.90
   5  11   0    0.36    2.48
  -5 -11   0    0.18    3.35
   6  10   0   10.16    3.27
   7   9   0   -2.12    3.04
   8   8   0    8.66    3.64
   9   7   0   -0.13    3.35
  10   6   0    2.02    3.76
   1 -18   0   -0.41    5.08
   0 -17   0    8.33    4.37
   1  16   0    2.56    2.97
  -1 -16   0    2.44    3.92
   2  15   0    1.00    2.98
  -2 -15   0    3.02    3.70
   3  14   0   24.49    3.88
  -3 -14   0   24.61    4.79
   4  13   0    0.27    2.84
  -4 -13   0    0.06    3.75
   5  12   0    7.64    3.29
  -5 -12   0   -0.75    3.53
   6  11   0   11.18    3.57
   7  10   0   -4.73    3.26
   8   9   0   12.42    3.97
   9   8   0    3.22    3.66
   1  17   0    1.79    4.41
  -1 -17   0   -3.71    4.29
   2  16   0    3.30    3.38
  -2 -16   0    7.66    4.88
   3  15   0   -3.94    3.15
  -3 -15   0   -1.69    3.82
   4  14   0    0.78    3.25
  -4 -14   0    5.34    4.30
   5  13   0    8.25    3.51
  -5 -13   0   17.17    4.40
   6  12   0   -0.96    3.04
   7  11   0    1.35    3.70
   8  10   0    7.37    3.57
   2  17   0   -2.85    3.44
  -2 -17   0    4.06    5.14
   3  16   0   -0.24    3.44
  -3 -16   0    0.44    4.19
   4  15   0   15.30    3.92
  -4 -15   0    8.40    4.23
   5  14   0   -4.60    3.39
  -5 -14   0   -4.55    5.93
   6  13   0   -0.15    3.77
   2  18   0    0.38    3.66
   3  17   0    2.70    4.24
  -3 -17   0    2.03    6.55
  -4 -16   0    5.65    5.04
  -4 -16  -1   -2.39    4.78
   6  13   1   -4.32    3.87
   5  14   1    3.08    3.70
  -4 -15  -1    5.73    4.66
   4  15   1    2.43    3.34
  -3 -16  -1    2.33    4.83
   3  16   1    5.58    3.73
  -2 -17  -1    3.96    4.98
   2  17   1    2.11    3.44
   8  10   1   -0.60    4.13
   7  11   1    0.32    3.71
   6  12   1    4.86    3.56
   5  13   1    9.40    3.76
  -4 -14  -1   -0.81    4.12
   4  14   1    0.62    3.24
  -3 -15  -1    0.74    4.43
   3  15   1   -0.36    3.02
  -2 -16  -1   -1.51    4.60
   2  16   1    2.54    3.13
  -1 -17  -1    4.17    4.73
   9   8   1   -1.34    3.12
   8   9   1    6.07    3.58
   7  10   1    5.40    3.17
   6  11   1   20.80    3.75
   5  12   1   -4.85    2.61
  -4 -13  -1    6.94    3.74
   4  13   1    5.36    2.79
  -3 -14  -1    2.15    4.08
   3  14   1    6.33    3.13
  -2 -15  -1   -1.57    3.98
   2  15   1   -0.94    2.89
  -1 -16  -1    2.25    3.72
   1  16   1   -2.24    2.84
   0 -17  -1    0.86    3.81
   1 -18  -1   -1.72    5.15
  10   6   1    2.97    3.82
   9   7   1    6.95    3.71
   8   8   1    1.50    3.15
   7   9   1    2.08    3.32
   6  10   1   37.29    4.44
  -5 -11  -1    5.62    3.30
   5  11   1    8.50    3.15
  -4 -12  -1   43.11    4.85
   4  12   1   29.92    3.93
  -3 -13  -1   -1.29    3.57
   3  13   1    1.73    2.75
  -2 -14  -1   -2.51    3.75
   2  14   1    1.68    2.67
  -1 -15  -1   18.33    4.19
   1  15   1   24.10    3.41
   0 -16  -1   -1.11    3.96
   1 -17  -1    3.57    3.95
   2 -18  -1    2.45    5.08
  10   5   1   14.24    3.99
   9   6   1    2.04    3.24
   8   7   1   -3.57    3.02
   7   8   1   23.37    3.88
   6   9   1    3.99    2.64
  -5 -10  -1   30.31    4.04
   5  10   1   30.87    3.57
  -4 -11  -1    5.58    3.13
   4  11   1    8.30    2.78
  -3 -12  -1    8.34    3.49
   3  12   1   10.67    2.78
  -2 -13  -1   47.56    5.10
   2  13   1   51.17    4.59
  -1 -14  -1    2.93    3.75
   1  14   1    4.58    2.53
   0 -15  -1   -1.24    3.69
   0  15   1    3.00    2.47
   1 -16  -1    0.37    3.92
   2 -17  -1    1.41    4.27
  -3  18   1    1.41    4.65
  10   4   1   -1.48    3.44
   9   5   1   -0.82    3.13
   8   6   1   54.81    5.31
   7   7   1   -1.14    2.77
   6   8   1   -2.63    2.25
  -5  -9  -1    1.37    2.81
   5   9   1    4.15    2.52
  -4 -10  -1    6.90    2.85
   4  10   1    6.88    2.54
  -3 -11  -1   62.33    5.61
   3  11   1   60.95    5.39
  -2 -12  -1   -1.05    2.65
   2  12   1    2.62    2.04
  -1 -13  -1   10.63    3.61
   1  13   1   10.20    2.47
   0 -14  -1    9.44    3.32
   0  14   1   13.33    2.52
   1 -15  -1    1.18    3.21
   2 -16  -1    2.14    3.96
  10   3   1   -2.17    3.20
   9   4   1   16.76    3.53
   8   5   1    1.52    2.66
   7   6   1    2.33    2.63
   6   7   1   97.36    7.45
  -5  -8  -1    6.46    2.62
   5   8   1    6.80    2.22
  -4  -9  -1    4.07    2.58
   4   9   1    4.31    2.22
  -3 -10  -1   14.29    2.97
   3  10   1   11.34    2.44
  -2 -11  -1   -0.03    2.70
   2  11   1    0.37    1.74
  -1 -12  -1   64.71    6.03
   1  12   1   58.57    5.11
   0 -13  -1   -0.39    2.77
   0  13   1    2.19    1.91
   1 -14  -1   -0.32    2.88
  -1  14   1    2.00    2.14
   2 -15  -1   26.33    4.54
  -4  17   1    3.82    4.37
  10   2   1   -3.23    2.97
   9   3   1    2.34    2.86
   8   4   1   -2.45    2.46
   7   5   1  104.86    7.59
   6   6   1    1.47    2.28
  -5  -7  -1    8.92    2.39
   5   7   1    8.45    2.34
  -4  -8  -1  121.57    8.52
   4   8   1  121.54    8.39
  -3  -9  -1    0.73    2.34
   3   9   1   -0.54    1.81
  -2 -10  -1  155.50   10.40
   2  10   1  147.64    9.97
  -1 -11  -1    0.56    2.34
   1  11   1    4.49    1.82
   0 -12  -1   -1.50    2.82
   0  12   1    0.99    1.70
   1 -13  -1   46.01    4.92
  -1  13   1   56.76    4.43
   2 -14  -1   13.30    3.37
  -4  16   1    6.35    4.17
  -5  17   1    3.22    4.48
  11   0   1   -1.57    3.84
  10   1   1    6.07    3.61
   9   2   1    0.07    2.66
   9   2   1    2.42    2.99
   8   3   1   27.00    3.50
   8   3   1   29.70    3.50
   7   4   1    2.46    2.16
   7   4   1    5.93    2.26
   6   5   1    3.80    2.24
  -5  -6  -1  155.97   10.15
   5   6   1  150.79   10.13
  -4  -7  -1   12.60    2.30
   4   7   1   15.85    2.32
  -3  -8  -1  108.95    7.52
   3   8   1  102.85    7.29
  -2  -9  -1   -0.68    2.02
   2   9   1    2.53    1.48
  -1 -10  -1    0.32    2.06
   1  10   1    0.80    1.61
   0 -11  -1  120.23    8.63
   0  11   1  122.74    8.09
   1 -12  -1    3.14    2.54
  -1  12   1    7.00    1.65
   2 -13  -1    0.83    2.96
   3 -14  -1   10.23    3.63
  -4  15   1    3.08    4.19
  -5  16   1    7.57    4.80
  -6  17   1   -3.83    4.62
  11  -1   1    3.94    4.12
  10   0   1    1.25    3.50
   9   1   1   -0.06    2.43
   9   1   1   -2.21    3.07
   8   2   1    7.44    2.79
   8   2   1    9.97    2.51
   7   3   1   -1.55    1.95
   7   3   1    1.23    2.15
  -6  -4  -1   60.27    4.93
   6   4   1   65.06    5.04
   6   4   1   66.04    4.99
  -5  -5  -1   71.75    5.30
   5   5   1   71.02    5.44
   5   5   1   71.39    5.10
  -4  -6  -1   34.04    3.15
   4   6   1   35.33    3.22
   4   6   1   34.38    2.75
  -3  -7  -1  151.54    9.90
   3   7   1  148.82    9.80
  -2  -8  -1    7.68    2.07
   2   8   1    7.33    1.55
  -1  -9  -1   22.75    2.96
   1   9   1   23.07    2.36
   0 -10  -1    0.08    2.00
   0  10   1   -0.76    1.37
   1 -11  -1   -0.22    2.14
  -1  11   1    2.29    1.36
   2 -12  -1  122.94    9.07
  -2  12   1  123.02    8.04
   3 -13  -1    3.71    2.81
  -4  14   1    1.27    3.41
  -5  15   1   -2.02    4.16
  -6  16   1    4.08    4.47
  -7  17   1   -7.66    5.48
  11  -2   1    2.90    4.32
  10  -1   1    5.63    3.76
   9   0   1   13.27    3.39
   9   0   1    6.11    2.27
   8   1   1    4.46    2.11
   8   1   1    3.44    2.52
   7   2   1    5.29    2.18
   7   2   1    5.57    1.95
  -6  -3  -1    6.01    1.66
   6   3   1    3.66    1.86
   6   3   1    4.80    1.82
  -5  -4  -1    1.20    1.48
   5   4   1   -0.95    1.37
   5   4   1    1.58    1.48
  -4  -5  -1  198.26   12.55
   4   5   1  196.02   12.33
   4   5   1  200.22   12.62
  -3  -6  -1  174.43   11.19
   3   6   1  175.10   11.13
   3   6   1  174.91   10.81
  -2  -7  -1    1.96    1.46
   2   7   1    1.30    1.34
  -1  -8  -1   99.19    6.83
   1   8   1   94.95    6.46
   0  -9  -1    2.57    2.03
   0   9   1    2.77    1.25
   1 -10  -1  179.52   12.28
  -1  10   1  193.91   11.84
   2 -11  -1   26.96    3.49
  -2  11   1   27.40    2.41
   3 -12  -1   10.19    3.17
  -4  13   1   30.38    4.26
  -5  14   1    2.94    4.03
  -6  15   1   25.06    5.54
  -7  16   1   -4.36    5.35
  11  -3   1    1.15    4.15
  10  -2   1    8.38    3.73
   9  -1   1    6.14    3.12
   8   0   1    7.52    2.78
   7   1   1   19.07    2.37
   7   1   1   12.23    2.46
  -6  -2  -1    8.45    1.69
   6   2   1    7.12    1.96
   6   2   1   13.61    1.99
  -5  -3  -1    2.13    1.30
   5   3   1    3.06    1.51
   5   3   1    0.38    1.40
  -4  -4  -1    0.08    1.24
   4   4   1    2.13    1.33
   4   4   1    1.65    1.09
  -3  -5  -1   -0.29    1.28
   3   5   1    0.25    0.75
   3   5   1    1.07    1.13
  -2  -6  -1  369.40   22.42
   2   6   1  354.42   22.33
  -1  -7  -1  598.33   36.99
   1   7   1  606.17   36.86
   0  -8  -1   70.47    4.30
   0  -8  -1   64.86    5.14
   0   8   1   63.04    4.60
   1  -9  -1    2.68    1.82
   1  -9  -1    1.04    1.00
  -1   9   1    2.27    1.14
   2 -10  -1    6.56    2.13
   2 -10  -1    4.44    1.44
  -2  10   1    5.50    1.20
   3 -11  -1   61.89    4.85
   3 -11  -1   63.64    5.45
   4 -12  -1   11.49    2.37
  -4  12   1    7.39    3.37
  -5  13   1    1.02    3.58
  -6  14   1   15.90    4.86
  -7  15   1   -0.20    5.17
  -8  16   1   -4.00    5.76
  11  -4   1    0.91    4.16
  10  -3   1   -2.25    3.61
   9  -2   1   15.58    3.61
   8  -1   1    8.28    2.85
   8  -1   1   12.82    2.11
   7   0   1   11.81    2.58
  -6  -1  -1    1.75    1.32
   6   1   1    0.68    1.76
   6   1   1    2.49    1.44
  -5  -2  -1    5.68    1.30
   5   2   1    5.25    1.44
   5   2   1    6.46    1.58
  -4  -3  -1    0.43    1.04
   4   3   1    0.45    1.20
   4   3   1    1.01    1.14
  -3  -4  -1   88.50    5.85
   3   4   1   88.29    5.66
   3   4   1   89.29    5.91
  -2  -5  -1  147.71    9.08
   2   5   1  145.23    9.04
   2   5   1  136.12    8.80
  -1  -6  -1    3.53    1.30
   1   6   1    2.38    1.01
   0  -7  -1  406.83   24.97
   0  -7  -1  406.02   24.58
   0   7   1  397.50   24.75
   1  -8  -1  138.45    8.40
   1  -8  -1  125.62    8.86
  -1   8   1  132.24    8.39
   2  -9  -1   81.78    5.50
   2  -9  -1   77.84    6.09
  -2   9   1   80.73    5.29
   3 -10  -1    3.20    2.32
   3 -10  -1    0.94    1.65
  -3  10   1    4.53    1.05
   4 -11  -1    3.56    1.99
  -4  11   1    3.08    2.58
   5 -12  -1   68.49    5.84
  -5  12   1   70.20    6.49
   6 -13  -1    8.63    2.85
  -6  13   1    5.49    3.77
   7 -14  -1    5.99    3.45
  -7  14   1    4.43    4.34
  -8  15   1   -2.90    5.34
  11  -5   1   -1.45    4.25
  10  -4   1   10.13    3.77
   9  -3   1    4.83    3.25
   8  -2   1   -0.14    2.51
   8  -2   1   -0.98    1.54
   7  -1   1   41.09    3.55
   7  -1   1   36.17    3.75
  -6   0  -1   45.70    3.25
   6   0   1   42.51    3.95
   6   0   1   34.44    3.17
  -5  -1  -1   71.97    4.70
   5   1   1   68.42    4.81
   5   1   1   67.05    5.01
  -4  -2  -1    9.80    1.22
   4   2   1    7.65    1.39
   4   2   1    9.12    1.42
  -3  -3  -1   55.18    3.72
   3   3   1   54.46    3.68
   3   3   1   52.95    3.81
  -2  -4  -1   31.89    2.45
   2   4   1   30.65    2.36
   2   4   1   30.24    2.13
  -1  -5  -1   57.56    4.03
  -1  -5  -1   58.85    3.59
   1   5   1   53.79    3.82
   0  -6  -1  126.20    8.36
   0  -6  -1  136.54    7.97
   0   6   1  121.42    8.10
   1  -7  -1   14.96    1.42
   1  -7  -1   13.39    1.98
  -1   7   1   13.20    1.34
   2  -8  -1    0.51    1.18
   2  -8  -1    3.47    1.75
  -2   8   1    1.40    0.81
   3  -9  -1  101.66    6.78
  -3   9   1   96.77    6.27
   4 -10  -1   93.95    6.71
  -4  10   1   94.25    7.34
   5 -11  -1   18.27    2.81
  -5  11   1   25.06    3.93
   6 -12  -1    3.36    2.93
  -6  12   1    3.04    3.38
   7 -13  -1   11.91    3.60
  -7  13   1    6.18    4.16
   8 -14  -1    3.09    3.69
  -8  14   1    0.95    5.01
   9 -15  -1   -1.34    4.30
  -9  15   1   -5.47    6.83
  11  -6   1   -3.07    4.08
  10  -5   1    1.30    3.61
   9  -4   1   29.02    4.32
   8  -3   1   30.19    3.90
   7  -2   1   86.68    5.88
   7  -2   1   81.06    6.58
  -6   1  -1    0.07    1.25
   6  -1   1    3.32    1.23
   6  -1   1   -2.17    1.84
  -5   0  -1  120.45    7.62
   5   0   1  123.19    7.71
   5   0   1  115.86    7.95
  -4  -1  -1    1.22    0.83
   4   1   1    1.32    0.95
   4   1   1   -0.95    1.08
  -3  -2  -1   21.36    1.84
   3   2   1   25.91    1.94
   3   2   1   22.79    2.01
  -2  -3  -1    2.98    0.78
   2   3   1    2.36    0.58
   2   3   1    2.31    0.81
  -1  -4  -1  183.62   12.32
  -1  -4  -1  212.11   12.17
   1   4   1  198.62   12.30
   0  -5  -1    2.11    0.98
   0  -5  -1    2.25    0.56
   0   5   1    1.05    0.65
   1  -6  -1  104.48    6.79
   1  -6  -1  103.66    6.53
  -1   6   1  101.12    6.48
   2  -7  -1  145.36    9.31
   2  -7  -1  143.37    9.01
  -2   7   1  137.71    8.79
   3  -8  -1    1.96    1.52
  -3   8   1    2.19    0.72
   4  -9  -1   15.07    2.18
  -4   9   1   16.23    2.88
   5 -10  -1   15.00    2.73
  -5  10   1   15.96    3.34
   6 -11  -1   33.02    4.01
  -6  11   1   39.74    4.90
   7 -12  -1   19.00    3.70
  -7  12   1   11.86    4.58
   8 -13  -1    4.06    4.00
  -8  13   1   -0.05    4.77
   9 -14  -1    0.97    4.17
  -9  14   1    5.19    8.48
  11  -7   1   12.68    4.73
  10  -6   1   20.26    4.53
   9  -5   1    8.82    3.50
   8  -4   1   36.70    4.20
   7  -3   1    7.84    1.60
   7  -3   1    8.70    2.66
  -6   2  -1  116.49    7.61
   6  -2   1  104.59    7.69
   6  -2   1  117.39    7.36
  -5   1  -1  178.18   10.64
   5  -1   1  163.60   10.81
   5  -1   1  162.36   10.54
  -4   0  -1    4.46    0.93
   4   0   1    4.25    1.30
   4   0   1    6.20    0.98
  -3  -1  -1    0.27    0.59
   3   1   1    0.96    0.69
   3   1   1    0.76    0.81
  -2  -2  -1    8.72    0.87
   2   2   1    9.08    0.88
   2   2   1    6.00    0.86
  -1  -3  -1  392.53   23.29
   1   3   1  394.82   23.26
   1   3   1  355.26   23.18
   0  -4  -1  258.55   16.71
   0  -4  -1  284.96   16.54
   0   4   1  266.41   16.61
   1  -5  -1  341.00   20.00
   1  -5  -1  325.76   20.17
  -1   5   1  312.56   19.93
   2  -6  -1   17.40    1.91
   2  -6  -1   17.23    1.73
  -2   6   1   16.62    1.36
  -3   7   1   61.87    4.60
  -3   7   1   54.26    3.57
   4  -8  -1    6.56    2.03
  -4   8   1    5.50    2.22
  -4   8   1    6.27    0.74
   5  -9  -1    2.00    2.29
  -5   9   1   -1.89    2.44
   6 -10  -1   13.11    3.17
  -6  10   1   12.21    3.63
   7 -11  -1    1.43    3.06
  -7  11   1    4.29    3.99
   8 -12  -1   16.67    4.16
  -8  12   1   12.25    4.73
   9 -13  -1    2.19    4.15
  -9  13   1    2.35    8.69
  11  -8   1   10.85    7.74
  10  -7   1    3.90    4.06
   9  -6   1   -0.53    3.24
   8  -5   1    3.80    3.08
  -7   4  -1   64.67    5.55
   7  -4   1   65.23    5.74
  -6   3  -1   51.63    4.65
   6  -3   1   61.70    4.93
   6  -3   1   56.40    4.06
  -5   2  -1   40.78    3.59
   5  -2   1   41.30    3.73
   5  -2   1   44.14    3.10
  -4   1  -1  289.86   16.45
   4  -1   1  257.35   16.51
   4  -1   1  249.76   16.33
  -3   0  -1  670.41   40.08
   3   0   1  638.98   40.12
   3   0   1  666.93   40.20
  -2  -1  -1   -1.24    0.41
   2   1   1   -0.93    0.51
   2   1   1   -1.35    0.55
  -1  -2  -1  934.93   54.08
   1   2   1  840.09   54.02
   1   2   1  896.23   54.09
   0  -3  -1  585.42   35.41
   0  -3  -1  587.08   35.54
   0   3   1  576.58   35.45
   1  -4  -1   39.47    2.91
   1  -4  -1   43.72    2.73
  -1   4   1   36.81    2.57
  -2   5   1  156.94    9.63
   3  -6  -1  181.51   11.34
  -3   6   1  182.02   11.44
  -3   6   1  173.53   10.89
   4  -7  -1  101.09    6.85
  -4   7   1   99.07    6.89
  -4   7   1   96.53    6.03
   5  -8  -1    0.40    2.14
  -5   8   1    0.41    2.38
   6  -9  -1    4.06    2.59
  -6   9   1    1.26    2.93
   7 -10  -1   48.27    5.03
  -7  10   1   47.48    5.46
   8 -11  -1   17.30    4.04
  -8  11   1   10.10    4.46
   9 -12  -1   -2.70    4.01
  10 -13  -1    9.69    4.71
  10  -8   1    2.68    4.11
   9  -7   1   14.77    3.87
   8  -6   1    6.66    3.22
  -7   5  -1    5.24    2.41
   7  -5   1    9.50    2.77
  -6   4  -1   46.90    4.65
   6  -4   1   61.31    4.24
   6  -4   1   63.06    5.04
  -5   3  -1   58.15    4.97
   5  -3   1   74.28    4.67
   5  -3   1   75.34    5.24
  -4   2  -1  250.65   17.12
   4  -2   1  287.33   17.02
   4  -2   1  291.88   17.25
  -3   1  -1   14.97    1.51
   3  -1   1   17.59    1.66
   3  -1   1   17.12    1.35
  -2   0  -1   74.98    4.53
   2   0   1   68.33    4.56
   2   0   1   73.29    4.65
  -1  -1  -1  451.05   26.31
   1   1   1  429.14   26.32
   1   1   1  418.37   26.34
   0  -2  -1    1.36    0.45
   0  -2  -1    2.55    0.40
   0   2   1    1.87    0.35
   1  -3  -1  124.77    7.23
   1  -3  -1  101.68    7.10
  -1   3   1  118.30    7.01
   2  -4  -1    0.70    0.90
  -2   4   1    1.34    0.30
  -2   4   1    1.74    0.95
   3  -5  -1   65.88    4.68
  -3   5   1   63.85    4.12
  -3   5   1   75.72    4.71
   4  -6  -1   -1.60    1.58
  -4   6   1   -0.71    1.67
   5  -7  -1  105.12    6.87
  -5   7   1   85.46    6.90
   6  -8  -1   13.12    3.05
  -6   8   1   15.57    3.24
   7  -9  -1  108.19    8.43
  -7   9   1  107.23    8.81
   8 -10  -1    5.73    3.39
  -8  10   1   -3.82    3.77
   9 -11  -1   12.16    4.26
  10 -12  -1    5.01    4.35
  10  -9   1   15.72    4.51
   9  -8   1   -3.58    3.18
   8  -7   1    9.86    3.37
  -7   6  -1   18.07    3.10
   7  -6   1   10.80    3.06
  -6   5  -1   32.47    3.52
   6  -5   1   43.66    4.17
   6  -5   1   32.69    3.06
  -5   4  -1  158.27   10.70
   5  -4   1  163.89   10.78
   5  -4   1  172.63   10.46
  -4   3  -1   59.30    4.53
   4  -3   1   67.88    4.68
   4  -3   1   66.72    4.29
  -3   2  -1  520.96   33.41
   3  -2   1  558.87   33.34
   3  -2   1  561.44   33.48
  -2   1  -1  698.77   41.60
   2  -1   1  602.32   41.57
   2  -1   1  752.24   41.68
   1   0   1   35.69    2.31
   1   0   1   35.97    2.28
   0  -1  -1    0.15    0.17
   0  -1  -1    1.10    0.26
   0   1   1    1.03    0.18
   1  -2  -1  764.82   54.70
  -1   2   1 1014.30   54.76
  -1   2   1  921.05   54.61
   2  -3  -1   64.52    4.39
  -2   3   1   68.96    4.41
   3  -4  -1  124.06    8.23
  -3   4   1  132.58    8.24
   4  -5  -1   82.33    5.10
   4  -5  -1   83.80    5.85
  -4   5   1   84.22    5.88
   5  -6  -1   -0.30    1.97
  -5   6   1   -2.62    1.70
   6  -7  -1   27.30    3.54
  -6   7   1   25.80    3.43
   7  -8  -1    7.17    2.95
  -7   8   1    6.46    3.18
   8  -9  -1    6.41    3.39
  -8   9   1    4.92    3.73
   9 -10  -1    9.18    3.93
  10 -11  -1   -0.06    4.13
  10 -10   1   -0.26    4.15
   9  -9   1    2.99    3.57
   8  -8   1  229.28   15.43
  -7   7  -1   20.83    3.50
   7  -7   1   19.82    3.49
  -6   6  -1   32.42    3.82
   6  -6   1   44.91    4.07
  -5   5  -1  194.51   12.72
   5  -5   1  196.46   12.44
   5  -5   1  203.17   12.79
  -4   4  -1  116.26    7.81
   4  -4   1  125.96    7.89
   4  -4   1  115.79    7.66
  -3   3  -1  570.28   34.97
   3  -3   1  550.46   34.93
   3  -3   1  595.89   35.02
  -2   2  -1  127.81    8.12
   2  -2   1  132.24    8.14
   2  -2   1  132.69    8.20
   1  -1   1  221.19   13.56
   1  -1   1  222.05   13.51
   0   0   1   -0.29    0.06
   0   0   1   -0.30    0.09
   1  -1  -1   12.04    1.06
  -1   1   1   16.18    1.13
   2  -2  -1  102.47    6.54
   2  -2  -1  101.39    6.29
  -2   2   1  106.72    6.53
   3  -3  -1   11.22    0.93
  -3   3   1   13.63    1.52
   4  -4  -1  151.09    9.57
   4  -4  -1  134.67    9.11
  -4   4   1  162.06    9.60
   5  -5  -1  142.08   10.22
   5  -5  -1  171.19    9.60
  -5   5   1  141.91   10.22
   6  -6  -1   23.38    3.20
  -6   6   1   27.73    3.42
   7  -7  -1   85.86    7.31
  -7   7   1   87.28    7.22
   8  -8  -1    5.46    3.50
  -8   8   1    6.25    3.59
   9  -9  -1    6.78    3.90
  10 -10  -1    8.15    4.37
  10 -11   1    3.57    4.46
   9 -10   1   24.22    4.30
   8  -9   1   -1.56    3.22
  -7   8  -1    1.83    2.96
   7  -8   1   -0.20    2.90
  -6   7  -1  293.73   18.60
   6  -7   1  284.68   18.48
  -5   6  -1    2.16    1.86
   5  -6   1    1.55    1.85
   5  -6   1   -0.02    0.80
  -4   5  -1    6.13    1.59
   4  -5   1    9.40    1.75
   4  -5   1    6.34    0.95
  -3   4  -1  287.18   18.28
   3  -4   1  283.48   18.31
   3  -4   1  315.53   18.12
   2  -3   1  550.88   35.32
   2  -3   1  606.76   35.22
   1  -2   1  974.11   59.59
   1  -2   1  988.00   59.54
   0  -1   1   30.48    1.93
   0  -1   1   30.87    1.93
   1   0  -1   15.74    1.21
  -1   0   1   15.74    1.34
   2  -1  -1  257.34   15.14
   2  -1  -1  253.39   15.29
  -2   1   1  234.18   15.30
   3  -2  -1  454.64   27.95
   3  -2  -1  474.68   28.20
  -3   2   1  450.40   28.21
   4  -3  -1  121.14    7.72
   4  -3  -1  114.14    7.23
  -4   3   1  116.06    7.68
   5  -4  -1    9.65    1.10
   5  -4  -1   15.60    2.29
  -5   4   1    8.21    1.98
   6  -5  -1   99.76    7.00
  -6   5   1   84.61    6.87
   7  -6  -1    6.42    3.00
  -7   6   1    4.42    2.73
   8  -7  -1   62.48    5.72
  -8   7   1   49.26    5.46
   9  -8  -1   -3.09    3.53
  10  -9  -1    3.81    3.95
  10 -12   1   -2.46    4.41
   9 -11   1    0.66    3.98
   8 -10   1   -1.38    3.13
  -7   9  -1   36.64    4.66
   7  -9   1   41.57    4.57
  -6   8  -1   32.08    3.89
   6  -8   1   31.79    3.72
  -5   7  -1    2.09    2.02
   5  -7   1    0.95    2.01
  -4   6  -1  390.03   24.43
   4  -6   1  402.72   24.42
   4  -6   1  389.14   24.02
  -3   5  -1   55.07    3.82
   3  -5   1   48.75    3.26
   3  -5   1   49.66    3.75
   2  -4   1 1831.02  111.58
   2  -4   1 1826.71  111.45
   2  -4   1 1854.04  111.62
   1  -3   1  135.79    8.46
   1  -3   1  136.22    8.36
   0  -2   1  139.84    8.47
   0  -2   1  136.18    8.50
   1   1  -1   39.45    2.57
  -1  -1   1   39.69    2.60
   2   0  -1  124.29    7.95
  -2   0   1  131.81    8.03
   3  -1  -1    1.37    0.47
   3  -1  -1    1.56    0.93
  -3   1   1    0.63    0.97
   4  -2  -1   62.97    4.27
   4  -2  -1   62.03    3.81
  -4   2   1   49.28    4.29
   5  -3  -1  162.90    9.50
   5  -3  -1  156.24   10.07
  -5   3   1  135.04    9.98
   6  -4  -1  153.85    9.04
   6  -4  -1  141.27    9.63
  -6   4   1  129.34    9.68
   7  -5  -1    3.61    2.44
  -7   5   1    3.54    2.49
   8  -6  -1    4.49    3.29
  -8   6   1   10.08    3.34
   9  -7  -1    0.44    3.46
  10  -8  -1   -0.14    3.82
  11  -9  -1    5.36    4.92
   9 -12   1    3.76    4.12
   8 -11   1   10.96    3.76
  -7  10  -1    1.81    3.43
   7 -10   1   -0.47    2.97
  -6   9  -1    3.74    2.94
   6  -9   1    4.71    2.72
  -5   8  -1  285.04   18.44
   5  -8   1  291.59   18.30
  -4   7  -1    2.52    1.60
   4  -7   1    0.91    0.69
   4  -7   1    0.93    1.67
   3  -6   1    2.53    1.39
   3  -6   1    1.55    1.36
   3  -6   1    4.07    0.70
   2  -5   1  498.07   31.01
   2  -5   1  512.89   30.80
   1  -4   1   89.29    5.53
   1  -4   1   86.36    5.68
   1  -4   1   86.66    5.56
   0  -3   1 1108.53   63.80
   0  -3   1 1020.07   63.92
   0  -3   1 1024.40   63.88
   1   2  -1  232.93   14.84
   1   2  -1  245.95   14.77
  -1  -2   1  248.17   14.86
   2   1  -1   54.47    3.65
   2   1  -1   55.86    3.62
  -2  -1   1   58.91    3.67
   3   0  -1 1350.54   85.71
  -3   0   1 1470.77   85.77
   4  -1  -1  355.90   21.46
   4  -1  -1  357.24   21.24
  -4   1   1  326.62   21.54
   5  -2  -1  159.11   10.14
   5  -2  -1  159.69    9.65
  -5   2   1  143.16   10.20
   6  -3  -1   10.95    1.23
   6  -3  -1    9.54    2.27
  -6   3   1    5.39    2.37
   7  -4  -1   55.66    4.77
  -7   4   1   36.19    4.51
   8  -5  -1   68.73    6.85
  -8   5   1   79.55    7.11
   9  -6  -1    3.28    3.42
  10  -7  -1    5.77    3.83
  11  -8  -1    2.98    4.25
   9 -13   1   -3.57    4.06
  -8  12  -1    0.99    6.59
   8 -12   1    0.61    3.41
  -7  11  -1    2.01    3.58
   7 -11   1    4.73    3.24
  -6  10  -1   69.31    6.86
   6 -10   1   78.89    6.65
  -5   9  -1   33.30    4.06
   5  -9   1   40.66    3.83
  -4   8  -1   70.71    5.74
   4  -8   1   74.43    5.50
   4  -8   1   71.97    4.70
   3  -7   1  199.04   12.69
   3  -7   1  194.57   12.80
   3  -7   1  208.93   12.44
   2  -6   1   36.45    2.91
   2  -6   1   42.04    3.22
   2  -6   1   40.73    2.72
   1  -5   1  526.30   31.50
   1  -5   1  512.03   31.48
   1  -5   1  511.11   31.64
   0   4  -1  370.14   22.53
   0  -4   1  363.03   22.42
   0  -4   1  373.47   22.61
   1   3  -1   15.58    1.40
   1   3  -1   16.80    1.19
  -1  -3   1   17.35    1.46
   2   2  -1 3526.33  228.22
   2   2  -1 4040.61  228.29
  -2  -2   1 3723.46  228.28
   3   1  -1   55.25    4.03
   3   1  -1   64.46    3.95
  -3  -1   1   60.23    3.98
   4   0  -1    1.46    0.71
   4   0  -1    0.46    1.15
  -4   0   1    1.36    1.08
   5  -1  -1  448.18   28.82
   5  -1  -1  462.80   28.55
  -5   1   1  491.12   28.87
   6  -2  -1   21.52    1.84
   6  -2  -1   18.15    2.54
  -6   2   1   17.74    2.78
   7  -3  -1   82.85    5.51
   7  -3  -1   85.89    6.69
  -7   3   1   73.42    6.70
   8  -4  -1    1.97    2.98
  -8   4   1    5.48    3.07
   9  -5  -1   -1.18    3.29
  10  -6  -1    7.59    3.99
  11  -7  -1   -2.06    3.81
   9 -14   1    4.65    4.25
  -8  13  -1    3.08    4.93
   8 -13   1    0.96    3.81
  -7  12  -1    9.57    4.30
   7 -12   1    6.31    3.28
  -6  11  -1    3.60    3.04
   6 -11   1   -3.08    2.56
  -5  10  -1    5.85    2.60
   5 -10   1    9.93    2.51
  -4   9  -1  159.88   10.89
   4  -9   1  164.62   10.68
   3  -8   1    0.86    0.85
   3  -8   1    1.95    1.71
   3  -8   1    0.95    1.09
   2  -7   1  463.24   28.74
   2  -7   1  485.52   28.68
   2  -7   1  457.74   28.92
  -1   6  -1  502.03   30.33
   1  -6   1  494.83   30.29
   1  -6   1  492.93   30.50
   0   5  -1   39.33    2.67
   0  -5   1   36.27    2.43
   0  -5   1   36.65    2.79
   1   4  -1 1590.58   97.37
  -1  -4   1 1615.40   97.42
   2   3  -1  157.32   10.03
   2   3  -1  160.21    9.90
  -2  -3   1  165.97   10.05
   3   2  -1   47.68    3.40
   3   2  -1   50.12    3.41
  -3  -2   1   49.74    3.45
   4   1  -1  237.70   14.11
   4   1  -1  223.21   14.19
  -4  -1   1  222.06   14.12
   5   0  -1   35.13    3.50
   5   0  -1   40.87    2.94
  -5   0   1   41.53    3.30
   6  -1  -1   42.43    3.88
   6  -1  -1   43.19    3.20
  -6   1   1   42.74    3.93
   7  -2  -1   52.82    5.01
   7  -2  -1   46.68    3.70
  -7   2   1   48.03    4.37
  -8   3   1   12.55    4.76
   9  -4  -1   10.65    3.64
  10  -5  -1    2.95    3.66
  11  -6  -1    1.03    3.88
   9 -15   1   -1.43    4.24
  -8  14  -1   -4.45    4.93
   8 -14   1    3.36    3.92
  -7  13  -1   10.00    4.71
   7 -13   1    9.12    3.50
  -6  12  -1    9.85    4.00
   6 -12   1   10.05    3.10
  -5  11  -1   33.64    4.24
   5 -11   1   28.22    3.47
   4 -10   1    3.56    0.87
  -3   9  -1   30.65    2.45
   3  -9   1   23.37    2.89
   3  -9   1   30.79    2.74
  -2   8  -1  358.09   21.66
   2  -8   1  344.16   21.99
   2  -8   1  353.97   21.71
  -1   7  -1  117.70    7.44
   1  -7   1  117.53    7.36
   1  -7   1  114.96    7.68
   0   6  -1  258.95   16.12
   0  -6   1  262.91   16.26
   0  -6   1  261.66   15.94
   1   5  -1   67.03    4.47
  -1  -5   1   67.23    4.54
   2   4  -1    5.61    0.65
   2   4  -1    4.31    0.92
  -2  -4   1    5.78    1.12
   3   3  -1 1215.37   77.96
   3   3  -1 1313.30   78.07
  -3  -3   1 1319.64   78.06
   4   2  -1   27.53    2.40
   4   2  -1   26.92    2.51
  -4  -2   1   29.54    2.48
   5   1  -1    3.64    1.19
   5   1  -1    3.36    1.60
  -5  -1   1    2.81    1.29
   6   0  -1  189.41   11.80
   6   0  -1  183.36   12.20
  -6   0   1  188.54   11.96
   7  -1  -1    0.71    1.33
   7  -1  -1    0.42    2.32
  -7   1   1   -3.57    1.74
   8  -2  -1   45.35    4.60
   9  -3  -1    5.12    3.36
  10  -4  -1   13.85    4.12
  11  -5  -1   20.36    4.78
  -8  15  -1  -16.39    5.06
  -7  14  -1    2.93    4.79
   7 -14   1    2.10    3.39
  -6  13  -1    0.71    4.04
   6 -13   1    5.81    2.89
  -5  12  -1    1.97    3.28
   5 -12   1    0.97    0.64
   4 -11   1    0.81    1.83
  -3  10  -1  139.95    8.72
   3 -10   1  134.92    8.94
   3 -10   1  133.05    9.41
  -2   9  -1  162.70   10.10
   2  -9   1  155.27   10.47
   2  -9   1  160.20   10.10
  -1   8  -1   12.97    1.49
   1  -8   1   12.90    1.30
   1  -8   1    8.58    1.83
   0   7  -1  287.06   17.21
   0  -7   1  273.22   17.40
   0  -7   1  274.76   16.98
   1   6  -1   60.10    4.05
  -1  -6   1   58.09    4.21
   2   5  -1  221.92   13.84
  -2  -5   1  222.55   13.88
   3   4  -1   13.65    1.61
   3   4  -1   14.32    1.33
  -3  -4   1   14.90    1.63
   4   3  -1   88.50    5.88
   4   3  -1   90.50    5.88
  -4  -3   1   87.70    5.90
   5   2  -1  626.54   39.73
   5   2  -1  680.52   39.71
  -5  -2   1  639.08   39.66
   6   1  -1   32.65    2.79
   6   1  -1   32.45    3.21
  -6  -1   1   30.77    2.81
   7   0  -1   27.22    3.41
   7   0  -1   34.28    2.87
  -7   0   1   32.98    3.10
   8  -1  -1   82.92    6.93
   8  -1  -1   86.56    6.13
   9  -2  -1   -2.11    2.95
  10  -3  -1   28.31    4.62
  11  -4  -1    3.83    4.04
  -8  16  -1   -0.51    5.71
  -7  15  -1   -4.20    4.99
  -6  14  -1   12.91    4.70
  -5  13  -1   10.37    3.97
   5 -13   1   16.76    2.90
   4 -12   1    2.26    2.53
   4 -12   1    1.88    2.05
  -3  11  -1    0.09    1.32
   3 -11   1    0.91    1.62
   3 -11   1    0.12    2.38
  -2  10  -1    1.47    1.23
   2 -10   1    1.90    1.30
   2 -10   1    2.13    1.93
  -1   9  -1  105.86    6.84
   1  -9   1  105.41    6.69
   1  -9   1  102.10    7.37
   0   8  -1  184.39   11.80
   0  -8   1  193.54   11.53
   0  -8   1  182.83   12.06
   1   7  -1   18.50    1.84
  -1  -7   1   15.64    2.06
   2   6  -1  168.89   10.88
  -2  -6   1  174.83   10.98
   3   5  -1   76.88    4.85
   3   5  -1   75.40    5.14
  -3  -5   1   73.64    5.25
   4   4  -1  634.90   38.56
   4   4  -1  632.85   38.69
  -4  -4   1  626.39   38.66
   5   3  -1   32.91    2.97
   5   3  -1   30.84    3.07
  -5  -3   1   31.07    2.90
   6   2  -1   71.89    5.06
   6   2  -1   66.65    5.23
  -6  -2   1   69.17    5.11
   7   1  -1  220.49   13.56
   7   1  -1  201.72   13.15
  -7  -1   1  200.23   13.14
   8   0  -1   27.82    2.76
   8   0  -1   20.01    3.41
   9  -1  -1   12.58    3.33
  10  -2  -1   17.27    3.95
  11  -3  -1    0.31    4.01
  -7  16  -1   -1.83    5.35
  -6  15  -1    5.46    4.76
  -5  14  -1   -1.29    4.04
   4 -13   1    0.15    2.70
   3 -12   1    4.33    2.53
  -2  11  -1    4.87    1.55
   2 -11   1    5.72    2.27
  -1  10  -1   35.30    3.14
   1 -10   1   33.17    3.48
   1 -10   1   36.58    2.93
   0   9  -1    8.58    1.59
   0  -9   1    8.45    1.97
   0  -9   1   11.83    1.19
   1   8  -1  158.22   10.05
  -1  -8   1  155.93   10.24
   2   7  -1    7.88    1.47
  -2  -7   1    9.60    1.91
   3   6  -1  135.70    8.32
   3   6  -1  131.11    8.76
  -3  -6   1  136.52    8.86
   4   5  -1   -0.26    1.33
   4   5  -1   -0.64    0.97
  -4  -5   1    0.08    1.48
   5   4  -1   56.25    4.14
   5   4  -1   50.51    4.00
  -5  -4   1   48.44    4.04
   6   3  -1  244.29   15.24
   6   3  -1  235.48   15.24
  -6  -3   1  242.51   15.16
   7   2  -1   27.00    3.03
   7   2  -1   36.57    3.46
  -7  -2   1   33.29    3.17
   8   1  -1   26.28    3.50
   9   0  -1   32.47    4.20
  10  -1  -1   11.13    3.95
  11  -2  -1   10.89    4.41
  -7  17  -1    5.71    5.77
  -6  16  -1    3.96    5.03
  -5  15  -1    0.57    4.35
   3 -13   1    3.61    2.79
  -2  12  -1   20.64    2.21
   2 -12   1   12.27    2.86
  -1  11  -1    7.85    1.71
   1 -11   1    3.00    2.26
   0  10  -1   77.31    5.31
   0 -10   1   71.46    5.71
   1   9  -1  169.75   10.74
  -1  -9   1  164.04   10.93
   2   8  -1   18.51    2.21
  -2  -8   1   14.77    2.30
   3   7  -1    7.05    1.60
  -3  -7   1    8.14    1.82
   4   6  -1   74.71    4.94
   4   6  -1   69.84    5.30
  -4  -6   1   79.72    5.53
   5   5  -1   98.09    6.56
   5   5  -1   95.74    6.81
  -5  -5   1   98.59    6.84
   6   4  -1    3.94    1.84
   6   4  -1    3.54    1.79
  -6  -4   1    4.30    1.88
   7   3  -1   24.37    2.84
   7   3  -1   21.42    2.89
  -7  -3   1   21.57    2.79
   8   2  -1  133.65    9.78
   8   2  -1  143.73    9.44
   9   1  -1   10.99    3.33
  10   0  -1   19.72    4.15
  11  -1  -1    5.87    4.27
  12  -2  -1    8.15    5.00
  -6  17  -1   -3.56    5.24
  -5  16  -1   -3.06    4.06
   3 -14   1   28.25    4.03
   2 -13   1   -1.78    2.85
  -1  12  -1   15.43    2.13
   1 -12   1   13.00    2.92
   0  11  -1   29.07    2.86
   0 -11   1   28.82    3.57
   1  10  -1   -0.74    1.41
  -1 -10   1   -2.70    2.16
   2   9  -1  195.47   12.08
  -2  -9   1  178.95   12.32
   3   8  -1  208.10   13.48
  -3  -8   1  213.62   13.63
   4   7  -1   15.47    2.26
  -4  -7   1   10.80    2.28
   5   6  -1   56.48    4.65
  -5  -6   1   54.12    4.66
   6   5  -1   20.93    2.65
   6   5  -1   21.27    2.50
  -6  -5   1   24.49    2.80
   7   4  -1   70.37    5.40
   7   4  -1   60.66    5.29
  -7  -4   1   63.35    5.29
   8   3  -1   41.90    3.90
   8   3  -1   34.39    3.94
   9   2  -1    1.82    2.93
   9   2  -1    1.57    2.41
  10   1  -1   14.98    3.79
  11   0  -1    6.15    4.05
  12  -1  -1    3.36    4.83
  -5  17  -1    8.20    5.19
   3 -15   1    5.95    3.78
   2 -14   1   -0.12    3.14
  -1  13  -1    8.22    2.05
   1 -13   1    6.93    3.18
   0  12  -1   -1.55    1.69
   0 -12   1   -2.42    2.34
   1  11  -1   13.76    2.26
  -1 -11   1   11.62    2.61
   2  10  -1   36.39    3.34
  -2 -10   1   34.98    3.67
   3   9  -1   13.44    2.33
  -3  -9   1   13.27    2.80
   4   8  -1   17.98    2.57
  -4  -8   1   15.10    2.67
   5   7  -1   16.31    2.63
  -5  -7   1   18.67    2.76
   6   6  -1    5.73    2.36
  -6  -6   1    7.61    2.40
   7   5  -1    6.24    2.40
  -7  -5   1    7.17    3.45
   8   4  -1   12.23    2.72
   9   3  -1   34.10    3.85
  11   1  -1    1.52    5.74
   3 -16   1   18.61    4.08
   2 -15   1    0.10    3.10
  -1  14  -1    4.96    2.12
   1 -14   1   -0.18    2.97
   0  13  -1    1.70    2.02
   0 -13   1    5.18    2.93
   1  12  -1   -0.27    2.04
  -1 -12   1   -1.84    2.41
   2  11  -1    2.95    2.02
  -2 -11   1    5.22    2.48
   3  10  -1   21.35    2.73
  -3 -10   1   25.91    3.53
   4   9  -1   67.30    5.36
  -4  -9   1   69.30    5.87
   5   8  -1    3.88    2.04
  -5  -8   1    5.88    2.59
   6   7  -1    6.40    2.27
  -6  -7   1    8.07    2.70
   7   6  -1   17.39    2.95
   8   5  -1   25.22    3.57
   9   4  -1   15.94    3.21
  10   3  -1    3.53    3.11
  -4  18  -1    0.34    4.70
   3 -17   1    4.34    3.71
   2 -16   1    1.77    3.38
   1 -15   1   92.06    7.86
   0  14  -1   17.29    2.85
   0 -14   1   16.27    4.02
   1  13  -1    0.36    2.20
  -1 -13   1    1.65    2.88
   2  12  -1   -1.38    2.14
  -2 -12   1   -3.81    2.85
   3  11  -1   10.65    2.59
  -3 -11   1    7.45    3.01
   4  10  -1    0.83    2.34
  -4 -10   1   -2.01    2.69
   5   9  -1   53.47    4.94
  -5  -9   1   60.41    5.52
   6   8  -1   41.92    4.27
  -6  -8   1   42.83    4.37
   7   7  -1    0.54    2.72
   8   6  -1   -1.64    2.74
   9   5  -1    9.01    3.09
  10   4  -1   15.42    3.54
   3 -18   1   -1.27    3.80
   2 -17   1    1.49    4.16
   1 -16   1   22.83    4.53
   0  15  -1    8.35    2.78
   0 -15   1   13.08    3.85
   1  14  -1    1.10    2.53
  -1 -14   1    1.34    3.22
   2  13  -1    2.26    2.52
  -2 -13   1   -4.56    2.80
   3  12  -1   -1.73    2.15
  -3 -12   1    0.57    3.19
   4  11  -1    3.37    2.60
  -4 -11   1    5.12    3.17
   5  10  -1    1.99    2.69
  -5 -10   1   11.34    3.34
   6   9  -1    2.01    2.50
  -6  -9   1    0.24    2.97
   7   8  -1    1.30    2.95
   8   7  -1   16.99    3.65
   9   6  -1    3.27    3.28
  10   5  -1    1.56    3.35
   2 -18   1   -0.22    3.93
   1 -17   1    2.18    4.22
   0  16  -1    1.28    3.67
   0 -16   1    0.82    3.81
   1  15  -1    6.56    2.84
  -1 -15   1    1.45    3.57
   2  14  -1    4.67    2.82
  -2 -14   1    5.08    3.86
   3  13  -1   -3.12    2.65
  -3 -13   1   -2.47    3.42
   4  12  -1   -0.14    2.40
  -4 -12   1   -2.21    3.41
   5  11  -1    5.74    2.68
  -5 -11   1    7.03    3.45
   6  10  -1   13.96    3.11
  -6 -10   1   17.64    3.77
   7   9  -1   12.82    3.18
   8   8  -1    5.17    3.42
   9   7  -1    1.40    3.40
  10   6  -1   -1.20    3.45
  11   5  -1   -1.29    3.96
   1 -18   1   -2.17    4.42
   0 -17   1    6.17    4.44
   1  16  -1   -1.36    2.90
  -1 -16   1    2.48    4.45
   2  15  -1   18.73    3.41
  -2 -15   1   12.83    4.60
   3  14  -1    6.85    3.15
  -3 -14   1    1.75    3.52
   4  13  -1    2.66    3.07
  -4 -13   1    5.20    3.89
   5  12  -1    1.14    2.71
  -5 -12   1   -2.45    3.65
   6  11  -1    4.36    3.30
  -6 -11   1    5.05    3.76
   7  10  -1   11.69    3.64
   8   9  -1    1.27    3.55
   9   8  -1    5.55    3.91
  10   7  -1    3.45    3.66
   1  17  -1    2.50    3.32
  -1 -17   1   -0.84    4.55
   2  16  -1   18.22    3.77
  -2 -16   1    7.83    4.24
   3  15  -1   -0.28    3.28
  -3 -15   1   -6.43    4.33
   4  14  -1    4.59    3.05
  -4 -14   1    9.21    4.33
   5  13  -1    4.09    3.08
  -5 -13   1    3.57    4.07
   6  12  -1    0.11    2.98
   7  11  -1   -0.92    3.48
   8  10  -1    7.36    3.87
   2  17  -1    0.34    3.47
  -2 -17   1   -3.09    4.28
   3  16  -1   -2.32    3.44
  -3 -16   1    0.02    4.28
   4  15  -1    7.29    3.84
  -4 -15   1    7.25    4.81
   5  14  -1    0.24    3.46
  -5 -14   1   -5.20    4.29
   6  13  -1   -1.20    3.64
   7  12  -1   -1.36    3.33
   2  18  -1    4.90    3.97
   3  17  -1    6.98    3.92
  -3 -17   1   -4.29    6.93
   4  16  -1    5.58    4.51
  -4 -16   1   -1.57    4.81
  -5 -15   1    2.40    4.82
   5  14   2    0.51    3.70
   4  15   2   -3.00    3.52
  -3 -16  -2   -2.62    4.38
   3  16   2   -3.62    3.30
  -2 -17  -2   -2.00    4.92
   2  17   2   -2.63    3.60
   7  11   2    1.26    3.65
   6  12   2   -0.03    3.52
   5  13   2    1.66    3.05
  -4 -14  -2    0.44    4.08
   4  14   2    2.37    3.38
  -3 -15  -2    2.17    4.32
   3  15   2    0.84    3.41
  -2 -16  -2    1.40    4.02
   2  16   2   -1.16    3.09
  -1 -17  -2  -10.63    4.43
   8   9   2    4.28    3.63
   7  10   2   -0.78    3.24
   6  11   2   11.94    3.71
   5  12   2   -0.14    3.26
  -4 -13  -2    2.28    3.73
   4  13   2    0.06    3.12
  -3 -14  -2   -1.81    3.98
   3  14   2   -0.81    2.97
  -2 -15  -2    3.46    4.07
   2  15   2    0.77    3.02
  -1 -16  -2    3.62    4.24
   1  16   2    6.83    3.01
   0 -17  -2    4.42    4.08
   9   7   2   12.46    4.12
   8   8   2   10.02    3.41
   7   9   2    3.90    2.83
   6  10   2   11.15    3.06
   5  11   2    7.02    3.24
  -4 -12  -2   11.78    3.66
   4  12   2    7.82    3.01
  -3 -13  -2    3.49    3.25
   3  13   2   -1.80    2.72
  -2 -14  -2    2.34    3.84
   2  14   2    1.42    2.73
  -1 -15  -2   -3.69    3.85
   1  15   2   -1.04    2.70
   0 -16  -2   -1.59    3.95
   1 -17  -2    4.70    4.42
  10   5   2    0.82    3.98
   9   6   2   -2.89    3.40
   8   7   2    3.52    3.23
   7   8   2   -0.12    3.00
   6   9   2    7.34    3.14
   5  10   2    2.41    2.49
  -4 -11  -2   -0.89    3.07
   4  11   2   -3.13    2.27
  -3 -12  -2    7.95    3.47
   3  12   2    2.60    2.46
  -2 -13  -2    0.02    3.36
   2  13   2    0.39    2.39
  -1 -14  -2   -0.46    3.52
   1  14   2   -0.72    2.37
   0 -15  -2   -0.09    3.68
   0  15   2    1.73    2.38
   1 -16  -2    0.71    3.49
  -3  18   2   -1.67    5.90
  10   4   2    2.01    3.66
   9   5   2    3.83    3.44
   8   6   2   18.44    3.31
   7   7   2    5.79    2.71
   6   8   2   20.52    3.12
   5   9   2   22.04    3.41
  -4 -10  -2   22.43    3.51
   4  10   2   23.01    3.20
  -3 -11  -2   33.84    4.14
   3  11   2   29.07    3.50
  -2 -12  -2    8.57    2.99
   2  12   2    6.57    2.41
  -1 -13  -2    3.73    3.40
   1  13   2    5.56    2.27
   0 -14  -2    3.75    3.40
   0  14   2    0.35    2.10
   1 -15  -2    7.22    3.52
   2 -16  -2    3.13    3.92
  -3  17   2    7.96    4.46
  10   3   2    0.45    3.46
   9   4   2   33.16    4.25
   8   5   2    1.19    2.86
   7   6   2   -0.07    2.64
   6   7   2  122.34    8.84
  -5  -8  -2  141.88    9.83
   5   8   2  140.74    9.65
  -4  -9  -2   22.61    3.27
   4   9   2   23.63    2.93
  -3 -10  -2    1.38    2.61
   3  10   2   -4.33    1.99
  -2 -11  -2   26.30    3.68
   2  11   2   21.78    2.81
  -1 -12  -2   21.19    3.49
   1  12   2   26.98    2.95
   0 -13  -2   -2.53    2.73
   0  13   2    0.72    1.94
   1 -14  -2   -3.31    2.87
   2 -15  -2    1.58    3.25
  -3  16   2    0.28    3.88
  -4  17   2    6.52    4.38
  10   2   2   23.37    3.80
   9   3   2   -0.82    2.90
   8   4   2   -1.04    2.52
   7   5   2  133.02    9.42
   6   6   2    2.08    2.06
  -5  -7  -2   14.97    2.70
   5   7   2   16.52    2.79
  -4  -8  -2  119.41    8.08
   4   8   2  109.14    7.86
  -3  -9  -2   28.48    3.37
   3   9   2   26.90    2.98
  -2 -10  -2   49.71    4.61
   2  10   2   49.15    4.34
  -1 -11  -2   -0.44    2.35
   1  11   2    1.53    1.81
   0 -12  -2    5.27    2.67
   0  12   2    9.19    1.96
   1 -13  -2   18.80    3.69
  -1  13   2   18.95    2.42
   2 -14  -2    4.11    3.11
  -3  15   2   -3.81    3.43
  -4  16   2   -0.33    3.86
  -5  17   2    1.17    4.83
  11   0   2    3.22    4.48
  10   1   2    4.80    3.88
   9   2   2    3.46    2.84
   9   2   2    5.22    3.36
   8   3   2   78.06    6.79
   8   3   2   80.86    6.55
   7   4   2   -0.03    2.19
   7   4   2    2.45    2.34
   6   5   2    6.75    2.23
  -5  -6  -2   50.58    4.46
   5   6   2   53.80    4.73
  -4  -7  -2   17.20    2.57
   4   7   2   16.81    2.52
  -3  -8  -2   91.55    6.74
   3   8   2   94.92    6.61
  -2  -9  -2   -0.75    1.88
   2   9   2    0.68    1.48
  -1 -10  -2   38.11    4.02
   1  10   2   39.37    3.55
   0 -11  -2   73.41    6.18
   0  11   2   80.24    5.56
   1 -12  -2    1.95    2.43
  -1  12   2   -1.92    1.50
   2 -13  -2   -0.20    3.08
  -3  14   2    1.26    3.33
  -4  15   2    8.34    4.31
  -5  16   2    6.31    4.30
  -6  17   2    6.94    4.96
  11  -1   2    6.30    4.54
  10   0   2    4.21    3.65
   9   1   2    8.00    2.75
   9   1   2    8.96    3.35
   8   2   2    3.63    2.68
   8   2   2   -0.49    2.26
   7   3   2   -0.87    2.24
   7   3   2    1.38    1.88
   6   4   2  189.53   12.50
   6   4   2  200.56   12.69
  -5  -5  -2   21.88    2.39
   5   5   2   18.90    2.18
   5   5   2   18.92    2.59
  -4  -6  -2    3.84    1.80
   4   6   2    1.10    1.75
   4   6   2    1.14    1.12
  -3  -7  -2   60.74    4.76
   3   7   2   59.63    4.68
  -2  -8  -2    7.50    2.15
   2   8   2    6.99    1.70
  -1  -9  -2   33.16    3.27
   1   9   2   30.85    2.84
   0 -10  -2    1.86    2.09
   0  10   2    1.52    1.40
   1 -11  -2   20.49    3.17
  -1  11   2   18.08    2.10
   2 -12  -2   37.51    4.19
  -2  12   2   40.28    3.63
  -4  14   2    9.21    3.94
  -5  15   2   -1.30    3.73
  -6  16   2    5.71    5.03
  11  -2   2    2.22    4.18
  10  -1   2    0.40    3.54
   9   0   2   16.53    3.44
   9   0   2    0.76    1.34
   8   1   2   -0.61    2.14
   8   1   2    0.84    2.51
   7   2   2  125.30    8.55
   7   2   2  118.51    8.44
   6   3   2    0.28    1.87
   6   3   2   -0.01    1.59
  -5  -4  -2    0.35    1.44
   5   4   2   -0.39    1.69
   5   4   2    1.23    1.47
  -4  -5  -2  365.35   22.65
   4   5   2  365.29   22.76
   4   5   2  367.49   22.52
  -3  -6  -2    3.21    1.62
   3   6   2    6.06    1.14
   3   6   2    6.51    1.50
  -2  -7  -2  137.28    8.89
  -2  -7  -2  134.56    8.40
   2   7   2  132.25    8.75
  -1  -8  -2  343.83   21.45
   1   8   2  341.66   21.22
   0  -9  -2    7.60    2.27
   0   9   2    4.86    1.35
   1 -10  -2  113.91    7.91
  -1  10   2  110.16    7.26
   2 -11  -2    0.20    2.47
  -2  11   2    0.82    1.22
  -4  13   2   24.12    4.28
  -5  14   2    2.21    3.92
  -6  15   2    2.05    4.62
  -7  16   2    4.86    5.35
  11  -3   2   -2.15    4.07
  10  -2   2   16.49    4.08
   9  -1   2    8.61    3.40
   8   0   2   42.15    4.26
   8   0   2   38.66    3.69
   7   1   2    3.97    2.15
   7   1   2    5.61    2.01
   6   2   2    4.97    1.95
   6   2   2    4.19    1.80
  -5  -3  -2  306.15   19.48
   5   3   2  320.13   19.70
   5   3   2  321.40   19.66
  -4  -4  -2   14.55    1.66
   4   4   2   11.24    1.82
   4   4   2   10.64    1.54
  -3  -5  -2   14.74    1.75
   3   5   2   12.80    1.33
   3   5   2   10.21    1.60
  -2  -6  -2  235.92   16.16
  -2  -6  -2  273.67   16.42
   2   6   2  284.83   16.40
  -1  -7  -2    2.28    1.62
  -1  -7  -2    0.87    0.65
   1   7   2   -1.97    1.09
   0  -8  -2  471.01   29.69
   0  -8  -2  498.66   29.24
   0   8   2  466.05   29.40
   1  -9  -2    3.81    1.13
   1  -9  -2    2.94    2.14
  -1   9   2    4.61    1.19
   2 -10  -2    1.36    2.07
   2 -10  -2    5.84    1.49
  -2  10   2    2.92    1.15
   3 -11  -2   78.66    5.88
  -3  11   2   83.12    6.54
   4 -12  -2    6.79    2.20
  -4  12   2    2.50    3.16
  -5  13   2    2.03    3.28
  -6  14   2    4.30    4.41
  -7  15   2    1.73    5.07
  -8  16   2    3.29    5.99
  11  -4   2    1.60    4.06
  10  -3   2   -2.62    3.54
   9  -2   2    3.71    3.13
   8  -1   2   21.90    2.63
   8  -1   2   18.12    3.25
   7   0   2   11.97    2.49
   7   0   2   12.59    2.12
   6   1   2  140.10    8.96
   6   1   2  131.86    9.08
  -5  -2  -2   12.84    1.47
   5   2   2   10.76    1.74
   5   2   2   11.91    1.90
  -4  -3  -2   -0.05    1.02
   4   3   2    1.15    1.12
   4   3   2   -1.03    1.11
  -3  -4  -2  609.56   37.40
   3   4   2  617.81   37.49
   3   4   2  609.20   37.33
  -2  -5  -2   45.66    3.18
   2   5   2   33.89    2.98
   2   5   2   40.42    3.07
  -1  -6  -2   40.39    3.30
  -1  -6  -2   40.59    2.70
   1   6   2   36.26    3.00
   0  -7  -2   17.90    2.16
   0  -7  -2   21.25    1.72
   0   7   2   17.54    1.76
   1  -8  -2   -2.83    1.46
   1  -8  -2    0.41    1.00
  -1   8   2    1.32    0.90
   2  -9  -2  268.22   17.34
   2  -9  -2  274.68   16.92
  -2   9   2  271.98   16.76
   3 -10  -2    3.19    1.80
  -3  10   2    4.04    2.27
  -3  10   2    2.82    1.11
   4 -11  -2   -0.18    1.99
  -4  11   2    1.92    2.88
   5 -12  -2   44.49    4.43
  -5  12   2   49.38    5.39
   6 -13  -2    1.89    1.54
  -6  13   2   -7.28    3.78
   7 -14  -2   -1.76    3.46
  -7  14   2   -0.41    4.76
  -8  15   2    2.99    5.41
  11  -5   2   -0.83    4.00
  10  -4   2    3.08    3.74
   9  -3   2   29.23    4.23
   8  -2   2   34.88    3.38
   8  -2   2   40.32    4.27
   7  -1   2   -0.94    1.35
   7  -1   2    2.21    2.27
   6   0   2   29.98    3.13
   6   0   2   29.34    2.75
  -5  -1  -2   38.92    2.85
   5   1   2   40.21    3.22
   5   1   2   35.06    3.53
  -4  -2  -2  952.22   59.34
   4   2   2  992.62   59.51
   4   2   2  983.42   59.49
  -3  -3  -2  199.18   12.04
   3   3   2  191.81   12.04
   3   3   2  190.82   12.13
  -2  -4  -2   27.32    2.24
   2   4   2   26.13    2.30
   2   4   2   27.70    2.05
  -1  -5  -2  421.14   25.04
  -1  -5  -2  400.93   25.22
   1   5   2  408.16   25.16
   0  -6  -2    1.70    0.73
   0  -6  -2    1.54    1.20
   0   6   2    1.76    0.86
   1  -7  -2   57.76    3.95
   1  -7  -2   56.90    4.33
  -1   7   2   57.75    3.86
   2  -8  -2    5.65    1.40
   2  -8  -2    3.95    1.73
  -2   8   2    3.63    0.88
   3  -9  -2   -2.12    1.55
  -3   9   2   -0.45    0.77
  -3   9   2   -0.03    1.92
   4 -10  -2  181.12   12.22
  -4  10   2  194.87   12.52
   5 -11  -2    3.83    2.00
  -5  11   2    8.60    3.03
   6 -12  -2    2.19    3.00
  -6  12   2   -0.74    3.78
   7 -13  -2   13.79    3.86
  -7  13   2   14.94    4.43
   8 -14  -2    0.98    4.02
  -8  14   2   -2.16    5.02
   9 -15  -2    5.23    4.32
  -9  15   2    3.71    6.11
  11  -6   2   -0.10    4.34
  10  -5   2   -1.74    3.78
   9  -4   2    0.15    3.22
   8  -3   2    5.34    2.96
   7  -2   2   41.60    4.11
   7  -2   2   46.23    3.79
  -6   1  -2   38.34    3.08
   6  -1   2   41.90    3.94
  -5   0  -2   38.78    2.93
   5   0   2   45.22    3.65
   5   0   2   42.12    3.25
  -4  -1  -2    4.95    0.86
   4   1   2    1.78    1.26
   4   1   2    5.49    1.14
  -3  -2  -2    8.13    0.96
   3   2   2    6.14    1.03
   3   2   2    8.49    1.15
  -2  -3  -2 1113.48   68.73
   2   3   2 1125.30   68.69
   2   3   2 1153.69   68.79
  -1  -4  -2   85.90    5.52
  -1  -4  -2   86.65    5.63
   1   4   2   87.46    5.57
   0  -5  -2  238.95   14.89
   0  -5  -2  241.33   14.66
   0   5   2  236.41   14.72
   1  -6  -2  300.46   18.38
   1  -6  -2  292.40   18.12
  -1   6   2  292.41   18.07
   2  -7  -2   33.72    2.72
   2  -7  -2   25.55    2.78
  -2   7   2   32.32    2.24
   3  -8  -2  241.63   15.35
  -3   8   2  247.57   15.55
  -3   8   2  243.53   14.95
   4  -9  -2    2.20    1.00
  -4   9   2    2.41    2.17
   5 -10  -2    2.50    2.38
  -5  10   2    1.85    2.94
   6 -11  -2   52.05    5.09
  -6  11   2   52.75    5.66
   7 -12  -2    0.45    3.42
  -7  12   2    0.35    4.19
   8 -13  -2    9.98    4.07
  -8  13   2   -1.32    4.84
   9 -14  -2   -4.92    4.39
  -9  14   2    5.37    5.12
  11  -7   2    3.04    5.47
  10  -6   2   12.17    4.07
   9  -5   2    3.80    3.38
   8  -4   2   62.18    6.04
   7  -3   2   10.18    1.78
   7  -3   2    7.67    2.63
  -6   2  -2   11.95    1.63
   6  -2   2    8.92    2.23
   6  -2   2    7.76    1.50
  -5   1  -2   73.67    4.83
   5  -1   2   72.07    5.32
  -4   0  -2  271.47   16.75
   4   0   2  270.28   17.01
   4   0   2  279.81   16.92
  -3  -1  -2   73.46    4.67
   3   1   2   73.10    4.86
   3   1   2   76.64    4.91
  -2  -2  -2    4.89    0.71
   2   2   2    4.99    0.79
   2   2   2    4.33    0.77
  -1  -3  -2  281.75   15.86
   1   3   2  276.11   15.84
   1   3   2  217.07   15.85
   0  -4  -2  293.42   17.65
   0  -4  -2  288.40   17.80
   0   4   2  284.04   17.68
   1  -5  -2  162.31   10.68
   1  -5  -2  175.86   10.52
  -1   5   2  168.64   10.43
   2  -6  -2   72.74    4.74
  -2   6   2   71.83    5.03
  -2   6   2   66.74    4.40
  -3   7   2   32.06    2.17
  -3   7   2   34.21    3.08
   4  -8  -2   48.11    4.27
  -4   8   2   44.72    4.27
   5  -9  -2   95.23    7.07
  -5   9   2   92.55    7.46
   6 -10  -2   23.25    3.55
  -6  10   2   18.06    3.59
   7 -11  -2    4.88    3.44
  -7  11   2   -0.32    3.75
   8 -12  -2    4.11    3.76
  -8  12   2    2.78    4.58
   9 -13  -2   -1.02    4.33
  -9  13   2    2.08    5.14
  10  -7   2   -1.83    3.81
   9  -6   2    4.37    3.51
   8  -5   2  137.77   10.05
   7  -4   2   82.09    6.34
   7  -4   2   82.15    5.99
  -6   3  -2   44.36    3.82
   6  -3   2   38.15    3.77
   6  -3   2   41.81    3.39
  -5   2  -2  214.18   12.68
   5  -2   2  190.99   12.77
   5  -2   2  198.13   12.56
  -4   1  -2   16.03    1.40
   4  -1   2   12.57    1.77
  -3   0  -2    0.19    0.44
   3   0   2   -0.11    0.90
   3   0   2    0.23    0.64
  -2  -1  -2   16.73    1.21
   2   1   2   16.78    1.37
   2   1   2   16.49    1.49
  -1  -2  -2 2945.14  170.79
   1   2   2 2794.16  171.02
   1   2   2 2707.96  170.80
   0  -3  -2 1374.98   80.71
   0  -3  -2 1298.57   80.78
   0   3   2 1313.84   80.70
   1  -4  -2   30.97    2.47
   1  -4  -2   34.15    2.34
  -1   4   2   30.93    2.12
  -2   5   2  289.68   16.99
  -2   5   2  259.52   16.63
   3  -6  -2  354.04   21.17
  -3   6   2  343.99   21.21
  -3   6   2  328.23   20.73
   4  -7  -2  421.39   26.89
  -4   7   2  447.93   27.02
   5  -8  -2    7.10    2.26
  -5   8   2    2.99    2.26
   6  -9  -2    3.35    2.67
  -6   9   2   -2.58    2.57
   7 -10  -2  119.85    9.36
  -7  10   2  121.11    9.76
   8 -11  -2   15.27    4.14
  -8  11   2   11.28    4.72
   9 -12  -2    5.59    4.12
  -9  12   2   -3.04    4.64
  10 -13  -2    3.04    4.78
  10  -8   2    3.57    3.71
   9  -7   2    5.49    3.54
   8  -6   2   -0.19    2.62
   7  -5   2   14.91    3.09
  -6   4  -2   27.72    3.01
   6  -4   2   33.59    2.89
  -5   3  -2   44.98    3.79
   5  -3   2   55.43    3.65
   5  -3   2   46.93    3.99
  -4   2  -2   53.57    4.09
   4  -2   2   63.55    4.42
   4  -2   2   63.85    4.05
  -3   1  -2   58.62    3.83
   3  -1   2   57.96    4.04
  -2   0  -2    0.80    0.26
   2   0   2    0.51    0.45
   2   0   2    1.04    0.63
  -1  -1  -2   25.51    1.62
   1   1   2   23.60    1.67
   1   1   2   23.29    1.73
   0  -2  -2   11.36    1.09
   0   2   2   10.27    0.88
  -1   3   2  531.88   33.37
  -1   3   2  567.61   33.53
   2  -4  -2  840.92   49.95
  -2   4   2  779.32   49.71
  -2   4   2  840.29   49.99
   3  -5  -2   13.87    1.77
  -3   5   2   10.80    1.66
   4  -6  -2   41.07    3.73
  -4   6   2   41.12    3.91
   5  -7  -2  220.57   14.27
  -5   7   2  221.39   14.41
   6  -8  -2   71.20    6.26
  -6   8   2   72.86    6.13
   7  -9  -2    6.64    3.09
  -7   9   2    0.63    2.98
   8 -10  -2    3.28    3.53
  -8  10   2    1.82    4.04
   9 -11  -2   14.66    4.41
  -9  11   2   14.67    5.28
  10 -12  -2   -3.32    4.36
  10  -9   2   12.98    4.54
   9  -8   2    0.04    3.60
   8  -7   2    6.13    3.05
   7  -6   2  463.31   29.04
  -6   5  -2   29.54    3.23
   6  -5   2   34.57    3.14
  -5   4  -2   75.38    5.50
   5  -4   2   78.15    5.39
   5  -4   2   76.19    5.54
  -4   3  -2   62.24    4.67
   4  -3   2   69.37    4.91
   4  -3   2   73.60    4.66
  -3   2  -2   64.96    4.47
   3  -2   2   71.82    4.52
   3  -2   2   70.12    4.62
  -2   1  -2    8.29    0.72
   2  -1   2    6.55    0.95
   2  -1   2    6.60    0.80
   1   0   2   49.38    3.34
   1   0   2   52.80    3.33
   0  -1  -2   24.95    1.77
   0   1   2   25.49    1.69
   1  -2  -2   93.81    6.07
  -1   2   2   96.53    5.96
  -1   2   2  100.24    6.11
   2  -3  -2   11.50    1.33
  -2   3   2   13.72    1.39
   3  -4  -2  189.73   12.07
  -3   4   2  193.39   12.07
   4  -5  -2  185.41   12.17
  -4   5   2  195.60   12.25
   5  -6  -2   38.20    3.56
  -5   6   2   29.65    3.48
   6  -7  -2    6.59    2.70
  -6   7   2    8.31    2.86
   7  -8  -2   20.78    3.45
  -7   8   2   16.59    3.77
   8  -9  -2    8.76    3.40
  -8   9   2    4.93    3.88
   9 -10  -2   13.94    4.26
  -9  10   2    0.30    4.55
  10 -11  -2   -3.67    4.20
  10 -10   2    4.79    4.30
   9  -9   2   10.19    3.92
   8  -8   2    2.45    3.28
  -7   7  -2    1.85    3.16
   7  -7   2   -4.71    2.61
  -6   6  -2   18.55    2.87
   6  -6   2   17.32    2.69
  -5   5  -2    6.93    1.90
   5  -5   2    3.27    1.46
  -4   4  -2   98.27    6.66
   4  -4   2   93.64    6.64
   4  -4   2  109.81    6.83
  -3   3  -2   84.69    5.54
   3  -3   2   87.73    5.65
   3  -3   2   82.37    5.66
   2  -2   2  102.79    6.70
   2  -2   2  107.38    6.69
   1  -1   2    0.78    0.25
   1  -1   2    0.97    0.45
   1  -1   2    0.89    0.53
   0   0   2  236.64   13.85
   0   0   2  211.96   13.86
   1  -1  -2    1.44    0.59
  -1   1   2    2.11    0.65
  -1   1   2    1.18    0.35
   2  -2  -2  414.66   27.19
  -2   2   2  437.36   26.99
  -2   2   2  484.34   27.26
   3  -3  -2  472.88   30.02
  -3   3   2  506.64   30.07
   4  -4  -2    0.49    1.40
  -4   4   2    1.95    1.47
   5  -5  -2   13.69    2.34
  -5   5   2    8.99    2.10
   6  -6  -2   70.11    6.00
  -6   6   2   71.01    6.00
   7  -7  -2   32.44    4.14
  -7   7   2   35.72    4.36
   8  -8  -2   44.49    5.17
  -8   8   2   45.78    5.43
   9  -9  -2    1.77    3.57
  -9   9   2   -2.49    3.90
  10 -10  -2   15.48    4.73
  10 -11   2    5.87    4.46
   9 -10   2    8.34    3.97
   8  -9   2    1.86    3.34
  -7   8  -2    4.46    3.00
   7  -8   2    7.59    2.98
  -6   7  -2    1.00    2.50
   6  -7   2    2.36    2.50
  -5   6  -2  105.47    8.12
   5  -6   2  122.35    7.62
   5  -6   2  125.09    8.17
  -4   5  -2   12.67    1.86
   4  -5   2   16.85    2.13
   4  -5   2   14.43    1.49
  -3   4  -2   31.17    2.65
   3  -4   2   33.65    2.48
   3  -4   2   31.97    2.77
   2  -3   2  227.73   14.28
   2  -3   2  219.53   14.33
   2  -3   2  249.43   14.30
   1  -2   2    2.80    0.51
   1  -2   2    3.33    0.62
   0  -1   2   77.07    4.79
   0  -1   2   72.68    4.88
   1   0  -2    5.60    0.65
  -1   0   2    6.16    0.51
  -1   0   2    4.77    0.80
   2  -1  -2  459.88   29.35
  -2   1   2  502.61   29.44
   3  -2  -2   44.01    3.34
   3  -2  -2   48.33    2.91
  -3   2   2   43.11    3.34
   4  -3  -2  129.87    8.46
   4  -3  -2  124.45    7.92
  -4   3   2  135.71    8.51
   5  -4  -2  341.36   19.86
   5  -4  -2  314.21   20.37
  -5   4   2  315.08   20.42
   6  -5  -2    8.66    2.47
  -6   5   2    4.30    2.46
   7  -6  -2    1.52    2.54
  -7   6   2    2.05    2.66
   8  -7  -2   32.48    4.33
  -8   7   2   38.49    4.72
   9  -8  -2   21.01    4.31
  -9   8   2   14.67    4.55
  10  -9  -2    9.56    4.12
   9 -11   2    1.69    3.90
   8 -10   2    7.25    3.26
  -7   9  -2   66.02    6.25
   7  -9   2   74.72    6.53
  -6   8  -2   25.47    3.59
   6  -8   2   29.06    3.55
  -5   7  -2   -0.80    1.93
   5  -7   2   -1.92    1.95
   5  -7   2   -1.50    0.79
  -4   6  -2   62.41    4.71
   4  -6   2   59.20    4.00
   4  -6   2   61.01    4.65
   3  -5   2  368.72   22.60
   3  -5   2  355.37   22.79
   3  -5   2  385.53   22.84
   2  -4   2   74.00    4.70
   2  -4   2   68.10    4.50
   1  -3   2   15.74    1.37
   1  -3   2   19.10    1.40
   0  -2   2   27.95    1.89
   0  -2   2   27.12    1.85
   1   1  -2  354.37   22.34
  -1  -1   2  379.35   22.35
   2   0  -2 1144.66   67.79
   2   0  -2 1079.03   67.70
  -2   0   2 1119.40   67.89
   3  -1  -2  181.09   10.37
   3  -1  -2  170.52   10.58
  -3   1   2  149.49   10.71
   4  -2  -2   11.63    1.65
   4  -2  -2   12.68    1.04
  -4   2   2   11.83    1.90
   5  -3  -2   -0.33    0.56
   5  -3  -2    0.36    1.72
  -5   3   2   -1.56    1.69
   6  -4  -2    3.30    2.32
   6  -4  -2    3.41    0.87
  -6   4   2    0.55    2.05
   7  -5  -2   62.09    5.90
  -7   5   2   63.20    5.72
   8  -6  -2   18.00    3.81
  -8   6   2   19.44    3.89
   9  -7  -2  117.13    9.65
  10  -8  -2    5.44    3.61
  11  -9  -2   11.08    4.69
   9 -12   2   -3.73    3.93
   8 -11   2   23.64    4.27
  -7  10  -2   -0.56    3.26
   7 -10   2   -1.81    2.81
  -6   9  -2   24.44    3.72
   6  -9   2   27.48    3.47
  -5   8  -2  163.59   11.26
   5  -8   2  172.26   11.16
  -4   7  -2    1.30    1.80
   4  -7   2   -0.45    1.65
   4  -7   2    3.68    0.80
   3  -6   2 1347.26   82.77
   3  -6   2 1366.01   83.02
   3  -6   2 1375.13   82.97
   2  -5   2    5.08    1.11
   2  -5   2    5.53    0.75
   2  -5   2    6.37    1.08
   1  -4   2  492.30   28.68
   1  -4   2  446.00   28.57
   0  -3   2  949.32   54.40
   0  -3   2  881.48   54.44
   0  -3   2  854.32   54.46
   1   2  -2  761.97   48.45
  -1  -2   2  766.33   48.51
  -1  -2   2  864.99   48.53
   2   1  -2  343.71   21.88
   2   1  -2  350.93   21.91
  -2  -1   2  380.70   21.97
   3   0  -2   19.04    1.82
   3   0  -2   18.32    1.57
  -3   0   2   25.27    2.16
   4  -1  -2   33.56    2.27
   4  -1  -2   33.25    2.85
  -4   1   2   25.03    2.81
   5  -2  -2   18.83    2.28
   5  -2  -2   16.67    1.48
  -5   2   2    7.44    2.28
   6  -3  -2  132.39    8.91
   6  -3  -2  135.73    8.07
  -6   3   2  107.08    9.06
   7  -4  -2    6.67    2.90
  -7   4   2    3.19    2.79
   8  -5  -2   11.27    3.53
  -8   5   2    5.50    3.49
   9  -6  -2    2.02    3.20
  10  -7  -2    7.12    4.04
  11  -8  -2    3.12    4.43
   9 -13   2    2.51    4.17
   8 -12   2    5.81    3.77
  -7  11  -2    8.85    3.89
   7 -11   2    7.11    3.22
  -6  10  -2   72.77    6.70
   6 -10   2   68.04    6.14
  -5   9  -2    3.77    2.55
   5  -9   2    1.54    2.08
   4  -8   2   -0.78    1.60
   4  -8   2   -0.01    0.83
   3  -7   2  111.25    7.64
   3  -7   2  115.12    7.59
   3  -7   2  119.13    7.30
   2  -6   2  109.02    7.33
   2  -6   2  114.43    7.06
   1  -5   2  272.45   17.32
   1  -5   2  285.55   17.23
   1  -5   2  282.67   17.20
   0  -4   2   11.07    1.06
   0  -4   2   10.71    0.94
   0  -4   2    9.91    1.13
   1   3  -2  112.82    7.32
  -1  -3   2  120.57    7.45
  -1  -3   2  118.36    7.44
   2   2  -2  434.87   29.86
   2   2  -2  541.79   29.86
  -2  -2   2  490.73   29.90
   3   1  -2  128.56    8.30
   3   1  -2  133.17    8.22
  -3  -1   2  132.12    8.32
   4   0  -2    7.14    1.43
   4   0  -2    5.86    0.92
  -4   0   2    5.07    1.33
   5  -1  -2  121.09    7.81
   5  -1  -2  112.05    7.28
  -5   1   2  112.79    7.89
   6  -2  -2   50.02    3.40
   6  -2  -2   48.66    4.50
  -6   2   2   42.88    4.40
   7  -3  -2   47.88    4.67
  -7   3   2   44.59    4.84
   8  -4  -2   50.81    5.28
  -8   4   2   53.61    5.52
   9  -5  -2    0.74    3.51
  10  -6  -2    5.10    3.60
  11  -7  -2    0.27    3.86
   9 -14   2    3.56    4.10
   8 -13   2    4.94    3.70
  -7  12  -2   31.13    5.15
   7 -12   2   41.11    4.67
  -6  11  -2    3.31    3.22
   6 -11   2    5.66    2.81
  -5  10  -2    3.55    2.71
   5 -10   2    9.48    2.48
   4  -9   2  216.34   13.90
   4  -9   2  214.60   14.10
   4  -9   2  220.99   13.57
   3  -8   2   72.82    5.33
   3  -8   2   74.05    4.87
   2  -7   2  120.13    8.35
   2  -7   2  135.05    8.12
   2  -7   2  128.29    8.19
   1  -6   2  155.23   10.08
   1  -6   2  157.51    9.89
   1  -6   2  164.62    9.96
   0  -5   2  200.29   11.86
   0  -5   2  191.47   11.71
   0  -5   2  180.14   11.92
   1   4  -2 1637.56  100.79
   1   4  -2 1673.64  100.64
  -1  -4   2 1665.95  100.82
   2   3  -2  275.56   15.23
  -2  -3   2  218.97   15.31
   3   2  -2  108.48    7.18
   3   2  -2  112.29    7.18
  -3  -2   2  119.16    7.23
   4   1  -2    5.64    1.26
   4   1  -2    4.49    0.98
  -4  -1   2    4.52    1.23
   5   0  -2  201.45   12.07
   5   0  -2  178.60   12.33
  -5   0   2  200.53   12.36
   6  -1  -2    8.83    1.29
   6  -1  -2    7.73    2.05
  -6   1   2    8.14    2.22
   7  -2  -2   50.15    4.65
   7  -2  -2   50.24    3.70
  -7   2   2   48.35    4.58
   8  -3  -2   12.75    3.37
  -8   3   2   15.61    3.34
   9  -4  -2   -0.99    3.28
  10  -5  -2   11.04    3.65
  11  -6  -2    1.01    3.99
   9 -15   2    2.01    4.47
   8 -14   2    5.46    3.95
  -7  13  -2    6.19    4.61
   7 -13   2   11.53    3.55
  -6  12  -2    4.12    3.71
   6 -12   2    6.52    2.90
  -5  11  -2   79.38    7.27
   5 -11   2   85.11    6.50
   4 -10   2    0.84    0.91
   4 -10   2   -1.33    1.96
   3  -9   2   28.30    2.80
   3  -9   2   33.20    2.60
   3  -9   2   29.71    3.04
   2  -8   2  572.31   33.64
   2  -8   2  542.11   33.64
   2  -8   2  533.91   33.89
   1  -7   2   11.21    1.20
   1  -7   2   10.09    1.33
   1  -7   2    9.38    1.55
   0   6  -2  204.33   12.67
   0  -6   2  204.86   12.51
   0  -6   2  201.01   12.78
   1   5  -2  137.66    8.88
  -1  -5   2  144.46    8.99
   2   4  -2   54.38    3.73
   2   4  -2   52.90    3.46
  -2  -4   2   53.41    3.70
   3   3  -2  669.03   40.02
   3   3  -2  639.65   39.94
  -3  -3   2  658.03   40.03
   4   2  -2   14.69    1.52
   4   2  -2   12.06    1.55
  -4  -2   2   10.25    1.48
   5   1  -2   50.83    3.87
   5   1  -2   36.07    3.19
  -5  -1   2   52.55    3.62
   6   0  -2   42.83    4.22
   6   0  -2   44.57    3.25
  -6   0   2   36.76    3.66
   7  -1  -2   32.17    2.99
   7  -1  -2   35.12    3.77
  -7   1   2   35.60    3.58
  -8   2   2   22.05    3.29
   9  -3  -2   20.14    3.92
  10  -4  -2    5.42    3.91
  11  -5  -2    6.39    4.25
   8 -15   2   -2.88    4.73
  -7  14  -2    3.18    4.81
   7 -14   2    1.38    3.46
  -6  13  -2    5.40    4.15
   6 -13   2    9.12    3.19
  -5  12  -2    3.88    3.36
   5 -12   2    1.63    1.41
   4 -11   2    0.15    2.20
   4 -11   2    2.00    1.89
   3 -10   2  215.93   14.41
   3 -10   2  229.11   14.13
   2  -9   2    7.78    1.43
   2  -9   2    9.43    2.11
  -1   8  -2   12.39    1.57
   1  -8   2   11.97    1.95
   1  -8   2   11.46    1.29
   0   7  -2  338.75   20.89
   0  -7   2  339.96   20.69
   0  -7   2  336.59   21.02
   1   6  -2  371.41   22.92
  -1  -6   2  372.76   22.99
   2   5  -2  229.37   14.91
   2   5  -2  251.73   15.19
  -2  -5   2  255.74   15.23
   3   4  -2   14.90    1.37
   3   4  -2   12.14    1.59
  -3  -4   2   15.18    1.76
   4   3  -2   49.29    3.62
   4   3  -2   50.57    3.64
  -4  -3   2   46.36    3.69
   5   2  -2  315.36   20.01
   5   2  -2  324.79   19.93
  -5  -2   2  325.37   19.94
   6   1  -2    0.18    1.90
   6   1  -2   -0.09    0.75
  -6  -1   2    1.76    1.59
   7   0  -2    8.27    2.51
   7   0  -2    5.59    1.49
  -7   0   2    4.46    2.02
   8  -1  -2    5.83    1.70
   8  -1  -2    3.69    2.86
  -8   1   2    5.73    2.42
   9  -2  -2   21.09    3.88
  10  -3  -2   14.24    4.11
  11  -4  -2    2.01    4.03
  -7  15  -2   -1.77    4.79
  -6  14  -2   -0.55    4.37
  -5  13  -2   -3.68    3.71
   5 -13   2    1.70    2.54
   4 -12   2   63.93    5.76
   4 -12   2   64.56    5.28
  -3  11  -2   16.67    2.08
   3 -11   2   15.43    2.26
   3 -11   2   18.93    3.11
  -2  10  -2    1.81    1.37
   2 -10   2   -0.06    1.30
   2 -10   2    0.86    1.88
  -1   9  -2  332.90   20.19
   1  -9   2  319.56   20.00
   1  -9   2  325.65   20.46
   0   8  -2    5.26    1.46
   0  -8   2    5.94    0.96
   0  -8   2    6.65    1.66
   1   7  -2  172.65   10.87
  -1  -7   2  169.92   11.02
   2   6  -2  619.60   37.97
  -2  -6   2  620.69   38.04
   3   5  -2   39.45    3.28
   3   5  -2   44.29    3.00
  -3  -5   2   45.53    3.39
   4   4  -2  571.66   35.88
   4   4  -2  591.66   36.01
  -4  -4   2  599.17   36.03
   5   3  -2    4.28    1.53
   5   3  -2    5.15    1.44
  -5  -3   2    3.39    1.50
   6   2  -2    7.80    2.09
   6   2  -2    8.75    1.66
  -6  -2   2    6.88    1.81
   7   1  -2   49.59    4.67
  -7  -1   2   44.62    4.03
   8   0  -2    3.84    2.83
   8   0  -2    6.30    1.85
  -8   0   2    7.82    2.35
   9  -1  -2   38.22    4.53
  10  -2  -2   -1.45    3.48
  11  -3  -2    3.55    4.04
  -7  16  -2   -2.97    5.38
  -6  15  -2   -3.83    4.40
  -5  14  -2    5.59    3.79
   4 -13   2    0.03    2.66
   3 -12   2   54.69    5.17
  -2  11  -2  205.60   12.61
   2 -11   2  190.45   13.01
   2 -11   2  196.71   12.64
  -1  10  -2   14.91    1.95
   1 -10   2    9.52    2.44
   1 -10   2   11.54    1.45
   0   9  -2   11.18    1.76
   0  -9   2   12.83    1.32
   0  -9   2   11.39    2.10
   1   8  -2  168.34   10.94
  -1  -8   2  176.64   11.16
   2   7  -2  193.35   12.27
  -2  -7   2  193.57   12.35
   3   6  -2  380.57   24.32
   3   6  -2  406.82   24.02
  -3  -6   2  391.72   24.42
   4   5  -2    4.18    1.14
   4   5  -2    4.40    1.58
  -4  -5   2    3.60    1.59
   5   4  -2    0.48    1.35
   5   4  -2   -2.07    1.36
  -5  -4   2    0.84    1.67
   6   3  -2  327.98   20.99
   6   3  -2  346.23   20.96
  -6  -3   2  334.37   20.93
   7   2  -2    1.42    1.63
   7   2  -2    0.39    2.17
  -7  -2   2    2.31    1.88
   8   1  -2    1.17    2.72
   8   1  -2    0.70    1.09
  -8  -1   2    2.50    3.46
   9   0  -2    1.34    3.14
  10  -1  -2   -0.29    3.57
  11  -2  -2   10.66    4.43
  12  -3  -2    3.80    4.74
  -7  17  -2    3.74    5.60
  -6  16  -2    2.24    5.05
  -5  15  -2    0.81    4.38
   4 -14   2    1.06    3.25
   3 -13   2   65.94    5.99
  -2  12  -2    0.13    1.65
   2 -12   2    3.67    2.48
  -1  11  -2   10.69    1.94
   1 -11   2   10.20    2.77
   0  10  -2  224.04   13.94
   0 -10   2  215.63   14.26
   1   9  -2    3.67    1.64
  -1  -9   2    4.73    1.94
   2   8  -2  102.91    7.11
  -2  -8   2  107.37    7.37
   3   7  -2   32.35    2.97
  -3  -7   2   31.63    3.14
   4   6  -2   20.09    2.36
   4   6  -2   17.69    1.71
  -4  -6   2   19.22    2.44
   5   5  -2  117.36    7.60
   5   5  -2  120.77    7.84
  -5  -5   2  107.57    7.80
   6   4  -2    3.58    1.59
   6   4  -2    3.67    1.81
  -6  -4   2    1.31    1.99
   7   3  -2   -1.90    1.67
   7   3  -2   -0.32    2.13
  -7  -3   2   -2.11    1.88
   8   2  -2   45.79    4.39
   8   2  -2   46.97    4.05
   9   1  -2    2.37    3.09
   9   1  -2    2.94    2.14
  10   0  -2   12.46    4.03
  11  -1  -2    2.96    4.14
  12  -2  -2    5.97    4.59
  -6  17  -2   -2.82    4.70
  -5  16  -2    5.34    4.34
   4 -15   2    2.02    3.58
   3 -14   2   11.78    3.28
  -2  13  -2   -2.09    1.80
   2 -13   2   -0.32    2.68
  -1  12  -2   63.95    5.05
   1 -12   2   63.32    5.67
   0  11  -2    9.70    2.07
   0 -11   2   11.60    2.72
   1  10  -2    8.71    1.98
  -1 -10   2    6.39    2.21
   2   9  -2  182.45   11.90
  -2  -9   2  189.10   12.15
   3   8  -2   11.93    2.04
  -3  -8   2   15.14    2.32
   4   7  -2   87.70    6.41
  -4  -7   2   96.01    6.56
   5   6  -2   35.64    3.39
  -5  -6   2   42.52    3.71
   6   5  -2    3.40    1.99
   6   5  -2    3.46    1.78
  -6  -5   2    1.66    2.12
   7   4  -2  114.76    7.96
   7   4  -2  117.60    7.90
  -7  -4   2  102.42    7.93
   8   3  -2   -2.67    2.44
   8   3  -2   -3.74    1.99
   9   2  -2    2.36    2.34
   9   2  -2   -2.09    2.95
  10   1  -2   30.57    4.61
  11   0  -2    4.70    3.95
  12  -1  -2    2.16    4.79
  -5  17  -2    1.64    5.18
   4 -16   2    6.58    3.67
   3 -15   2    3.87    3.26
   2 -14   2    2.34    2.83
  -1  13  -2   24.30    2.77
   1 -13   2   19.92    3.79
   0  12  -2    0.15    1.81
   0 -12   2   -1.67    2.70
   1  11  -2  100.28    7.01
  -1 -11   2  102.51    7.47
   2  10  -2   51.54    4.40
  -2 -10   2   46.81    4.60
   3   9  -2   36.16    3.55
  -3  -9   2   38.73    3.89
   4   8  -2   50.88    4.52
  -4  -8   2   60.46    5.00
   5   7  -2   57.92    4.92
  -5  -7   2   66.93    5.29
   6   6  -2  678.87   41.97
  -6  -6   2  683.58   41.99
   7   5  -2   -0.92    1.94
  -7  -5   2    1.23    2.25
   8   4  -2    4.26    2.36
   9   3  -2   30.71    5.90
   9   3  -2   60.56    4.79
  10   2  -2    0.78    3.35
  11   1  -2    5.71    4.17
  12   0  -2    5.00    4.67
   3 -16   2   -0.17    3.75
   2 -15   2    3.00    3.50
  -1  14  -2   15.93    2.68
   1 -14   2   11.62    3.75
   0  13  -2   44.12    3.92
   0 -13   2   36.46    4.44
   1  12  -2   30.86    3.30
  -1 -12   2   26.46    3.80
   2  11  -2    4.25    2.22
  -2 -11   2    4.02    2.77
   3  10  -2   67.03    5.45
  -3 -10   2   63.40    5.54
   4   9  -2   45.64    4.20
  -4  -9   2   45.92    4.44
   5   8  -2   41.07    4.00
  -5  -8   2   52.93    4.53
   6   7  -2   13.35    2.76
  -6  -7   2   17.36    2.98
   7   6  -2   -0.13    2.46
  -7  -6   2    0.65    2.50
   8   5  -2  106.44    8.02
   9   4  -2    9.68    3.02
  10   3  -2   -0.42    2.90
   3 -17   2   -3.45    3.85
   2 -16   2    6.74    3.49
   1 -15   2    2.28    3.72
   0  14  -2   17.34    2.97
   0 -14   2   15.87    3.59
   1  13  -2    4.87    2.47
  -1 -13   2    4.46    2.91
   2  12  -2   42.84    3.88
  -2 -12   2   35.96    4.27
   3  11  -2   44.36    4.25
  -3 -11   2   44.30    4.53
   4  10  -2   -3.18    1.98
  -4 -10   2   -2.34    2.64
   5   9  -2   77.42    6.74
  -5  -9   2   94.53    7.03
   6   8  -2   69.15    5.87
  -6  -8   2   77.49    6.57
   7   7  -2    6.48    2.81
  -7  -7   2    3.41    2.89
   8   6  -2    1.46    2.85
   9   5  -2    0.59    2.99
  10   4  -2   22.81    3.80
   3 -18   2    7.29    4.13
   2 -17   2   -0.09    3.68
   1 -16   2   -3.39    4.00
   0  15  -2    3.45    2.63
   0 -15   2    3.41    3.91
   1  14  -2   -0.92    2.38
  -1 -14   2   -0.21    3.18
   2  13  -2    7.11    2.85
  -2 -13   2    8.26    3.09
   3  12  -2   -2.36    2.52
  -3 -12   2   -2.19    3.15
   4  11  -2   43.52    4.43
  -4 -11   2   46.26    5.01
   5  10  -2   32.81    3.78
  -5 -10   2   30.06    3.88
   6   9  -2   -0.59    2.35
  -6  -9   2    0.37    2.94
   7   8  -2   52.75    4.97
  -7  -8   2   45.67    5.42
   8   7  -2   20.44    3.63
   9   6  -2   39.40    4.78
  10   5  -2   -0.81    3.32
   2 -18   2    5.18    4.59
   1 -17   2    4.62    4.08
   0  16  -2   -1.73    2.78
   0 -16   2    5.49    3.88
   1  15  -2   -0.26    2.76
  -1 -15   2    0.83    3.57
   2  14  -2    2.30    2.88
  -2 -14   2   -5.86    3.54
   3  13  -2    4.87    2.98
  -3 -13   2    6.27    3.27
   4  12  -2   17.21    3.00
  -4 -12   2   13.55    3.96
   5  11  -2   -0.94    2.75
  -5 -11   2   -0.34    3.42
   6  10  -2    4.23    3.05
  -6 -10   2    7.37    3.27
   7   9  -2   21.40    3.87
   8   8  -2    6.65    3.34
   9   7  -2   -1.32    3.26
  10   6  -2   -1.80    3.36
   1 -18   2   -3.44    3.93
   0 -17   2    5.70    4.73
   1  16  -2    0.34    3.09
  -1 -16   2   -3.05    3.82
   2  15  -2    2.65    2.97
  -2 -15   2    0.24    3.64
   3  14  -2    0.62    3.02
  -3 -14   2    3.97    3.49
   4  13  -2    3.45    3.17
  -4 -13   2    0.83    3.63
   5  12  -2    4.81    3.16
  -5 -12   2    9.80    4.01
   6  11  -2   27.16    3.80
  -6 -11   2   31.52    4.64
   7  10  -2    3.45    3.39
   8   9  -2    5.28    3.55
   9   8  -2    9.29    3.92
  10   7  -2    1.60    3.78
   1  17  -2    2.24    3.37
  -1 -17   2    2.99    4.27
   2  16  -2   -1.43    3.36
  -2 -16   2    1.44    4.41
   3  15  -2    4.09    3.32
  -3 -15   2    9.04    4.61
   4  14  -2    2.57    3.36
  -4 -14   2   -5.78    4.07
   5  13  -2    7.38    3.52
  -5 -13   2    2.21    4.17
   6  12  -2    0.31    3.08
  -6 -12   2   -0.56    3.76
   7  11  -2    3.22    3.56
   8  10  -2    8.27    3.92
   9   9  -2   -1.56    3.30
   2  17  -2    1.47    3.59
  -2 -17   2    3.99    5.09
   3  16  -2   -2.85    3.56
  -3 -16   2   -1.63    4.73
   4  15  -2    4.36    3.70
  -4 -15   2    5.92    4.72
   5  14  -2    5.16    3.62
  -5 -14   2   -0.02    3.88
   6  13  -2    0.80    3.29
  -6 -13   2   -0.97    4.38
   7  12  -2    0.05    3.69
   2  18  -2   -1.22    3.79
   3  17  -2   -0.97    3.73
   4  16  -2    8.05    4.16
  -4 -16   2   -3.09    4.93
  -5 -15   2   -2.41    4.71
   4  15   3    1.10    3.69
  -3 -16  -3   -0.50    4.69
   3  16   3    1.04    3.67
  -2 -17  -3   10.67    5.18
   2  17   3   -2.14    3.48
   6  12   3    4.32    3.75
   5  13   3   -3.27    3.25
   4  14   3   -4.38    3.27
  -3 -15  -3    5.27    4.42
   3  15   3    7.88    3.65
  -2 -16  -3    3.46    4.75
   2  16   3    6.35    3.48
  -1 -17  -3    3.54    5.00
   8   9   3    2.75    3.80
   7  10   3   -3.08    3.27
   6  11   3    6.98    3.51
   5  12   3    1.46    3.10
   4  13   3    2.59    3.19
  -3 -14  -3    3.53    3.87
   3  14   3   -2.54    3.12
  -2 -15  -3    5.69    4.26
   2  15   3    1.79    3.15
  -1 -16  -3    6.50    4.55
   1  16   3   -1.04    2.87
   0 -17  -3    3.18    4.70
   9   7   3    0.83    3.68
   8   8   3   -1.96    3.41
   7   9   3    8.73    3.49
   6  10   3   10.96    3.53
   5  11   3    7.54    3.20
  -4 -12  -3   -3.56    3.99
   4  12   3    2.64    2.90
  -3 -13  -3    3.68    3.49
   3  13   3    0.35    2.52
  -2 -14  -3    7.56    3.93
   2  14   3    4.34    2.93
  -1 -15  -3    3.42    3.71
   1  15   3    4.58    2.81
   0 -16  -3    5.76    4.36
  10   5   3    3.42    4.03
   9   6   3    2.63    3.75
   8   7   3    5.44    3.35
   7   8   3    5.58    3.15
   6   9   3   22.98    3.80
   5  10   3    3.76    2.59
  -4 -11  -3    3.01    3.17
   4  11   3   10.84    3.03
  -3 -12  -3    1.21    3.34
   3  12   3    2.39    2.72
  -2 -13  -3    2.06    3.35
   2  13   3   -0.53    2.40
  -1 -14  -3   -2.36    3.61
   1  14   3    0.46    2.46
   0 -15  -3   11.28    3.80
   0  15   3    5.47    4.18
   1 -16  -3   -0.80    3.62
  -2  17   3   12.91    5.26
  10   4   3   -3.59    3.62
   9   5   3    0.53    3.53
   8   6   3   -2.74    3.06
   7   7   3    3.14    2.92
   6   8   3   15.37    2.95
   5   9   3   24.01    3.24
  -4 -10  -3    5.07    2.95
   4  10   3    5.59    2.39
  -3 -11  -3   -2.39    2.89
   3  11   3    0.77    2.42
  -2 -12  -3   -1.09    2.74
   2  12   3    2.15    2.38
  -1 -13  -3    5.08    3.08
   1  13   3    7.05    2.34
   0 -14  -3    6.49    3.33
   0  14   3    4.00    2.29
   1 -15  -3    4.83    3.51
  -2  16   3   10.89    4.28
  -3  17   3   11.17    4.96
  10   3   3    5.15    3.58
   9   4   3   18.87    3.77
   8   5   3    0.96    2.99
   7   6   3    1.14    2.69
   6   7   3   -3.25    2.19
   5   8   3    2.14    2.46
  -4  -9  -3   78.75    6.44
   4   9   3   75.73    6.00
  -3 -10  -3   27.28    3.47
   3  10   3   20.97    3.01
  -2 -11  -3    1.62    2.84
   2  11   3   -0.16    2.08
  -1 -12  -3    3.34    3.07
   1  12   3    3.65    2.11
   0 -13  -3   -0.72    2.82
   0  13   3    1.31    1.96
   1 -14  -3    5.95    3.62
  -3  16   3    8.26    4.12
  -4  17   3   -2.82    4.08
  10   2   3   19.62    3.98
   9   3   3    3.08    3.17
   8   4   3    5.78    2.94
   7   5   3    9.61    2.91
   6   6   3    2.18    2.47
   5   7   3    6.31    2.39
  -4  -8  -3    0.09    2.22
   4   8   3    0.09    2.14
  -3  -9  -3   22.48    3.02
   3   9   3   18.05    2.57
  -2 -10  -3    4.87    2.64
   2  10   3    4.52    1.81
  -1 -11  -3   -2.37    2.61
   1  11   3    1.94    1.82
   0 -12  -3    1.26    2.84
   0  12   3   -1.17    1.74
   1 -13  -3    3.69    2.90
  -1  13   3    4.42    1.81
  -3  15   3    0.25    3.96
  -4  16   3    2.13    4.02
  -5  17   3   -2.19    4.98
  11   0   3   13.74    4.55
  10   1   3    6.55    3.98
   9   2   3   17.55    3.75
   9   2   3   15.32    3.29
   8   3   3   26.64    3.54
   8   3   3   33.75    3.92
   7   4   3    5.66    2.36
   7   4   3    6.28    3.22
   6   5   3    2.92    2.30
   5   6   3   19.44    2.57
  -4  -7  -3   48.62    4.36
   4   7   3   46.45    4.13
  -3  -8  -3   16.81    2.66
   3   8   3   19.19    2.58
  -2  -9  -3   44.03    4.03
   2   9   3   41.06    3.67
  -1 -10  -3   35.03    3.82
   1  10   3   34.13    3.17
   0 -11  -3    0.38    2.33
   0  11   3    3.27    1.63
   1 -12  -3    6.60    2.75
  -1  12   3    2.64    1.64
  -3  14   3   32.87    4.55
  -4  15   3   -3.37    4.02
  -5  16   3    8.95    4.85
  -6  17   3    4.64    5.36
  11  -1   3    0.08    4.24
  10   0   3    8.13    3.92
   9   1   3   16.34    3.13
   9   1   3   10.59    3.65
   8   2   3    8.77    2.58
   8   2   3    4.55    2.86
   7   3   3   27.13    3.23
   7   3   3   20.84    3.07
   6   4   3   87.71    6.60
   6   4   3   86.15    6.50
   5   5   3   15.77    2.16
   5   5   3   17.96    2.53
  -4  -6  -3    4.36    1.79
   4   6   3    0.17    1.57
   4   6   3    2.49    1.37
  -3  -7  -3    0.16    1.73
   3   7   3    1.00    1.76
  -2  -8  -3   15.73    2.63
   2   8   3   23.43    2.42
  -1  -9  -3  130.27    9.10
   1   9   3  138.90    8.86
   0 -10  -3   12.56    2.76
   0  10   3   10.11    1.81
   1 -11  -3    6.82    2.57
  -1  11   3   10.29    1.72
  -3  13   3   -0.39    3.27
  -4  14   3   11.52    4.14
  -5  15   3    5.62    4.50
  -6  16   3    1.46    5.03
  11  -2   3   -0.41    4.51
  10  -1   3   13.55    4.28
   9   0   3   18.67    4.04
   9   0   3   24.32    3.23
   8   1   3   -4.82    2.80
   8   1   3   -0.43    2.05
   7   2   3   87.02    6.69
   7   2   3   78.70    6.39
   6   3   3    6.32    2.09
   6   3   3    4.27    2.06
  -5  -4  -3   30.58    2.91
   5   4   3   28.75    2.86
   5   4   3   36.17    3.20
  -4  -5  -3   52.43    4.06
   4   5   3   48.56    3.93
   4   5   3   61.52    4.37
  -3  -6  -3   42.31    3.43
   3   6   3   36.83    3.39
   3   6   3   39.33    3.39
  -2  -7  -3   62.03    4.36
  -2  -7  -3   64.78    4.84
   2   7   3   62.03    4.67
  -1  -8  -3    0.13    1.92
   1   8   3   -1.10    1.27
   0  -9  -3    6.71    2.08
   0   9   3    5.00    1.44
   1 -10  -3   22.92    3.18
  -1  10   3   29.57    2.46
  -2  11   3    0.01    1.24
  -3  12   3    5.59    2.84
  -4  13   3    0.46    3.12
  -5  14   3   -0.85    3.51
  -6  15   3    0.86    4.13
  -7  16   3    2.88    4.84
  11  -3   3   -2.20    4.33
  10  -2   3   17.84    4.27
   9  -1   3    2.46    3.26
   8   0   3   85.17    6.24
   8   0   3   76.76    6.87
   7   1   3   21.55    2.70
   7   1   3   22.92    3.13
   6   2   3   14.58    2.31
   6   2   3   12.87    2.08
  -5  -3  -3  276.91   16.97
   5   3   3  282.02   17.30
   5   3   3  265.23   17.18
  -4  -4  -3    3.35    1.33
   4   4   3    3.24    1.31
   4   4   3    2.17    1.35
  -3  -5  -3   -1.95    1.23
   3   5   3    0.63    1.25
   3   5   3   -0.75    0.98
  -2  -6  -3   25.08    2.42
  -2  -6  -3   35.01    2.82
   2   6   3   33.19    2.86
  -1  -7  -3  136.76    8.64
  -1  -7  -3  140.15    9.12
   1   7   3  137.72    8.87
   0  -8  -3   52.17    3.59
   0  -8  -3   51.76    4.26
   0   8   3   51.30    3.79
   1  -9  -3   10.33    2.30
   1  -9  -3   12.68    1.61
  -1   9   3   12.30    1.55
   2 -10  -3   17.09    2.01
  -2  10   3   12.80    1.63
   3 -11  -3   -0.97    1.76
  -3  11   3   -0.67    2.40
   4 -12  -3    5.64    2.52
  -4  12   3    4.16    2.93
  -5  13   3    1.57    3.35
  -6  14   3    7.17    4.07
  -7  15   3    6.68    4.63
  -8  16   3    0.35    5.23
  11  -4   3   12.89    4.75
  10  -3   3   -0.95    3.55
   9  -2   3   10.34    3.49
   8  -1   3   16.03    3.16
   7   0   3    0.42    1.73
   7   0   3    2.17    2.28
   6   1   3  270.42   17.10
   6   1   3  268.87   16.99
  -5  -2  -3    0.28    0.96
   5   2   3    0.89    1.58
   5   2   3    0.52    1.40
  -4  -3  -3   32.91    2.69
   4   3   3   34.72    3.03
   4   3   3   40.38    3.19
  -3  -4  -3  359.45   21.97
   3   4   3  351.35   21.94
   3   4   3  361.50   22.08
  -2  -5  -3   33.88    2.69
   2   5   3   30.16    2.67
   2   5   3   28.17    2.55
  -1  -6  -3  101.08    6.94
  -1  -6  -3  106.64    6.66
   1   6   3  102.87    6.77
   0  -7  -3    6.42    1.07
   0  -7  -3    1.96    1.69
   0   7   3    4.11    1.14
   1  -8  -3   82.31    6.33
   1  -8  -3   93.09    5.78
  -1   8   3   83.42    5.67
   2  -9  -3  125.89    8.12
  -2   9   3  122.20    7.87
   3 -10  -3   10.45    1.99
  -3  10   3   10.51    2.51
   4 -11  -3    1.00    2.16
  -4  11   3    4.20    3.03
   5 -12  -3   -4.28    2.44
  -5  12   3    1.59    3.08
  -6  13   3    5.00    3.79
   7 -14  -3   -0.43    6.15
  -7  14   3   -0.30    4.73
  -8  15   3    3.71    5.66
  11  -5   3    1.67    4.21
  10  -4   3    8.28    3.96
   9  -3   3   41.85    4.89
   8  -2   3    5.89    2.98
   8  -2   3   11.30    2.23
   6   0   3   49.57    3.99
   6   0   3   48.94    4.60
  -5  -1  -3   17.26    1.52
   5   1   3   16.96    2.08
   5   1   3   19.64    2.32
  -4  -2  -3  647.08   38.89
   4   2   3  641.07   39.12
   4   2   3  627.41   39.08
  -3  -3  -3   43.04    3.13
   3   3   3   47.11    3.27
   3   3   3   43.18    3.37
  -2  -4  -3   29.25    2.47
   2   4   3   30.24    2.45
   2   4   3   31.26    2.54
  -1  -5  -3  335.27   20.52
  -1  -5  -3  328.77   20.62
   1   5   3  337.51   20.56
   0  -6  -3  130.71    8.26
   0  -6  -3  130.81    8.54
   0   6   3  133.90    8.32
   1  -7  -3  229.72   14.33
   1  -7  -3  221.65   13.96
  -1   7   3  224.87   13.92
   2  -8  -3    7.00    1.56
  -2   8   3    8.57    1.07
  -2   8   3    6.96    1.87
   3  -9  -3  379.61   23.61
  -3   9   3  380.57   23.90
  -3   9   3  380.64   23.25
   4 -10  -3   62.78    5.13
  -4  10   3   63.91    5.56
   5 -11  -3    0.47    1.32
  -5  11   3   -0.15    2.81
   6 -12  -3   -1.80    2.91
  -6  12   3   -3.02    3.26
   7 -13  -3    1.87    3.67
  -7  13   3   -1.93    3.86
   8 -14  -3    7.14    4.23
  -8  14   3   -0.27    5.29
   9 -15  -3    0.53    5.31
  -9  15   3   -2.57    6.01
  10  -5   3   32.35    4.95
   9  -4   3    2.05    3.11
   8  -3   3   -0.30    2.84
   7  -2   3  171.21   11.53
   7  -2   3  171.72   11.14
   6  -1   3    3.04    1.37
   6  -1   3    4.80    2.10
  -5   0  -3  288.96   17.70
   5   0   3  290.22   17.98
   5   0   3  288.44   18.11
  -4  -1  -3  247.44   15.25
   4   1   3  249.44   15.56
   4   1   3  251.18   15.53
  -3  -2  -3    4.29    0.79
   3   2   3    3.61    0.96
   3   2   3    4.32    1.09
  -2  -3  -3  395.95   23.70
   2   3   3  375.97   23.70
   2   3   3  390.13   23.77
  -1  -4  -3   25.17    2.50
  -1  -4  -3   35.63    2.54
   1   4   3   35.94    2.38
   0  -5  -3  158.49   10.00
   0  -5  -3  155.22    9.79
   0   5   3  158.36    9.81
   1  -6  -3  212.41   13.26
   1  -6  -3  207.59   13.02
  -1   6   3  209.57   12.94
   2  -7  -3   47.68    3.55
  -2   7   3   43.42    3.03
  -2   7   3   44.76    3.69
   3  -8  -3   91.84    6.15
  -3   8   3   85.00    5.46
  -3   8   3   83.78    6.26
   4  -9  -3    0.78    0.78
  -4   9   3    1.24    2.18
   5 -10  -3   33.29    3.56
  -5  10   3   29.27    3.89
   6 -11  -3   -0.58    2.90
  -6  11   3   -0.69    3.12
   7 -12  -3    1.16    3.58
  -7  12   3    1.83    4.32
   8 -13  -3    8.63    4.07
  -8  13   3   13.20    5.36
   9 -14  -3    3.73    4.46
  -9  14   3    1.91    5.13
  10  -6   3    0.85    3.91
   9  -5   3    2.10    3.21
   8  -4   3   16.19    3.28
   7  -3   3    6.48    1.78
   7  -3   3    6.99    2.61
   6  -2   3   91.79    6.28
   6  -2   3   91.07    6.72
  -5   1  -3   69.31    4.76
   5  -1   3   81.11    5.12
   5  -1   3   76.06    5.46
  -4   0  -3   19.24    1.54
   4   0   3   20.96    1.91
   4   0   3   21.54    2.12
  -3  -1  -3  249.01   15.16
   3   1   3  247.40   15.38
   3   1   3  248.64   15.39
  -2  -2  -3    9.29    0.96
   2   2   3   10.08    1.12
   2   2   3   11.34    1.20
  -1  -3  -3   72.68    4.37
   1   3   3   54.27    4.56
   1   3   3   71.45    4.37
   0  -4  -3  936.43   56.44
   0  -4  -3  933.80   56.34
   0   4   3  908.44   56.32
   1  -5  -3    7.80    1.13
  -1   5   3    7.70    1.32
  -1   5   3    5.22    0.77
   2  -6  -3  349.23   20.96
  -2   6   3  331.50   20.71
  -2   6   3  337.84   21.07
   3  -7  -3    1.17    0.41
  -3   7   3    2.73    1.60
  -3   7   3    0.38    0.51
   4  -8  -3   20.91    2.66
  -4   8   3   16.65    2.72
   5  -9  -3  151.06   10.48
  -5   9   3  155.01   10.76
   6 -10  -3   -1.92    2.56
  -6  10   3   -2.04    3.12
   7 -11  -3   -2.75    3.09
  -7  11   3   -0.94    3.46
   8 -12  -3   -2.84    3.93
  -8  12   3    3.81    4.86
   9 -13  -3   -2.12    4.40
  -9  13   3   -0.98    4.73
  10  -7   3    4.55    3.89
   9  -6   3   14.41    3.85
   8  -5   3    3.22    2.94
   7  -4   3   15.79    2.98
   7  -4   3   14.40    2.34
   6  -3   3   75.34    5.28
   6  -3   3   72.76    5.85
  -5   2  -3    8.69    1.25
   5  -2   3    6.41    1.93
   5  -2   3    4.89    1.22
  -4   1  -3  523.59   31.69
   4  -1   3  512.02   31.89
   4  -1   3  526.80   32.00
  -3   0  -3   60.59    3.72
   3   0   3   57.48    4.00
   3   0   3   62.60    4.16
  -2  -1  -3   74.33    4.46
   2   1   3   73.48    4.71
   2   1   3   66.61    4.63
  -1  -2  -3 2257.61  131.44
   1   2   3 2101.20  131.52
   1   2   3 2138.80  131.47
   0  -3  -3 4417.04  254.07
   0   3   3 3953.51  253.67
   1  -4  -3  239.12   14.63
  -1   4   3  243.02   14.70
  -1   4   3  229.63   14.50
  -2   5   3  285.68   18.04
  -2   5   3  308.18   18.37
   3  -6  -3   22.14    2.19
  -3   6   3   20.55    2.36
  -3   6   3   16.91    1.31
   4  -7  -3  400.82   25.93
  -4   7   3  436.35   26.11
   5  -8  -3    3.80    2.16
  -5   8   3    2.78    2.55
   6  -9  -3    9.07    2.98
  -6   9   3    5.71    3.20
   7 -10  -3   21.18    3.87
  -7  10   3   25.36    4.57
   8 -11  -3    1.89    3.79
  -8  11   3    2.83    4.49
   9 -12  -3    0.22    4.08
  -9  12   3    1.59    5.15
  10 -13  -3   -3.48    4.56
  10  -8   3    0.48    3.91
   9  -7   3   -2.59    3.25
   8  -6   3    3.40    3.11
   7  -5   3   18.28    3.16
  -6   4  -3  113.02    7.47
   6  -4   3  100.36    7.45
   6  -4   3   97.69    7.12
  -5   3  -3   63.80    4.57
   5  -3   3   63.81    5.04
   5  -3   3   68.23    4.72
  -4   2  -3  279.13   16.84
   4  -2   3  267.54   17.07
  -3   1  -3  185.68   10.91
   3  -1   3  175.43   11.18
   3  -1   3  171.32   11.09
   2   0   3 2211.08  134.25
   2   0   3 2211.80  134.25
   1   1   3  181.59   11.19
   1   1   3  173.45   11.08
   1   1   3  189.20   11.22
  -1   3   3 1007.19   62.22
  -1   3   3 1037.46   62.09
   2  -4  -3   60.46    4.13
  -2   4   3   61.29    4.17
  -2   4   3   58.57    3.77
   3  -5  -3  322.51   20.31
  -3   5   3  332.59   20.38
   4  -6  -3   48.10    4.35
  -4   6   3   58.51    4.57
   5  -7  -3   45.34    4.13
  -5   7   3   40.64    4.20
   6  -8  -3   74.93    6.48
  -6   8   3   75.56    6.71
   7  -9  -3    0.77    3.17
  -7   9   3    2.93    3.14
   8 -10  -3    1.45    3.63
  -8  10   3    7.33    4.30
   9 -11  -3    0.14    4.25
  -9  11   3   -0.92    4.77
  10 -12  -3   -3.12    4.47
  10  -9   3    0.59    4.16
   9  -8   3    2.49    3.56
   8  -7   3   13.59    3.55
   7  -6   3   15.15    3.24
  -6   5  -3   54.19    4.69
   6  -5   3   59.25    5.16
   6  -5   3   63.40    4.93
  -5   4  -3  126.67    8.79
   5  -4   3  137.25    8.94
   5  -4   3  142.26    8.96
  -4   3  -3   77.79    5.58
   4  -3   3   90.30    5.74
   4  -3   3   86.86    5.86
  -3   2  -3  187.25   12.06
   3  -2   3  204.46   12.26
  -2   1  -3   31.17    2.14
   2  -1   3   40.02    2.51
   2  -1   3   34.29    2.51
   1   0   3   67.98    4.44
   1   0   3   70.52    4.46
   0  -1  -3  673.52   40.82
   0   1   3  668.17   40.74
   0   1   3  667.62   40.77
   1  -2  -3   10.29    1.13
  -1   2   3   12.94    1.17
  -1   2   3   10.65    0.95
   2  -3  -3   93.23    6.16
  -2   3   3   95.72    5.91
  -2   3   3   96.19    6.17
   3  -4  -3  415.52   26.22
  -3   4   3  436.87   26.28
   4  -5  -3   32.94    3.38
  -4   5   3   36.51    3.29
   5  -6  -3  168.97   11.66
  -5   6   3  187.20   11.83
   6  -7  -3   -1.65    2.35
  -6   7   3    3.56    2.65
   7  -8  -3    3.20    2.87
  -7   8   3    5.06    3.34
   8  -9  -3   75.54    7.20
  -8   9   3   62.33    6.75
   9 -10  -3   10.28    4.44
  -9  10   3    9.39    4.88
  10 -11  -3   -1.04    4.56
  10 -10   3   -0.99    4.14
   9  -9   3    1.99    3.70
   8  -8   3    0.96    3.24
   7  -7   3   -0.32    2.76
  -6   6  -3  166.05   11.30
   6  -6   3  165.05   11.12
   6  -6   3  179.87   11.45
  -5   5  -3   66.51    4.97
   5  -5   3   64.18    4.96
  -4   4  -3   27.22    2.40
   4  -4   3   26.09    2.55
   4  -4   3   27.12    2.63
  -3   3  -3  211.05   13.66
   3  -3   3  226.64   13.91
   3  -3   3  227.94   13.83
   2  -2   3  349.45   21.03
   2  -2   3  379.97   20.91
   2  -2   3  292.94   21.08
   1  -1   3  305.01   18.20
   1  -1   3  306.31   18.32
   1  -1   3  284.09   18.43
   0   0   3    4.34    0.75
   0   0   3    4.60    0.76
   0   0   3    6.32    1.04
   1  -1  -3   37.53    2.81
  -1   1   3   43.64    2.85
  -1   1   3   42.94    2.72
   2  -2  -3 1634.75  102.12
  -2   2   3 1830.55  102.20
  -2   2   3 1580.08  101.93
   3  -3  -3  314.50   20.12
   3  -3  -3  334.10   20.49
  -3   3   3  349.04   20.54
   4  -4  -3  129.72    8.70
  -4   4   3  133.51    8.67
   5  -5  -3   99.11    6.94
  -5   5   3   91.81    6.79
   6  -6  -3    2.85    2.25
  -6   6   3    4.63    2.57
   7  -7  -3  140.10    9.69
  -7   7   3  128.38    9.69
   8  -8  -3  156.67   11.08
  -8   8   3  136.87   11.08
   9  -9  -3    3.52    4.11
  -9   9   3    2.87    4.24
  10 -10  -3   12.68    4.75
  10 -11   3    4.19    5.00
   9 -10   3    8.57    4.02
   8  -9   3   -0.76    3.30
   7  -8   3   -0.64    2.68
  -6   7  -3   89.64    7.63
   6  -7   3  112.97    7.71
  -5   6  -3   12.01    2.29
   5  -6   3   13.31    2.25
   5  -6   3   11.41    1.72
  -4   5  -3    4.24    1.51
   4  -5   3    7.86    1.39
   4  -5   3    7.61    1.77
   3  -4   3  384.25   24.44
   3  -4   3  389.60   24.36
   3  -4   3  418.04   24.43
   2  -3   3   60.52    3.96
   2  -3   3   56.31    3.80
   1  -2   3  110.22    6.94
   1  -2   3  120.87    7.08
   1  -2   3  104.54    7.03
   0  -1   3   55.43    3.21
   0  -1   3   42.37    3.38
   1   0  -3  187.60   10.84
  -1   0   3  152.78   10.90
  -1   0   3  181.18   10.73
   2  -1  -3 1007.47   62.87
  -2   1   3 1036.40   62.72
  -2   1   3 1056.78   62.98
   3  -2  -3  230.81   14.60
   3  -2  -3  226.51   14.31
  -3   2   3  248.32   14.70
   4  -3  -3  138.01    9.06
   4  -3  -3  137.21    8.54
  -4   3   3  145.37    9.19
   5  -4  -3  125.93    7.69
   5  -4  -3  130.05    8.56
  -5   4   3  117.23    8.56
   6  -5  -3  132.44    8.99
  -6   5   3  119.94    8.95
   7  -6  -3    1.94    2.90
  -7   6   3   -2.72    2.43
   8  -7  -3    5.28    3.65
  -8   7   3    5.31    3.35
   9  -8  -3   32.26    4.69
  -9   8   3   31.65    5.25
  10  -9  -3    8.07    4.22
   9 -11   3    2.83    3.72
   8 -10   3    9.14    3.71
   7  -9   3    7.47    3.05
  -6   8  -3    7.87    2.83
   6  -8   3   10.59    2.79
  -5   7  -3   -1.29    1.88
   5  -7   3    0.40    2.01
   5  -7   3   -0.54    1.02
  -4   6  -3   52.01    4.46
   4  -6   3   57.77    4.43
   4  -6   3   56.36    3.87
   3  -5   3  301.38   18.72
   3  -5   3  297.64   18.73
   3  -5   3  307.89   18.60
   2  -4   3  359.12   21.40
   2  -4   3  343.94   21.44
   2  -4   3  344.60   21.47
   1  -3   3  442.36   27.20
   1  -3   3  448.68   27.17
   0  -2   3  164.83   10.20
   0  -2   3  169.05   10.30
   0  -2   3  162.82   10.21
   1   1  -3   74.35    4.91
  -1  -1   3   71.79    4.82
  -1  -1   3   87.07    4.97
   2   0  -3 1850.46  110.48
  -2   0   3 1907.30  110.40
  -2   0   3 1697.80  110.61
   3  -1  -3  765.55   44.89
   3  -1  -3  764.85   45.09
  -3   1   3  681.29   45.23
   4  -2  -3   83.24    5.15
   4  -2  -3   90.26    5.79
  -4   2   3   71.21    5.70
   5  -3  -3   81.02    5.14
   5  -3  -3   82.05    6.01
  -5   3   3   83.51    6.18
   6  -4  -3  103.01    7.30
   6  -4  -3  101.02    6.41
  -6   4   3   84.82    7.33
   7  -5  -3   22.48    3.44
  -7   5   3   12.81    3.36
   8  -6  -3   80.29    6.89
  -8   6   3   69.43    6.73
   9  -7  -3    0.20    3.69
  -9   7   3    1.28    3.94
  10  -8  -3    3.54    3.97
  11  -9  -3   -4.57    4.30
   9 -12   3   -2.10    4.01
   8 -11   3   18.94    4.09
   7 -10   3    4.47    3.16
  -6   9  -3    9.98    3.07
   6  -9   3   12.89    3.00
  -5   8  -3    6.30    2.43
   5  -8   3    4.85    2.26
   4  -7   3    0.89    0.86
   4  -7   3    1.24    1.68
   3  -6   3  259.42   15.78
   3  -6   3  252.48   15.99
   2  -5   3  177.22   10.92
   2  -5   3  170.74   10.77
   1  -4   3    5.52    0.72
   1  -4   3    4.72    0.63
   0  -3   3   26.16    1.94
   0  -3   3   24.60    1.84
   0  -3   3   25.97    1.96
  -1  -2   3  136.86    7.94
  -1  -2   3  117.94    7.96
   2   1  -3 1217.27   77.44
  -2  -1   3 1372.76   77.54
  -2  -1   3 1234.82   77.42
   3   0  -3  542.82   33.19
   3   0  -3  541.24   33.05
  -3   0   3  543.11   33.34
   4  -1  -3   18.21    1.48
   4  -1  -3   14.85    1.82
  -4   1   3   11.82    2.03
   5  -2  -3  351.78   21.01
   5  -2  -3  358.80   20.57
  -5   2   3  288.02   21.20
   6  -3  -3  148.87    9.83
   6  -3  -3  151.86    8.97
  -6   3   3  120.87   10.02
   7  -4  -3   74.98    6.32
  -7   4   3   65.86    6.38
   8  -5  -3   -5.84    3.17
  -8   5   3   -0.10    3.45
   9  -6  -3    2.41    3.60
  -9   6   3    0.33    4.03
  10  -7  -3   23.40    4.46
  11  -8  -3    0.89    4.24
   9 -13   3   11.96    4.50
   8 -12   3    3.23    3.55
  -7  11  -3    2.38    5.64
   7 -11   3    4.39    3.24
  -6  10  -3    7.24    3.21
   6 -10   3    6.52    2.87
  -5   9  -3    7.69    2.62
   5  -9   3    3.65    2.32
   4  -8   3    1.92    1.67
   4  -8   3    0.76    1.19
   4  -8   3    1.08    0.92
   3  -7   3   52.53    4.06
   3  -7   3   50.74    3.99
   3  -7   3   51.95    3.55
   2  -6   3   95.56    6.60
   2  -6   3  103.84    6.38
   1  -5   3  126.26    7.89
   1  -5   3  119.71    7.74
   0  -4   3  409.44   24.64
   0  -4   3  401.81   24.59
   0  -4   3  395.15   24.57
   1   3  -3    6.57    0.86
  -1  -3   3    5.64    0.90
  -1  -3   3    4.45    0.73
  -2  -2   3   33.45    2.45
  -2  -2   3   30.17    2.27
   3   1  -3  163.04   10.11
   3   1  -3  145.95    9.99
  -3  -1   3  175.41   10.22
   4   0  -3  112.31    7.11
   4   0  -3  115.86    7.43
  -4   0   3  108.73    7.47
   5  -1  -3  899.77   53.50
   5  -1  -3  921.96   53.19
  -5   1   3  794.22   53.59
   6  -2  -3   11.47    2.36
   6  -2  -3   10.15    1.18
  -6   2   3    1.30    2.37
   7  -3  -3   50.62    4.68
  -7   3   3   42.52    5.08
   8  -4  -3   44.08    4.89
  -8   4   3   32.77    4.96
   9  -5  -3   12.75    4.02
  -9   5   3   15.50    4.55
  10  -6  -3    4.07    4.26
  11  -7  -3    1.08    4.20
   9 -14   3    1.18    4.41
   8 -13   3   16.30    4.12
  -7  12  -3   23.98    4.86
   7 -12   3   20.07    3.87
  -6  11  -3    3.25    3.35
   6 -11   3    4.32    2.84
  -5  10  -3    2.76    2.74
   5 -10   3    2.35    2.35
   4  -9   3   16.17    2.32
   4  -9   3   13.32    2.33
   4  -9   3   17.76    1.70
   3  -8   3   58.30    3.70
   3  -8   3   47.25    4.10
   3  -8   3   49.53    4.08
   2  -7   3   37.09    2.75
   2  -7   3   35.23    3.19
   2  -7   3   36.67    2.93
   1  -6   3  151.98    9.57
   1  -6   3  154.72    9.78
   0  -5   3  179.47   11.39
   0  -5   3  181.25   11.23
   0  -5   3  183.67   11.29
   1   4  -3  161.15   10.10
  -1  -4   3  157.55   10.21
  -1  -4   3  171.33   10.26
   2   3  -3  661.65   38.85
   2   3  -3  612.33   38.76
   3   2  -3   -0.07    0.75
   3   2  -3    1.36    0.95
  -3  -2   3   -0.79    0.90
   4   1  -3  156.76   10.28
  -4  -1   3  166.77   10.30
   5   0  -3   41.95    3.01
   5   0  -3   38.96    3.67
  -5   0   3   39.65    3.78
   6  -1  -3  239.24   15.08
   6  -1  -3  241.08   15.58
  -6   1   3  251.28   15.69
   7  -2  -3  164.99   10.39
   7  -2  -3  157.85   11.25
  -7   2   3  173.44   11.49
   8  -3  -3    2.41    3.14
  -8   3   3    2.05    3.09
   9  -4  -3    1.80    3.50
  -9   4   3    1.98    3.73
  10  -5  -3   23.16    4.84
  11  -6  -3   11.05    4.27
   8 -14   3    6.15    3.83
  -7  13  -3   -0.85    4.32
   7 -13   3   -1.94    3.16
  -6  12  -3   -0.21    3.63
   6 -12   3    0.30    2.72
  -5  11  -3   21.18    3.60
   5 -11   3   23.43    3.08
   4 -10   3    6.29    2.07
   4 -10   3    2.77    2.32
   3  -9   3    1.75    1.09
   3  -9   3    3.41    1.51
   3  -9   3    3.43    1.92
   2  -8   3   32.37    3.07
   2  -8   3   32.93    2.89
   2  -8   3   34.13    2.71
   1  -7   3   15.85    1.99
   1  -7   3   15.81    1.54
   0  -6   3   75.54    5.27
   0  -6   3   76.74    5.05
   0  -6   3   81.30    5.20
   1   5  -3  115.77    7.09
  -1  -5   3  108.39    7.33
  -1  -5   3  114.41    7.29
   2   4  -3   54.69    3.81
   2   4  -3   56.36    3.69
  -2  -4   3   53.75    3.86
   3   3  -3   -0.80    0.88
   3   3  -3   -1.20    0.95
  -3  -3   3    0.88    1.04
   4   2  -3   70.13    4.96
   4   2  -3   75.29    4.82
  -4  -2   3   67.69    4.87
   5   1  -3   70.41    5.04
  -5  -1   3   65.37    4.89
   6   0  -3  117.83    7.58
   6   0  -3  118.65    8.11
  -6   0   3  113.54    8.02
   7  -1  -3   -2.46    2.37
   7  -1  -3   -0.42    1.17
  -7   1   3   -0.44    2.34
   8  -2  -3   19.85    3.84
  -8   2   3   29.83    3.81
   9  -3  -3   81.88    7.30
  10  -4  -3   -1.48    3.98
  11  -5  -3   -1.85    4.20
   8 -15   3   -0.82    4.27
  -7  14  -3    4.92    4.80
   7 -14   3    3.22    3.43
  -6  13  -3   28.94    4.95
   6 -13   3   26.30    3.79
  -5  12  -3    4.51    3.61
   5 -12   3    3.89    2.40
   4 -11   3   37.82    3.85
   4 -11   3   34.56    3.36
   3 -10   3  104.14    7.25
   3 -10   3  112.46    7.05
   3 -10   3  101.07    7.48
   2  -9   3   17.80    1.86
   2  -9   3   15.34    2.41
   2  -9   3   13.81    1.79
   1  -8   3   69.83    4.65
   1  -8   3   67.70    5.13
   0  -7   3   51.38    3.76
   0  -7   3   49.40    3.99
   0  -7   3   51.53    3.58
   1   6  -3  164.72    9.88
   1   6  -3  162.49   10.15
  -1  -6   3  150.17   10.17
   2   5  -3   10.07    1.46
   2   5  -3   12.69    1.21
  -2  -5   3    8.86    1.48
   3   4  -3    7.98    1.15
   3   4  -3    6.85    1.23
  -3  -4   3    5.50    1.50
   4   3  -3   30.79    2.75
   4   3  -3   34.19    2.97
  -4  -3   3   36.89    2.94
   5   2  -3   -2.99    1.17
   5   2  -3   -2.36    1.49
  -5  -2   3   -0.30    1.45
   6   1  -3   45.00    4.16
  -6  -1   3   43.80    3.94
   7   0  -3   32.08    2.78
   7   0  -3   29.25    3.56
  -7   0   3   32.87    3.39
   8  -1  -3  107.30    7.34
   8  -1  -3  104.73    8.45
  -8   1   3  106.70    7.85
   9  -2  -3    5.95    3.62
  10  -3  -3   -0.60    3.89
  11  -4  -3   13.29    4.59
  -7  15  -3    2.70    4.85
  -6  14  -3   -0.48    4.28
   6 -14   3    8.84    4.66
  -5  13  -3   61.54    6.12
   5 -13   3   62.12    5.45
   4 -12   3   48.68    4.77
   4 -12   3   51.92    4.68
   3 -11   3   13.28    2.12
   3 -11   3   12.96    2.59
   2 -10   3    2.65    2.18
   2 -10   3    2.38    1.38
   1  -9   3    8.50    1.34
   1  -9   3    7.78    1.84
   0   8  -3   56.64    4.27
   0  -8   3   52.68    4.56
   0  -8   3   61.59    4.02
   1   7  -3  236.70   14.18
   1   7  -3  229.65   14.51
  -1  -7   3  225.38   14.61
   2   6  -3  231.97   14.93
   2   6  -3  243.28   14.63
  -2  -6   3  239.03   15.03
   3   5  -3   19.99    2.04
   3   5  -3   18.37    1.71
  -3  -5   3   22.73    2.31
   4   4  -3   54.02    4.10
   4   4  -3   58.17    4.26
  -4  -4   3   59.78    4.37
   5   3  -3   43.87    3.75
   5   3  -3   49.12    3.65
  -5  -3   3   40.27    3.77
   6   2  -3    0.79    1.41
   6   2  -3   -0.12    1.85
  -6  -2   3    0.85    1.63
   7   1  -3   33.74    3.36
   7   1  -3   49.77    4.53
  -7  -1   3   48.47    4.28
   8   0  -3    1.13    1.60
   8   0  -3   -2.42    2.77
  -8   0   3   -2.32    2.35
   9  -1  -3   23.19    4.20
  10  -2  -3   28.04    4.69
  11  -3  -3   -2.99    4.21
  12  -4  -3   -2.20    6.08
  -7  16  -3   -0.74    5.34
  -6  15  -3   -4.11    4.60
  -5  14  -3   16.15    4.32
   4 -13   3    1.02    3.02
   3 -12   3    0.67    2.33
  -2  11  -3   63.52    4.76
   2 -11   3   65.85    5.26
   2 -11   3   56.29    4.54
  -1  10  -3   11.04    1.93
   1 -10   3    7.76    2.11
   1 -10   3   11.88    1.55
   0   9  -3    4.59    1.63
   0  -9   3    4.01    1.22
   0  -9   3    2.87    1.75
   1   8  -3   63.07    3.96
   1   8  -3   59.01    4.48
  -1  -8   3   58.38    4.67
   2   7  -3   41.79    3.44
  -2  -7   3   43.64    3.62
   3   6  -3  374.42   23.11
   3   6  -3  380.13   23.44
  -3  -6   3  380.29   23.48
   4   5  -3   36.25    3.23
   4   5  -3   33.69    2.83
  -4  -5   3   33.66    3.14
   5   4  -3  202.94   12.25
   5   4  -3  192.59   12.14
  -5  -4   3  178.54   12.24
   6   3  -3   -1.24    1.81
   6   3  -3    1.39    1.65
  -6  -3   3    0.93    1.93
   7   2  -3   -1.79    2.25
   7   2  -3   -2.12    1.60
  -7  -2   3   -1.94    1.84
   8   1  -3    9.17    2.08
   8   1  -3    8.17    2.86
  -8  -1   3   13.43    2.54
   9   0  -3   17.08    3.86
  10  -1  -3    2.96    3.89
  11  -2  -3    3.08    4.10
  12  -3  -3    1.72    4.75
  -7  17  -3   -0.19    5.64
  -6  16  -3   -0.61    5.05
  -5  15  -3    7.22    4.83
   4 -14   3   -1.28    3.24
   3 -13   3   68.90    6.17
  -2  12  -3   34.93    3.11
   2 -12   3   23.64    3.54
  -1  11  -3   12.29    2.06
   1 -11   3    5.60    2.37
   0  10  -3  124.38    7.77
   0 -10   3  102.40    8.02
   1   9  -3    2.55    1.70
  -1  -9   3    1.72    1.84
   2   8  -3   59.60    4.48
  -2  -8   3   52.59    4.67
   3   7  -3   -0.13    0.74
   3   7  -3    2.17    1.52
  -3  -7   3   -1.64    1.81
   4   6  -3  126.40    8.01
   4   6  -3  117.62    7.57
  -4  -6   3  112.26    8.03
   5   5  -3  140.92    8.91
   5   5  -3  135.46    8.76
  -5  -5   3  128.17    8.90
   6   4  -3    1.07    1.75
   6   4  -3   -2.07    1.77
  -6  -4   3   -1.55    1.89
   7   3  -3   -1.10    2.14
   7   3  -3   -2.11    1.74
  -7  -3   3    2.03    2.11
   8   2  -3   -0.98    1.91
   8   2  -3    0.26    2.76
  -8  -2   3    0.51    2.20
   9   1  -3   -0.49    3.05
   9   1  -3    0.45    2.05
  10   0  -3    0.45    3.61
  11  -1  -3   13.72    4.53
  12  -2  -3    6.80    4.78
  -6  17  -3   -1.16    5.41
  -5  16  -3    0.71    4.40
   4 -15   3    8.52    3.86
   3 -14   3    6.33    2.99
  -2  13  -3   54.42    4.81
   2 -13   3   59.39    5.54
  -1  12  -3  110.80    7.35
   1 -12   3   96.08    8.05
   0  11  -3    6.96    1.97
   0 -11   3    4.85    2.30
   1  10  -3    0.80    1.82
  -1 -10   3    1.34    2.07
   2   9  -3  116.46    8.08
  -2  -9   3  125.14    8.48
   3   8  -3   67.69    4.83
  -3  -8   3   57.88    4.97
   4   7  -3   63.51    5.19
  -4  -7   3   68.97    5.36
   5   6  -3    6.92    1.88
   5   6  -3    6.55    1.90
  -5  -6   3    7.10    2.19
   6   5  -3   17.63    2.46
   6   5  -3   23.71    2.77
  -6  -5   3   17.78    2.71
   7   4  -3   90.42    6.85
   7   4  -3   97.42    7.08
  -7  -4   3   94.29    7.16
   8   3  -3   -0.03    2.10
   8   3  -3   -0.63    2.55
  -8  -3   3    2.23    2.45
   9   2  -3   -0.67    1.99
   9   2  -3   -0.43    3.14
  10   1  -3   -0.45    3.45
  11   0  -3    1.47    4.23
  12  -1  -3    5.20    4.61
  -5  17  -3    1.28    4.72
   4 -16   3    9.88    3.84
   3 -15   3   -1.30    2.97
   2 -14   3   48.39    5.11
  -1  13  -3    0.67    2.11
   1 -13   3   -3.30    2.63
   0  12  -3    1.04    1.98
   0 -12   3    2.18    2.45
   1  11  -3  119.90    8.14
  -1 -11   3  114.17    8.35
   2  10  -3   -1.36    1.99
  -2 -10   3    4.03    2.29
   3   9  -3   13.51    2.49
  -3  -9   3   16.23    2.66
   4   8  -3   12.69    2.32
  -4  -8   3   17.48    2.86
   5   7  -3    5.61    2.23
  -5  -7   3    4.63    2.39
   6   6  -3   29.67    3.38
  -6  -6   3   32.82    3.52
   7   5  -3   32.71    3.39
  -7  -5   3   26.78    3.48
   8   4  -3   10.67    2.60
  -8  -4   3   10.59    2.85
   9   3  -3    6.26    3.12
   9   3  -3    5.18    2.59
  10   2  -3   -1.19    3.53
  11   1  -3    8.44    4.31
  12   0  -3    5.26    4.83
  -5  18  -3   -2.99    8.06
   4 -17   3    5.42    4.40
   3 -16   3   10.33    4.13
   2 -15   3   -2.66    3.15
  -1  14  -3   -1.35    2.31
   1 -14   3   -2.38    2.92
   0  13  -3   79.09    6.46
   0 -13   3   83.70    7.16
   1  12  -3    3.68    2.28
  -1 -12   3    2.91    2.58
   2  11  -3    6.27    2.37
  -2 -11   3    2.84    2.54
   3  10  -3   93.24    6.93
  -3 -10   3   99.84    7.24
   4   9  -3    1.27    2.31
  -4  -9   3   -2.18    2.18
   5   8  -3   96.03    7.05
  -5  -8   3   98.66    7.41
   6   7  -3   -1.66    2.31
  -6  -7   3   -1.88    2.49
   7   6  -3   -3.69    2.01
  -7  -6   3    1.49    2.58
   8   5  -3   35.28    3.89
   9   4  -3    1.79    2.69
  10   3  -3   -0.14    2.90
   4 -18   3    7.40    4.79
   3 -17   3    1.74    4.17
   2 -16   3   -0.09    3.75
  -1  15  -3   29.37    4.18
   1 -15   3   35.70    4.98
   0  14  -3    8.97    2.68
   0 -14   3    3.67    3.17
   1  13  -3    3.36    2.48
  -1 -13   3    1.00    2.78
   2  12  -3  136.81    9.27
  -2 -12   3  124.92    9.71
   3  11  -3    7.63    2.65
  -3 -11   3    3.10    2.70
   4  10  -3   17.88    3.01
  -4 -10   3   25.01    3.41
   5   9  -3   31.08    3.68
  -5  -9   3   45.48    4.40
   6   8  -3   13.36    2.97
  -6  -8   3   14.84    3.24
   7   7  -3   30.68    3.62
  -7  -7   3   22.65    3.52
   8   6  -3    0.13    2.68
   9   5  -3    1.09    2.72
  10   4  -3   12.32    3.53
   3 -18   3    2.20    4.06
   2 -17   3   -3.40    4.02
   1 -16   3   12.24    4.02
   0  15  -3   -0.19    2.67
   0 -15   3   -3.19    3.36
   1  14  -3   33.69    4.00
  -1 -14   3   34.58    4.77
   2  13  -3   -2.10    2.29
  -2 -13   3   -2.90    2.88
   3  12  -3    1.04    2.33
  -3 -12   3    1.46    2.96
   4  11  -3   43.18    4.27
  -4 -11   3   45.10    4.68
   5  10  -3    3.36    2.47
  -5 -10   3    3.33    2.75
   6   9  -3   27.22    3.68
  -6  -9   3   38.65    4.37
   7   8  -3   19.19    3.18
  -7  -8   3   22.51    3.77
   8   7  -3   -0.07    2.94
   9   6  -3   29.03    4.13
  10   5  -3   11.29    3.69
   2 -18   3    5.88    4.04
   1 -17   3    5.24    4.16
   0  16  -3   -0.63    3.03
   0 -16   3    4.10    3.83
   1  15  -3    3.90    3.09
  -1 -15   3    1.22    3.54
   2  14  -3   -5.37    2.64
  -2 -14   3   -0.24    3.65
   3  13  -3   30.17    3.95
  -3 -13   3   22.12    4.41
   4  12  -3   16.33    3.10
  -4 -12   3   16.42    3.72
   5  11  -3    7.19    3.09
  -5 -11   3   12.10    3.67
   6  10  -3    7.52    3.17
  -6 -10   3   11.46    3.27
   7   9  -3    0.88    2.71
  -7  -9   3   -0.05    3.26
   8   8  -3   37.80    4.37
   9   7  -3    1.83    3.17
  10   6  -3   -1.33    3.58
   1 -18   3   -0.74    4.50
   0 -17   3    1.06    4.71
   1  16  -3    7.10    3.46
  -1 -16   3    6.31    4.06
   2  15  -3   12.90    3.61
  -2 -15   3   18.17    4.67
   3  14  -3    2.13    2.94
  -3 -14   3    4.27    3.59
   4  13  -3    5.59    2.91
  -4 -13   3    4.88    3.56
   5  12  -3   29.67    3.98
  -5 -12   3   33.85    4.76
   6  11  -3   10.00    3.49
  -6 -11   3   13.86    3.87
   7  10  -3   14.89    3.80
  -7 -10   3   19.79    4.13
   8   9  -3    2.47    3.39
   9   8  -3   -3.80    2.98
  10   7  -3    8.88    3.93
   1  17  -3   -1.98    3.23
  -1 -17   3    2.11    4.31
   2  16  -3   -5.29    3.31
  -2 -16   3   -2.78    3.86
   3  15  -3    5.38    3.48
  -3 -15   3    3.31    3.85
   4  14  -3   18.70    3.82
  -4 -14   3   18.00    4.77
   5  13  -3    2.76    3.56
  -5 -13   3    6.56    4.19
   6  12  -3   -1.68    3.29
  -6 -12   3    6.25    4.17
   7  11  -3   11.91    3.52
   8  10  -3    2.31    3.71
   9   9  -3    6.68    4.06
   2  17  -3    1.38    3.77
  -2 -17   3   -0.89    4.89
   3  16  -3    3.63    3.88
  -3 -16   3    7.87    4.35
   4  15  -3    3.78    3.80
  -4 -15   3   16.06    4.91
   5  14  -3    3.86    3.68
  -5 -14   3    0.90    3.96
   6  13  -3    9.44    3.73
  -6 -13   3    6.57    4.61
   7  12  -3   14.57    4.29
   2  18  -3   -0.07    3.90
   3  17  -3   -1.72    3.88
   4  16  -3    3.62    3.95
  -4 -16   3   -1.67    4.34
   5  15  -3    3.62    5.30
  -5 -15   3    2.11    4.85
  -6 -14   3    7.27    4.96
  -6 -15   3    1.68    5.10
   3  16   4    2.99    3.71
  -2 -17  -4   -1.29    5.11
   2  17   4   -0.39    3.97
   6  12   4   -4.24    4.08
   5  13   4    3.93    3.65
   4  14   4    5.28    3.50
   3  15   4    4.83    3.29
  -2 -16  -4    0.85    4.76
   2  16   4    0.69    3.33
  -1 -17  -4    8.65    5.29
   7  10   4    4.21    3.71
   6  11   4   -0.62    3.11
   5  12   4   -0.10    3.46
   4  13   4   12.36    3.24
  -3 -14  -4    6.24    3.94
   3  14   4    2.93    3.24
  -2 -15  -4   -0.33    4.20
   2  15   4    1.65    3.05
  -1 -16  -4    1.15    4.08
   8   8   4    6.73    3.71
   7   9   4   12.12    3.91
   6  10   4    0.72    2.93
   5  11   4   -0.96    2.75
   4  12   4    5.45    2.98
  -3 -13  -4    4.75    3.60
   3  13   4   -1.41    2.70
  -2 -14  -4   13.76    4.26
   2  14   4   10.10    3.09
  -1 -15  -4   -0.49    4.17
   1  15   4   -2.67    2.72
   0 -16  -4   -1.00    4.34
  -1  17   4   11.00    5.12
   9   6   4    2.29    3.90
   8   7   4   12.97    3.73
   7   8   4    2.91    3.24
   6   9   4   -1.43    2.61
   5  10   4   11.40    2.96
   4  11   4    7.55    3.06
  -3 -12  -4   24.10    4.09
   3  12   4   23.84    3.47
  -2 -13  -4   -1.49    3.44
   2  13   4    1.10    2.61
  -1 -14  -4   -2.52    3.81
   1  14   4    0.76    2.53
   0 -15  -4   21.85    4.77
  -2  17   4    0.35    4.21
  10   4   4    4.04    3.78
   9   5   4   10.18    3.90
   8   6   4  -12.65    3.08
   7   7   4   -5.52    2.87
   6   8   4   11.58    2.90
   5   9   4    8.47    2.88
   4  10   4   32.89    3.86
  -3 -11  -4    1.27    2.96
   3  11   4    2.29    2.55
  -2 -12  -4   -1.05    3.18
   2  12   4   -3.82    2.25
  -1 -13  -4   16.62    3.99
   1  13   4   18.79    2.97
   0 -14  -4    5.39    3.38
   0  14   4    3.22    2.32
  -2  16   4   15.65    4.77
  -3  17   4    1.69    4.81
  10   3   4    1.10    3.46
   9   4   4    1.29    3.33
   8   5   4   -1.20    3.21
   7   6   4   11.61    2.95
   6   7   4   -0.23    2.40
   5   8   4   15.46    2.77
  -4  -9  -4   13.39    3.43
   4   9   4   15.67    2.88
  -3 -10  -4    8.46    2.81
   3  10   4    8.52    2.53
  -2 -11  -4   13.43    3.25
   2  11   4    8.13    2.41
  -1 -12  -4    0.72    3.10
   1  12   4   -2.08    2.06
   0 -13  -4   -0.72    3.32
   0  13   4    3.28    2.15
  -2  15   4    3.93    4.10
  -3  16   4   15.05    4.78
  -4  17   4    5.62    4.97
  10   2   4    4.42    3.59
   9   3   4    1.68    3.02
   8   4   4   -0.49    2.88
   7   5   4   -0.60    2.37
   6   6   4    4.57    2.64
   5   7   4   29.02    3.28
  -4  -8  -4    3.52    2.28
   4   8   4    6.04    2.35
  -3  -9  -4   -0.16    2.39
   3   9   4    1.84    2.08
  -2 -10  -4   23.67    3.31
   2  10   4   15.39    2.41
  -1 -11  -4   16.53    3.03
   1  11   4   16.68    2.50
   0 -12  -4   36.72    4.12
   0  12   4   32.38    3.28
   1 -13  -4    5.82    3.04
  -1  13   4    2.20    1.88
  -2  14   4   -4.94    3.08
  -3  15   4    3.19    3.60
  -4  16   4   -2.17    3.94
  -5  17   4   -0.51    5.01
  11   0   4    3.61    4.68
  10   1   4   -1.71    3.78
   9   2   4   -0.04    2.89
   9   2   4    1.29    3.55
   8   3   4   -1.20    2.76
   8   3   4   -0.56    3.08
   7   4   4    3.01    2.34
   6   5   4   12.72    2.54
   5   6   4   14.99    2.50
  -4  -7  -4   21.42    2.76
   4   7   4   21.11    2.81
  -3  -8  -4    6.45    2.33
   3   8   4   10.19    2.25
  -2  -9  -4   45.82    4.27
   2   9   4   44.91    4.14
  -1 -10  -4    1.77    2.48
   1  10   4    1.67    1.82
   0 -11  -4    1.90    2.49
   0  11   4   -2.37    1.60
   1 -12  -4   -0.37    2.87
  -1  12   4    1.86    1.68
  -2  13   4   34.15    4.63
  -3  14   4   37.76    5.08
  -4  15   4   18.04    4.21
  -5  16   4    9.48    4.48
  11  -1   4   -3.27    4.41
  10   0   4    0.97    3.85
   9   1   4   10.83    3.68
   9   1   4   13.60    3.23
   8   2   4    1.74    2.60
   8   2   4    2.19    3.01
   7   3   4    0.11    2.42
   7   3   4   -0.16    2.49
   6   4   4    0.46    2.16
   6   4   4   -1.52    2.07
   5   5   4   -0.34    1.74
   5   5   4    3.18    2.16
  -4  -6  -4   51.33    4.24
   4   6   4   51.16    4.35
   4   6   4   51.34    4.30
  -3  -7  -4   58.74    4.76
   3   7   4   61.12    4.64
  -2  -8  -4   -0.74    1.95
   2   8   4   -1.74    1.62
  -1  -9  -4    3.49    2.08
   1   9   4    3.45    1.63
   0 -10  -4   70.57    6.07
   0  10   4   71.27    5.18
   1 -11  -4   13.60    2.98
  -1  11   4   21.45    2.24
  -2  12   4   20.81    3.47
  -3  13   4   -1.82    2.87
  -4  14   4   18.25    3.97
  -5  15   4   13.95    4.81
  -6  16   4    1.02    4.46
  11  -2   4    4.08    4.46
  10  -1   4    5.31    3.99
   9   0   4    1.89    3.32
   9   0   4   -0.60    2.51
   8   1   4    6.11    2.49
   8   1   4    5.26    2.99
   7   2   4   32.98    3.50
   7   2   4   33.85    3.77
   6   3   4    7.25    2.27
   6   3   4    3.13    1.95
   5   4   4   12.19    2.14
   5   4   4   13.85    2.20
  -4  -5  -4    3.33    1.58
   4   5   4    5.81    1.56
   4   5   4    5.58    1.87
  -3  -6  -4   -0.76    1.62
   3   6   4   -2.68    1.58
   3   6   4   -2.48    1.77
  -2  -7  -4   38.35    3.64
  -2  -7  -4   51.50    3.99
   2   7   4   48.59    3.79
  -1  -8  -4   73.30    5.78
   1   8   4   77.68    5.40
   0  -9  -4    0.57    2.25
   0   9   4    0.83    1.33
   1 -10  -4    3.36    2.31
  -1  10   4    1.63    1.36
  -2  11   4    5.54    1.46
  -2  11   4    6.83    2.60
  -3  12   4   19.32    3.42
  -4  13   4    4.51    3.20
  -5  14   4    4.10    3.80
  -6  15   4    6.81    4.93
  -7  16   4   -1.98    4.65
  11  -3   4    2.63    4.36
  10  -2   4   -3.26    3.78
   9  -1   4   18.19    3.85
   9  -1   4    1.39    1.55
   8   0   4   12.62    3.24
   8   0   4    9.48    2.51
   7   1   4   10.91    2.36
   7   1   4   12.91    2.74
   6   2   4    5.40    2.19
   6   2   4   12.60    2.18
   5   3   4   12.42    2.16
   5   3   4   14.42    2.18
  -4  -4  -4    8.61    1.49
   4   4   4    8.49    1.86
   4   4   4    7.06    1.60
  -3  -5  -4   25.91    2.53
   3   5   4   28.23    2.71
   3   5   4   31.80    2.84
  -2  -6  -4   43.56    3.48
  -2  -6  -4   31.03    3.22
   2   6   4   40.55    3.13
  -1  -7  -4   20.78    2.53
  -1  -7  -4   22.77    2.14
   1   7   4   23.54    2.28
   0  -8  -4   12.47    1.58
   0  -8  -4   14.48    2.25
   0   8   4   12.16    1.67
   1  -9  -4   29.76    2.71
   1  -9  -4   27.07    3.10
  -1   9   4   25.03    2.33
   2 -10  -4    5.41    1.73
  -2  10   4    5.01    2.28
  -2  10   4    6.54    1.32
   3 -11  -4    0.35    1.86
  -3  11   4    3.30    2.81
  -4  12   4    2.44    2.93
  -5  13   4    8.97    4.07
  -6  14   4    5.68    4.62
  -7  15   4   -4.74    4.35
  11  -4   4   12.08    5.38
  10  -3   4   -0.17    3.80
   9  -2   4    4.38    3.41
   8  -1   4    3.71    2.93
   8  -1   4    8.11    2.27
   7   0   4   48.13    4.01
   7   0   4   42.26    4.27
   6   1   4   57.01    4.73
   6   1   4   50.18    4.46
   5   2   4   10.11    2.00
   5   2   4    7.25    1.83
  -4  -3  -4   22.17    1.94
   4   3   4   24.32    2.33
   4   3   4   22.47    2.40
  -3  -4  -4   12.50    1.53
   3   4   4   10.61    1.60
   3   4   4    8.92    1.46
  -2  -5  -4    0.00    1.25
   2   5   4    1.18    1.20
   2   5   4    0.31    1.56
  -1  -6  -4  104.10    6.93
  -1  -6  -4  106.88    6.75
   1   6   4   97.16    6.68
   0  -7  -4   30.20    3.05
   0  -7  -4   31.60    2.64
   0   7   4   32.48    2.63
   1  -8  -4   84.71    5.77
  -1   8   4   88.10    5.71
   2  -9  -4    9.20    1.86
  -2   9   4   12.38    2.45
  -2   9   4   10.38    1.38
   3 -10  -4   44.10    4.09
  -3  10   4   40.73    4.15
   4 -11  -4    1.69    2.16
  -4  11   4    2.90    2.67
   5 -12  -4   10.95    2.79
  -5  12   4    7.91    3.39
  -6  13   4   -1.32    4.13
  -7  14   4    3.88    4.28
  -8  15   4    8.14    5.72
  10  -4   4    2.30    4.03
   9  -3   4   18.65    3.91
   8  -2   4   39.67    4.41
   8  -2   4   32.12    3.53
   7  -1   4   65.54    5.73
   7  -1   4   62.81    5.05
   6   0   4    6.19    1.65
   6   0   4    7.41    2.13
   5   1   4   59.80    4.56
   5   1   4   60.57    4.70
  -4  -2  -4   68.06    4.26
   4   2   4   63.21    4.75
   4   2   4   63.46    4.72
  -3  -3  -4   22.23    2.01
   3   3   4   22.41    2.10
   3   3   4   22.42    2.09
  -2  -4  -4    0.55    1.03
   2   4   4    0.89    0.98
   2   4   4    1.82    1.30
  -1  -5  -4    2.70    1.23
  -1  -5  -4    4.06    1.29
   1   5   4    5.62    1.12
   0  -6  -4   67.49    4.97
   0  -6  -4   66.50    4.65
   0   6   4   70.24    4.58
   1  -7  -4    6.88    1.37
  -1   7   4    8.31    1.69
  -1   7   4    8.84    1.16
   2  -8  -4   67.54    5.03
  -2   8   4   69.83    4.63
  -2   8   4   74.37    5.44
   3  -9  -4   10.83    2.12
  -3   9   4   10.09    1.19
  -3   9   4   10.96    2.42
   4 -10  -4    8.37    2.38
  -4  10   4   11.24    2.81
   5 -11  -4    1.06    1.11
  -5  11   4    2.17    3.28
   6 -12  -4   17.84    3.59
  -6  12   4   24.46    4.56
   7 -13  -4   21.66    4.32
  -7  13   4   18.79    4.69
   8 -14  -4   -2.59    4.20
  -8  14   4    1.72    5.18
  -9  15   4    0.42    6.20
  10  -5   4    5.08    4.08
   9  -4   4    4.44    3.41
   8  -3   4    7.61    3.12
   8  -3   4    2.73    2.62
   7  -2   4   20.24    2.15
   6  -1   4   43.27    4.39
   6  -1   4   45.40    3.78
   5   0   4  101.40    7.09
   5   0   4  104.31    6.90
  -4  -1  -4   27.26    1.85
   4   1   4   26.60    2.41
   4   1   4   25.04    2.48
  -3  -2  -4  429.84   26.06
   3   2   4  427.88   26.29
   3   2   4  424.21   26.25
  -2  -3  -4   55.68    3.50
   2   3   4   48.64    3.63
   2   3   4   47.14    3.54
  -1  -4  -4   14.86    1.56
  -1  -4  -4   10.90    1.59
   1   4   4   18.14    1.56
   0  -5  -4    4.78    1.18
   0   5   4    4.51    0.94
   1  -6  -4  169.78   10.66
  -1   6   4  165.00   10.53
  -1   6   4  174.25   10.84
   2  -7  -4   52.77    3.97
  -2   7   4   51.99    3.52
  -2   7   4   52.75    4.31
   3  -8  -4    9.61    1.97
  -3   8   4    8.42    1.00
  -3   8   4    8.46    2.08
  -4   9   4   12.99    2.71
   5 -10  -4   -1.20    2.37
  -5  10   4    2.57    2.70
   6 -11  -4   11.09    3.30
  -6  11   4   14.04    3.92
   7 -12  -4    3.58    3.71
  -7  12   4   10.16    4.40
   8 -13  -4    3.47    4.23
  -8  13   4    4.96    4.53
   9 -14  -4    3.73    4.51
  -9  14   4   -1.52    5.05
  10  -6   4   -1.78    3.78
   9  -5   4    2.00    3.28
   8  -4   4   75.86    6.82
   7  -3   4   48.44    4.50
   7  -3   4   45.37    4.20
   5  -1   4   14.46    2.27
   5  -1   4   15.04    1.85
   4   0   4    0.12    1.34
   4   0   4    0.94    1.08
   3   1   4  875.02   54.10
   3   1   4  899.52   54.12
   2   2   4   71.92    4.69
   2   2   4   68.10    4.67
   1   3   4    0.94    0.71
   1   3   4    0.45    1.24
   0  -4  -4  291.47   16.78
   0   4   4  267.55   16.67
   0   4   4  253.91   16.71
   1  -5  -4   32.82    2.64
  -1   5   4   31.32    2.62
  -1   5   4   32.68    2.34
   2  -6  -4   44.75    3.42
  -2   6   4   44.01    3.58
  -2   6   4   40.14    2.86
  -3   7   4   47.78    3.99
  -3   7   4   44.70    3.01
   4  -8  -4    3.50    2.10
  -4   8   4    4.86    2.38
   5  -9  -4    0.05    2.33
  -5   9   4    0.98    2.44
   6 -10  -4    7.64    3.14
  -6  10   4    4.02    3.45
   7 -11  -4    3.85    3.31
  -7  11   4    4.34    4.07
   8 -12  -4    5.95    4.08
  -8  12   4    5.68    4.40
   9 -13  -4   -3.86    4.38
  -9  13   4    3.68    4.91
 -10  14   4   -0.05    6.15
  10  -7   4    2.57    4.18
   9  -6   4   33.87    4.61
   8  -5   4   -0.41    2.99
   7  -4   4   65.49    5.90
   7  -4   4   65.25    5.32
   6  -3   4   34.01    2.93
   6  -3   4   23.39    3.07
  -5   2  -4    1.96    0.80
   5  -2   4   -0.53    0.97
   5  -2   4    5.75    1.85
   4  -1   4  294.89   17.70
   4  -1   4  271.75   17.57
   3   0   4    1.03    1.06
   3   0   4   -0.56    0.87
   2   1   4   12.44    0.95
   2   1   4   12.37    1.34
   2   1   4   12.26    1.31
   1   2   4  172.16   12.01
   1   2   4  204.86   11.88
   1   2   4  195.88   11.77
   0  -3  -4   15.24    1.53
   0   3   4   12.21    1.23
  -1   4   4   58.25    3.96
  -1   4   4   55.27    3.67
   2  -5  -4    0.11    0.65
  -2   5   4    1.12    1.14
  -2   5   4    0.59    0.56
   3  -6  -4   11.16    1.80
  -3   6   4    8.25    1.76
  -3   6   4    9.80    0.96
   4  -7  -4   40.38    3.85
  -4   7   4   49.10    4.46
   5  -8  -4   43.29    4.09
  -5   8   4   39.00    4.14
   6  -9  -4    4.74    2.85
  -6   9   4    7.86    3.29
   7 -10  -4   15.93    3.93
  -7  10   4   20.62    4.52
   8 -11  -4    0.12    3.74
  -8  11   4    0.01    3.95
   9 -12  -4    3.65    4.39
  -9  12   4   -6.34    5.05
  10 -13  -4    7.34    4.82
 -10  13   4   -4.44    5.80
  10  -8   4   17.31    4.74
   9  -7   4    6.99    3.61
   8  -6   4   -1.59    2.59
   7  -5   4   77.76    6.51
   6  -4   4    2.16    1.83
   6  -4   4    0.75    2.21
  -5   3  -4  164.92    9.90
   5  -3   4  153.11   10.32
   5  -3   4  150.40   10.20
  -4   2  -4  109.68    6.61
   4  -2   4  102.20    7.07
   4  -2   4  101.32    6.95
   3  -1   4  211.92   13.67
   3  -1   4  226.99   13.73
   2   0   4  849.62   52.33
   2   0   4  868.49   52.35
   1   1   4   13.84    1.22
   1   1   4   18.38    1.61
   1   1   4   16.22    1.40
   0  -2  -4  123.68    7.61
   0   2   4  111.95    7.43
   0   2   4  121.92    7.46
   1  -3  -4   33.97    2.62
  -1   3   4   35.27    2.60
  -1   3   4   32.99    2.34
   2  -4  -4  148.51    9.58
  -2   4   4  148.19    9.35
  -2   4   4  157.47    9.62
   3  -5  -4  124.12    8.39
  -3   5   4  124.60    7.88
  -3   5   4  136.34    8.40
   4  -6  -4   38.67    3.86
  -4   6   4   43.67    3.82
   5  -7  -4  198.31   13.13
  -5   7   4  202.02   13.16
   6  -8  -4    1.14    2.47
  -6   8   4    5.92    2.73
   7  -9  -4   -1.97    3.20
  -7   9   4    2.73    3.16
   8 -10  -4   16.49    4.41
  -8  10   4   20.41    4.78
   9 -11  -4    0.13    4.35
  -9  11   4   -4.45    4.23
  10 -12  -4   -0.58    4.58
 -10  12   4   -5.54    5.49
  10  -9   4    2.55    4.28
   9  -8   4    2.98    3.60
   8  -7   4   80.49    7.21
   7  -6   4   16.58    3.25
   6  -5   4   14.06    2.69
   6  -5   4   11.35    2.46
  -5   4  -4  246.11   15.97
   5  -4   4  264.77   16.25
   5  -4   4  257.87   16.30
  -4   3  -4   -0.40    0.97
   4  -3   4    2.13    1.46
   4  -3   4    1.63    1.02
  -3   2  -4  489.16   31.85
   3  -2   4  542.81   32.14
   3  -2   4  541.07   32.10
   2  -1   4   11.46    1.39
   2  -1   4   14.64    0.98
   2  -1   4   14.11    1.49
   1   0   4    1.06    0.73
   1   0   4    0.68    0.55
   1   0   4    0.52    0.71
   0  -1  -4 1230.81   83.00
   0   1   4 1488.30   82.95
   0   1   4 1376.51   82.99
   1  -2  -4 9999.00  592.85
  -1   2   4 9968.05  592.71
  -1   2   4 9327.80  592.67
   2  -3  -4   14.07    1.56
  -2   3   4   14.45    1.29
  -2   3   4   15.69    1.70
   3  -4  -4   84.41    6.04
  -3   4   4   86.36    5.47
  -3   4   4  100.55    6.10
   4  -5  -4   95.38    6.86
  -4   5   4  100.63    6.81
   5  -6  -4   85.17    6.70
  -5   6   4   94.34    6.67
   6  -7  -4    0.85    2.51
  -6   7   4    2.40    2.76
   7  -8  -4    1.14    3.09
  -7   8   4    5.27    2.99
   8  -9  -4    6.16    3.59
  -8   9   4    5.31    4.18
   9 -10  -4   -2.17    3.97
  -9  10   4   -1.04    4.35
  10 -11  -4   -1.71    4.66
 -10  11   4   -1.41    5.18
  10 -10   4   -4.75    4.25
   9  -9   4   11.16    3.99
   8  -8   4    3.09    2.86
   7  -7   4   -2.37    2.74
   6  -6   4  403.33   26.31
   6  -6   4  440.18   26.41
  -5   5  -4   27.11    2.73
   5  -5   4   23.17    2.90
   5  -5   4   32.23    3.08
  -4   4  -4  177.59   11.79
   4  -4   4  191.97   11.97
   4  -4   4  196.33   12.10
   3  -3   4  149.73    9.55
   2  -2   4   -0.96    0.98
   2  -2   4    0.14    0.91
   2  -2   4    0.32    0.45
   1  -1   4 2482.82  154.64
   1  -1   4 2505.33  154.78
   1  -1   4 2653.56  154.51
   0   0   4 1069.40   61.96
   0   0   4 1010.20   62.01
   0   0   4  972.61   61.88
   1  -1  -4   49.14    3.58
  -1   1   4   53.09    3.55
  -1   1   4   53.04    3.46
   2  -2  -4 1196.67   75.51
  -2   2   4 1306.10   75.59
  -2   2   4 1222.62   75.34
   3  -3  -4    0.95    1.23
  -3   3   4    1.46    1.14
  -3   3   4   -0.12    0.33
   4  -4  -4   90.62    6.55
  -4   4   4   96.36    6.48
   5  -5  -4   -2.47    2.01
  -5   5   4    1.89    1.86
   6  -6  -4   38.74    4.11
  -6   6   4   39.43    4.22
   7  -7  -4   68.49    6.20
  -7   7   4   70.56    6.69
   8  -8  -4   59.67    5.42
  -8   8   4   35.79    5.17
   9  -9  -4    5.39    4.04
  -9   9   4   -2.12    3.75
  10 -10  -4   -6.05    4.36
 -10  10   4    3.08    5.34
   9 -10   4   -0.91    3.61
   8  -9   4    3.15    3.43
   7  -8   4   38.16    4.34
  -6   7  -4   -3.66    2.55
   6  -7   4    1.01    2.37
  -5   6  -4    6.17    1.99
   5  -6   4    8.82    1.73
   5  -6   4    5.45    1.97
  -4   5  -4  184.62   12.21
   4  -5   4  201.71   12.33
   4  -5   4  193.63   12.30
   3  -4   4   19.61    1.75
   3  -4   4   18.49    2.02
   3  -4   4   18.09    2.01
   2  -3   4  484.97   30.98
   2  -3   4  530.41   31.21
   2  -3   4  511.17   31.10
   1  -2   4   17.33    1.53
   1  -2   4   16.40    1.61
   1  -2   4   15.05    1.28
   0  -1   4   49.78    3.57
   0  -1   4   48.57    3.23
   1   0  -4  775.76   47.47
  -1   0   4  804.48   47.38
  -1   0   4  753.66   47.57
   2  -1  -4 5177.16  326.40
  -2   1   4 5080.60  326.20
  -2   1   4 5878.57  326.37
   3  -2  -4  167.55   11.25
  -3   2   4  197.26   11.43
  -3   2   4  173.68   10.93
   4  -3  -4  301.00   18.86
   4  -3  -4  287.73   18.38
  -4   3   4  321.09   18.97
   5  -4  -4    3.70    0.50
   5  -4  -4    3.51    2.07
  -5   4   4    5.28    1.91
   6  -5  -4  125.20    8.95
  -6   5   4  125.96    8.99
   7  -6  -4    1.45    2.89
  -7   6   4    4.16    2.65
   8  -7  -4    9.03    3.66
  -8   7   4   10.24    3.86
   9  -8  -4   17.28    4.57
  -9   8   4   16.56    4.91
  10  -9  -4   -3.82    4.19
 -10   9   4    2.57    5.39
   9 -11   4    8.63    4.08
   8 -10   4    1.76    3.52
   7  -9   4   -4.09    2.90
  -6   8  -4   53.28    4.98
   6  -8   4   57.11    5.37
  -5   7  -4   47.74    4.47
   5  -7   4   53.03    4.66
   5  -7   4   51.85    3.94
   4  -6   4   58.07    4.57
   4  -6   4   56.66    4.16
   3  -5   4  212.43   13.78
   3  -5   4  215.10   13.69
   3  -5   4  230.89   13.69
   2  -4   4  207.32   12.94
   2  -4   4  207.81   12.86
   1  -3   4  214.85   12.93
   1  -3   4  213.68   12.88
   1  -3   4  197.08   12.93
   0  -2   4 1474.40   94.04
   0  -2   4 1617.70   93.90
   1   1  -4  259.08   15.34
  -1  -1   4  228.40   15.33
  -1  -1   4  256.32   15.23
   2   0  -4    1.01    0.93
  -2   0   4    0.86    1.10
  -2   0   4    1.64    0.49
   3  -1  -4 1217.48   73.31
  -3   1   4 1245.54   73.12
  -3   1   4 1144.41   73.50
   4  -2  -4   41.34    2.85
   4  -2  -4   43.10    3.64
  -4   2   4   46.78    3.94
   5  -3  -4   34.88    2.34
   5  -3  -4   38.85    3.55
  -5   3   4   25.85    3.47
   6  -4  -4   -0.08    2.29
  -6   4   4    1.33    2.44
   7  -5  -4   20.22    3.35
  -7   5   4   10.80    3.09
   8  -6  -4   60.50    6.12
  -8   6   4   61.15    6.20
   9  -7  -4   33.94    5.09
  -9   7   4   39.17    5.72
  10  -8  -4   24.36    4.90
  11  -9  -4   -3.30    4.43
   9 -12   4   -5.47    3.99
   8 -11   4    2.59    3.68
   7 -10   4    3.04    3.02
  -6   9  -4   17.11    3.38
   6  -9   4   27.41    3.45
  -5   8  -4   13.59    2.73
   5  -8   4   10.20    2.37
   4  -7   4    8.49    1.31
   4  -7   4    8.41    1.84
   4  -7   4    9.68    1.94
   3  -6   4  501.98   30.17
   3  -6   4  486.32   30.01
   3  -6   4  483.21   30.16
   2  -5   4  195.01   12.14
   2  -5   4  194.06   12.17
   1  -4   4  416.26   25.45
   1  -4   4  415.57   25.48
   0  -3   4  191.75   11.36
   0  -3   4  191.78   11.34
   0  -3   4  164.64   11.43
   1   2  -4  221.65   14.74
  -1  -2   4  246.69   14.68
  -1  -2   4  248.10   14.75
   2   1  -4 1627.80  100.93
  -2  -1   4 1694.18  100.89
   3   0  -4    2.64    1.20
  -3   0   4    3.76    1.52
  -3   0   4    3.73    0.75
   4  -1  -4   44.41    2.97
   4  -1  -4   44.57    3.61
  -4   1   4   38.22    3.87
   5  -2  -4  772.58   46.06
   5  -2  -4  780.29   46.51
  -5   2   4  713.00   46.75
   6  -3  -4    1.18    2.29
   6  -3  -4    1.84    0.77
  -6   3   4   -4.35    2.53
   7  -4  -4   76.90    6.31
  -7   4   4   77.44    7.13
   8  -5  -4   -2.30    2.84
  -8   5   4   -3.19    3.48
   9  -6  -4   -0.85    3.78
  -9   6   4    6.91    4.59
  10  -7  -4   32.07    5.15
  11  -8  -4    1.86    4.31
   9 -13   4    2.98    4.28
   8 -12   4    6.16    3.80
   7 -11   4    0.59    3.18
  -6  10  -4   -3.54    2.88
   6 -10   4   -2.82    2.57
  -5   9  -4   23.15    3.39
   5  -9   4   21.63    3.01
   4  -8   4  128.28    8.74
   4  -8   4  131.62    8.74
   4  -8   4  129.73    8.31
   3  -7   4  190.07   11.83
   3  -7   4  188.79   12.04
   2  -6   4    0.32    0.79
   2  -6   4    0.11    1.12
   2  -6   4    0.14    0.96
   1  -5   4  336.64   21.04
   1  -5   4  349.27   21.14
   0  -4   4  390.94   23.34
   0  -4   4  367.51   23.28
   0  -4   4  382.03   23.35
  -1  -3   4 1443.37   91.30
  -1  -3   4 1562.31   91.36
   2   2  -4   -0.35    0.82
  -2  -2   4    0.28    0.88
  -2  -2   4   -0.45    0.62
   3   1  -4  158.64   10.32
  -3  -1   4  159.52   10.20
  -3  -1   4  172.66   10.42
   4   0  -4  651.32   40.06
   4   0  -4  658.79   40.26
  -4   0   4  660.63   40.44
   5  -1  -4  185.61   11.75
   5  -1  -4  200.60   12.30
  -5   1   4  179.94   12.51
   6  -2  -4   71.29    4.39
   6  -2  -4   65.26    5.47
  -6   2   4   49.13    5.62
   7  -3  -4   68.35    6.22
  -7   3   4   73.42    6.68
   8  -4  -4    1.01    3.26
  -8   4   4   -2.08    3.62
   9  -5  -4   42.60    5.31
  -9   5   4   33.49    5.76
  10  -6  -4   13.30    4.67
  11  -7  -4    2.12    4.52
   9 -14   4   -0.29    4.97
   8 -13   4    4.94    3.97
   7 -12   4    4.15    3.31
  -6  11  -4   48.07    5.50
   6 -11   4   56.47    5.55
  -5  10  -4   25.40    3.81
   5 -10   4   27.23    3.26
   4  -9   4   16.35    2.44
   4  -9   4   15.29    1.75
   4  -9   4   18.35    2.52
   3  -8   4    9.27    1.78
   3  -8   4    8.59    1.32
   3  -8   4   11.08    1.84
   2  -7   4  133.51    8.87
   2  -7   4  140.69    8.70
   1  -6   4   47.93    3.54
   1  -6   4   46.61    3.46
   1  -6   4   50.23    3.38
   0  -5   4  149.91    9.46
   0  -5   4  152.44    9.42
   0  -5   4  144.79    9.36
   1   4  -4   43.45    3.00
  -1  -4   4   38.74    2.94
  -1  -4   4   39.17    2.99
  -2  -3   4  168.94   10.57
  -2  -3   4  167.84   10.62
   3   2  -4  973.17   59.33
   3   2  -4  921.25   59.28
  -3  -2   4 1027.24   59.41
   4   1  -4  147.10    9.53
  -4  -1   4  147.85    9.55
   5   0  -4   49.81    4.52
   5   0  -4   56.33    3.90
  -5   0   4   60.69    4.81
   6  -1  -4    5.79    1.14
   6  -1  -4    3.22    2.27
  -6   1   4    2.91    2.21
   7  -2  -4   48.26    4.55
   7  -2  -4   46.31    3.49
  -7   2   4   45.21    4.95
   8  -3  -4   47.94    5.06
  -8   3   4   47.06    5.45
   9  -4  -4    1.56    3.83
  -9   4   4    3.73    4.05
  10  -5  -4    0.67    3.96
  11  -6  -4   15.29    4.71
   8 -14   4    2.37    3.81
   7 -13   4   -0.61    3.17
  -6  12  -4   24.49    4.47
   6 -12   4   29.39    3.86
   5 -11   4    0.85    2.41
   4 -10   4    3.97    2.00
   4 -10   4    6.52    2.30
   3  -9   4   21.51    2.64
   3  -9   4   17.29    1.92
   2  -8   4  150.30    9.76
   2  -8   4  152.27    9.47
   2  -8   4  144.40    9.52
   1  -7   4    1.26    0.96
   1  -7   4    2.83    1.31
   1  -7   4    1.88    1.07
   0  -6   4  190.00   11.93
   0  -6   4  188.40   11.81
   0  -6   4  187.09   11.79
   1   5  -4  489.37   29.25
  -1  -5   4  486.67   29.36
  -1  -5   4  458.84   29.36
   2   4  -4  127.41    8.91
  -2  -4   4  169.19    9.16
  -2  -4   4  136.64    9.04
   3   3  -4   26.07    2.40
  -3  -3   4   26.70    2.45
   4   2  -4  109.43    7.45
   4   2  -4  118.06    7.59
  -4  -2   4  120.02    7.63
   5   1  -4  586.98   38.40
  -5  -1   4  664.36   38.49
   6   0  -4   50.30    4.27
   6   0  -4   39.97    3.46
  -6   0   4   53.91    4.43
   7  -1  -4   31.10    3.76
   7  -1  -4   32.22    2.81
  -7   1   4   27.47    3.87
  -8   2   4   29.42    4.34
   9  -3  -4   14.58    3.73
  -9   3   4   14.55    3.99
  10  -4  -4   30.35    5.19
  11  -5  -4    2.11    4.40
   8 -15   4    1.94    3.90
   7 -14   4    1.93    3.52
  -6  13  -4    3.68    4.08
   6 -13   4    5.96    3.01
   5 -12   4   10.11    2.75
   4 -11   4    0.01    0.43
   4 -11   4    0.40    2.10
   3 -10   4    6.55    1.55
   3 -10   4   10.33    1.91
   3 -10   4    6.24    2.09
   2  -9   4    0.14    1.32
   2  -9   4    1.67    1.57
   2  -9   4   -1.31    1.14
   1  -8   4   93.86    6.76
   1  -8   4  103.12    6.50
   0  -7   4  138.80    8.70
   0  -7   4  127.75    8.84
   0  -7   4  141.45    8.77
   1   6  -4    7.36    1.21
  -1  -6   4    6.22    1.42
  -1  -6   4    6.44    1.24
   2   5  -4    3.75    0.98
  -2  -5   4    3.74    1.39
   3   4  -4  201.01   10.98
  -3  -4   4  146.18   10.94
   4   3  -4  435.09   26.91
   4   3  -4  442.18   26.91
  -4  -3   4  433.96   26.95
   5   2  -4   65.35    4.91
   5   2  -4   68.50    5.20
  -5  -2   4   77.53    5.27
   6   1  -4   22.79    2.51
   6   1  -4   42.40    3.48
  -6  -1   4   35.96    3.34
   7   0  -4  228.57   14.40
   7   0  -4  235.91   15.08
  -7   0   4  224.24   14.88
   8  -1  -4   62.22    6.22
  -8   1   4   65.20    5.97
   9  -2  -4   47.38    5.33
  -9   2   4   47.31    5.24
  10  -3  -4   -2.35    3.93
  11  -4  -4   -0.61    4.39
  -6  14  -4    5.45    4.48
   6 -14   4    6.88    3.63
   5 -13   4    0.66    0.72
   4 -12   4   14.34    3.09
   4 -12   4   13.23    2.43
   3 -11   4   35.21    3.75
   3 -11   4   40.21    3.53
   3 -11   4   48.50    4.30
   2 -10   4   43.05    3.71
   2 -10   4   46.05    4.18
   2 -10   4   44.98    3.71
   1  -9   4   47.39    4.11
   1  -9   4   50.74    3.79
   0  -8   4    0.05    1.43
   0  -8   4   -0.45    1.22
   0  -8   4   -0.55    1.23
   1   7  -4   93.10    6.06
  -1  -7   4   94.20    6.40
   2   6  -4 1206.37   74.58
   2   6  -4 1259.77   74.84
  -2  -6   4 1217.97   74.86
   3   5  -4  115.66    7.15
   3   5  -4  109.29    7.29
  -3  -5   4  104.87    7.42
   4   4  -4    8.77    1.55
   4   4  -4    5.53    1.62
  -4  -4   4   10.42    1.77
   5   3  -4  200.25   12.62
   5   3  -4  195.74   12.72
  -5  -3   4  202.95   12.76
   6   2  -4  124.41    7.89
   6   2  -4  116.79    8.25
  -6  -2   4  113.89    7.97
   7   1  -4   86.00    5.99
   7   1  -4   94.49    6.92
  -7  -1   4   78.47    6.46
   8   0  -4    6.09    3.09
   8   0  -4    5.22    1.71
  -8   0   4    8.22    2.82
   9  -1  -4   50.70    5.37
  -9   1   4   46.06    4.94
  10  -2  -4    2.72    3.96
  11  -3  -4   10.31    4.65
  12  -4  -4   -0.73    5.65
  -6  15  -4    0.94    4.49
   4 -13   4    7.27    2.87
   3 -12   4   32.90    3.28
   3 -12   4   22.06    3.41
   2 -11   4   57.86    4.68
   2 -11   4   67.93    4.86
   2 -11   4   61.74    5.28
   1 -10   4    2.09    2.03
   1 -10   4    1.39    1.37
   0  -9   4   22.35    2.39
   0  -9   4   26.27    2.94
   1   8  -4  177.74   10.85
   1   8  -4  173.72   11.22
  -1  -8   4  169.94   11.28
   2   7  -4   33.20    2.84
   2   7  -4   29.06    2.34
  -2  -7   4   26.02    2.81
   3   6  -4   86.92    5.66
   3   6  -4   86.51    6.08
  -3  -6   4   83.86    6.11
   4   5  -4  150.99    9.41
   4   5  -4  151.20    9.65
  -4  -5   4  139.37    9.72
   5   4  -4  101.75    6.91
   5   4  -4  104.70    6.86
  -5  -4   4   96.64    6.92
   6   3  -4   61.37    4.91
   6   3  -4   58.75    4.61
  -6  -3   4   53.69    4.55
   7   2  -4   10.56    2.01
   7   2  -4   12.31    2.69
  -7  -2   4   14.11    2.50
   8   1  -4   63.54    4.96
   8   1  -4   60.76    5.53
  -8  -1   4   58.92    5.41
   9   0  -4   55.75    5.60
  -9   0   4   51.58    5.01
  10  -1  -4    5.08    4.05
  11  -2  -4   -5.18    4.36
  12  -3  -4    4.07    4.93
  -6  16  -4   -5.36    4.23
   4 -14   4    2.34    2.95
   3 -13   4   24.24    3.74
  -2  12  -4   20.84    2.71
   2 -12   4   25.78    3.39
  -1  11  -4   13.14    2.26
   1 -11   4   10.79    2.49
   0  10  -4    0.80    1.76
   0 -10   4    0.27    1.94
   1   9  -4   29.32    2.88
  -1  -9   4   24.29    2.92
   2   8  -4   16.11    2.29
   2   8  -4   16.82    1.64
  -2  -8   4   15.00    2.33
   3   7  -4   42.81    3.76
   3   7  -4   39.94    2.97
  -3  -7   4   39.47    3.69
   4   6  -4   29.16    2.64
   4   6  -4   24.12    2.83
  -4  -6   4   27.81    2.88
   5   5  -4    6.68    1.93
   5   5  -4    7.09    1.75
  -5  -5   4    6.60    2.19
   6   4  -4    0.73    1.86
   6   4  -4    0.69    1.80
  -6  -4   4    2.05    1.97
   7   3  -4   84.22    6.38
   7   3  -4   74.65    5.89
  -7  -3   4   79.13    6.18
   8   2  -4   58.90    5.48
   8   2  -4   48.81    4.36
  -8  -2   4   54.41    4.95
   9   1  -4    1.15    3.26
   9   1  -4   -0.15    2.57
  10   0  -4    8.20    4.12
  11  -1  -4   26.24    5.35
  12  -2  -4    6.44    4.81
  -6  17  -4    0.43    5.42
   4 -15   4   13.96    4.14
   3 -14   4    4.57    3.27
  -2  13  -4   17.07    2.76
   2 -13   4   18.54    3.67
  -1  12  -4  636.69   36.38
   1 -12   4  538.86   36.54
   0  11  -4    1.17    1.98
   0 -11   4   -2.01    2.06
   1  10  -4    2.73    2.02
  -1 -10   4    1.31    2.12
   2   9  -4   34.76    3.35
  -2  -9   4   29.79    3.51
   3   8  -4   11.82    2.39
  -3  -8   4   18.04    2.53
   4   7  -4   41.21    3.83
  -4  -7   4   47.89    4.14
   5   6  -4  241.88   14.79
   5   6  -4  242.54   15.03
  -5  -6   4  221.66   15.03
   6   5  -4   -0.20    1.97
   6   5  -4    0.02    1.87
  -6  -5   4   -0.37    2.19
   7   4  -4   11.60    2.37
   7   4  -4    9.30    2.55
  -7  -4   4    2.30    2.43
   8   3  -4    2.47    2.71
   8   3  -4    5.86    2.15
  -8  -3   4    7.36    2.68
   9   2  -4   19.28    3.88
  10   1  -4   43.85    5.40
  11   0  -4   -1.55    4.25
  12  -1  -4   -2.66    4.64
   4 -16   4    2.63    3.59
   3 -15   4    3.22    3.47
   2 -14   4    2.58    3.38
  -1  13  -4   78.37    6.24
   1 -13   4   74.11    6.59
   0  12  -4   35.74    3.53
   0 -12   4   32.46    4.18
   1  11  -4   -3.51    2.08
  -1 -11   4    3.23    2.40
   2  10  -4    4.33    2.19
  -2 -10   4    2.64    2.47
   3   9  -4   24.55    2.95
  -3  -9   4   19.55    2.95
   4   8  -4   46.85    4.32
  -4  -8   4   55.77    4.70
   5   7  -4   10.72    2.24
  -5  -7   4    5.97    2.25
   6   6  -4   -0.22    2.27
  -6  -6   4    2.07    2.42
   7   5  -4  216.04   13.97
  -7  -5   4  211.88   14.04
   8   4  -4    2.61    2.28
  -8  -4   4    1.29    2.57
   9   3  -4   13.31    3.47
   9   3  -4   18.32    2.90
  10   2  -4    7.36    3.96
  11   1  -4    1.85    4.19
  12   0  -4    1.09    4.78
   4 -17   4   -3.32    4.02
   3 -16   4    3.61    3.50
   2 -15   4    0.40    3.28
  -1  14  -4    0.39    2.47
   1 -14   4    2.20    3.08
   0  13  -4    8.24    2.59
   0 -13   4    2.68    2.82
   1  12  -4    0.54    2.21
  -1 -12   4   -0.35    2.75
   2  11  -4   -0.92    2.27
  -2 -11   4    0.76    2.41
   3  10  -4   -0.50    2.33
  -3 -10   4    0.24    2.39
   4   9  -4   11.43    2.66
  -4  -9   4   10.81    2.69
   5   8  -4   26.11    3.22
  -5  -8   4   32.18    3.72
   6   7  -4    9.13    2.44
  -6  -7   4   13.48    2.99
   7   6  -4    6.66    2.63
  -7  -6   4    5.26    2.81
   8   5  -4    0.18    2.42
  -8  -5   4   -1.01    2.81
   9   4  -4    7.64    2.85
   4 -18   4    0.97    4.54
   3 -17   4    9.04    4.39
   2 -16   4   -1.90    3.55
  -1  15  -4   22.50    3.40
   1 -15   4   22.43    4.56
   0  14  -4   14.02    2.97
   0 -14   4   12.93    3.51
   1  13  -4    3.07    2.57
  -1 -13   4   -0.65    3.05
   2  12  -4   55.58    5.02
  -2 -12   4   58.11    5.60
   3  11  -4    1.36    2.50
  -3 -11   4   -0.72    2.62
   4  10  -4    0.63    2.51
  -4 -10   4    6.98    3.02
   5   9  -4    0.63    2.57
  -5  -9   4    1.99    2.89
   6   8  -4   44.27    4.40
  -6  -8   4   38.79    4.46
   7   7  -4  110.08    8.26
  -7  -7   4  109.75    8.35
   8   6  -4    1.41    2.42
  -8  -6   4    3.74    2.92
   9   5  -4    1.99    2.87
  10   4  -4    2.01    3.04
   3 -18   4    2.00    4.04
   2 -17   4   -0.67    3.63
   1 -16   4   -1.26    3.65
   0  15  -4    2.68    2.95
   0 -15   4    2.80    3.43
   1  14  -4   43.38    4.52
  -1 -14   4   40.04    4.82
   2  13  -4    9.85    3.03
  -2 -13   4    0.54    3.05
   3  12  -4    3.50    2.78
  -3 -12   4    0.70    2.96
   4  11  -4   19.33    3.13
  -4 -11   4   17.87    3.84
   5  10  -4   -1.67    2.38
  -5 -10   4    2.31    3.13
   6   9  -4    7.03    2.89
  -6  -9   4    8.98    3.36
   7   8  -4   23.02    3.66
  -7  -8   4   17.90    3.65
   8   7  -4    5.80    3.06
  -8  -7   4   -0.93    3.11
   9   6  -4   -2.21    2.76
  10   5  -4    5.94    3.43
   2 -18   4    6.38    4.12
   1 -17   4    4.85    4.64
   0  16  -4   17.88    3.53
   0 -16   4    7.87    4.04
   1  15  -4    4.25    3.14
  -1 -15   4   -0.27    4.01
   2  14  -4    3.00    2.92
  -2 -14   4    2.82    3.45
   3  13  -4   19.61    3.65
  -3 -13   4   17.69    3.88
   4  12  -4   -2.85    2.75
  -4 -12   4   -1.06    3.08
   5  11  -4    4.21    3.01
  -5 -11   4   -1.38    3.41
   6  10  -4    0.54    2.94
  -6 -10   4   -1.72    3.37
   7   9  -4   -1.37    3.06
  -7  -9   4    1.84    3.16
   8   8  -4    5.57    2.95
   9   7  -4    8.42    3.36
  10   6  -4   -0.60    3.46
   1 -18   4   -5.76    4.26
   0 -17   4    4.21    4.26
   1  16  -4    5.83    3.43
  -1 -16   4   -1.42    3.90
   2  15  -4   35.77    4.55
  -2 -15   4   24.78    4.63
   3  14  -4    2.62    3.30
  -3 -14   4   -1.95    3.97
   4  13  -4   -1.46    3.18
  -4 -13   4    3.60    3.51
   5  12  -4   10.17    3.58
  -5 -12   4   15.25    3.76
   6  11  -4    3.33    3.31
  -6 -11   4    2.17    3.77
   7  10  -4   11.31    3.62
  -7 -10   4   13.02    4.06
   8   9  -4   -0.49    3.31
   9   8  -4    2.20    3.49
  10   7  -4   12.12    4.09
  11   6  -4    0.10    4.04
   1  17  -4    2.24    3.65
  -1 -17   4   -0.94    4.72
   2  16  -4   -1.18    3.33
  -2 -16   4   -1.02    4.00
   3  15  -4   -2.32    3.51
  -3 -15   4    0.48    4.35
   4  14  -4   40.81    4.75
  -4 -14   4   39.82    5.33
   5  13  -4   -0.38    3.49
  -5 -13   4    1.61    4.15
   6  12  -4   -2.49    2.97
  -6 -12   4   -2.52    3.88
   7  11  -4    3.99    3.20
  -7 -11   4    1.34    3.88
   8  10  -4   -2.19    3.44
   9   9  -4    3.87    3.68
   2  17  -4    1.46    3.81
  -2 -17   4   -0.95    4.97
   3  16  -4   10.25    4.09
  -3 -16   4    9.55    4.32
   4  15  -4    3.52    3.80
  -4 -15   4    5.52    4.61
   5  14  -4    0.24    3.75
  -5 -14   4   -0.37    4.40
   6  13  -4   23.90    4.56
  -6 -13   4   21.77    5.16
   7  12  -4   -1.26    3.45
  -7 -12   4    9.35    4.50
   8  11  -4    1.16    4.13
   2  18  -4    3.76    4.19
   3  17  -4    4.44    4.23
   4  16  -4   -0.74    3.71
  -4 -16   4    4.06    5.03
   5  15  -4   11.87    4.93
  -5 -15   4    8.17    4.52
  -6 -14   4    5.46    4.95
  -7 -13   4    2.64    7.24
   5  13   5    2.70    4.00
   4  14   5    2.07    3.75
   3  15   5   -3.61    3.57
  -2 -16  -5   -3.71    4.76
   2  16   5   -1.08    3.51
   6  11   5    3.85    3.42
   5  12   5    7.17    3.32
   4  13   5    4.57    3.58
   3  14   5   -4.20    3.15
  -2 -15  -5    6.56    4.36
   2  15   5   -3.74    3.09
   0  17   5    8.74    5.22
   8   8   5   -2.20    3.95
   7   9   5    3.61    3.75
   6  10   5    2.92    3.41
   5  11   5   24.25    4.27
   4  12   5    2.89    2.82
   3  13   5    1.19    2.93
  -2 -14  -5    6.08    3.98
   2  14   5    5.01    3.13
  -1 -15  -5    1.76    4.32
   1  15   5   -1.93    2.89
   0  16   5    0.10    4.41
  -1  17   5   -0.34    4.72
   9   6   5    5.34    3.83
   8   7   5   12.65    4.00
   7   8   5   -5.51    3.29
   6   9   5   -0.91    3.20
   5  10   5   -0.28    3.16
   4  11   5    5.25    3.13
  -3 -12  -5   16.80    4.33
   3  12   5   16.00    3.39
  -2 -13  -5   -2.18    3.48
   2  13   5    1.45    2.76
  -1 -14  -5    5.14    3.65
   1  14   5    2.79    2.75
  -1  16   5   -2.37    3.76
  -2  17   5   -0.33    4.18
  10   4   5   -2.58    5.67
   9   5   5   17.65    3.88
   8   6   5    5.86    3.67
   7   7   5    1.31    3.25
   6   8   5   14.28    3.52
   5   9   5   11.06    3.18
   4  10   5   10.67    3.08
  -3 -11  -5    1.57    3.07
   3  11   5   -0.88    2.49
  -2 -12  -5    2.12    3.27
   2  12   5    2.65    2.56
  -1 -13  -5   21.87    4.31
   1  13   5   17.75    3.09
   0  14   5    5.99    2.55
  -1  15   5    0.01    4.02
  -2  16   5    2.60    4.26
  -3  17   5   11.39    4.56
  10   3   5    6.45    3.96
   9   4   5   -5.23    3.47
   8   5   5   -2.90    3.17
   7   6   5   28.58    4.24
   6   7   5   -1.76    2.49
   5   8   5    3.30    2.51
   4   9   5   27.28    3.52
  -3 -10  -5    8.98    3.06
   3  10   5   12.60    2.83
  -2 -11  -5   17.38    3.58
   2  11   5   18.20    2.95
  -1 -12  -5   -1.62    2.83
   1  12   5    2.01    2.30
   0  13   5    1.53    2.18
  -1  14   5   10.95    4.02
  -2  15   5    5.81    3.67
  -3  16   5    9.48    4.23
  -4  17   5    1.90    4.99
  10   2   5   -0.37    3.46
   9   3   5   -0.91    3.18
   8   4   5   17.41    3.71
   7   5   5    1.93    2.89
   6   6   5   -0.34    2.67
   5   7   5   38.59    4.11
   4   8   5   21.71    3.18
  -3  -9  -5   12.86    3.00
   3   9   5   20.23    2.69
  -2 -10  -5    8.47    2.99
   2  10   5   11.72    2.48
  -1 -11  -5    9.46    2.88
   1  11   5    8.13    2.25
   0 -12  -5   16.05    3.43
   0  12   5   24.36    2.80
  -1  13   5    0.00    2.94
  -2  14   5    3.24    3.61
  -3  15   5    0.30    3.59
  -4  16   5    5.70    4.68
  -5  17   5    1.37    5.00
  11   0   5   -3.54    6.59
  10   1   5    3.51    4.65
  10   1   5   -5.94    4.45
   9   2   5   15.39    3.65
   9   2   5    8.39    6.12
   8   3   5   -4.92    2.65
   7   4   5    2.35    2.80
   6   5   5   71.82    6.20
   5   6   5   21.60    3.12
   4   7   5   20.60    2.79
  -3  -8  -5   60.17    5.26
   3   8   5   59.45    4.87
  -2  -9  -5   -0.32    2.43
   2   9   5   -2.62    1.88
  -1 -10  -5  105.45    7.99
   1  10   5  104.90    7.33
   0 -11  -5    8.64    3.17
   0  11   5    8.86    2.02
  -1  12   5    2.77    1.71
  -1  12   5   -1.93    3.02
  -2  13   5   14.36    3.43
  -3  14   5    4.49    3.84
  -4  15   5   -2.52    4.01
  -5  16   5    0.99    4.34
  11  -1   5    1.50    4.56
  10   0   5    0.19    3.98
   9   1   5    6.39    3.13
   9   1   5    2.82    3.73
   8   2   5    8.47    3.42
   8   2   5    8.81    2.82
   7   3   5   42.23    4.33
   7   3   5   43.18    4.40
   6   4   5    3.09    2.45
   6   4   5    2.60    2.28
   5   5   5    2.90    2.27
   5   5   5    1.53    1.94
   4   6   5  115.97    8.15
  -3  -7  -5   16.35    2.47
   3   7   5   19.64    2.43
  -2  -8  -5   46.26    4.46
   2   8   5   48.68    3.98
  -1  -9  -5    8.04    2.58
   1   9   5   10.18    1.96
   0 -10  -5    8.55    2.88
   0  10   5    5.52    1.79
  -1  11   5   54.07    4.33
  -1  11   5   53.02    5.10
  -2  12   5    9.48    3.20
  -3  13   5   -1.69    2.98
  -4  14   5    6.15    4.05
  -5  15   5   -2.59    4.36
  -6  16   5   -1.43    4.96
  11  -2   5   -3.22    7.59
  10  -1   5    3.46    4.01
   9   0   5   17.28    3.28
   9   0   5   11.42    3.94
   8   1   5    1.64    3.02
   8   1   5   -0.62    2.46
   7   2   5    2.95    2.71
   7   2   5    8.51    2.53
   6   3   5    3.91    2.34
   6   3   5    6.56    2.35
   5   4   5  113.07    7.62
   5   4   5  105.39    7.55
   4   5   5  114.21    7.59
   4   5   5  103.35    7.35
  -3  -6  -5    0.44    1.68
   3   6   5    1.35    1.78
   3   6   5   -2.56    2.09
  -2  -7  -5   95.86    6.30
  -2  -7  -5   68.87    6.05
   2   7   5  101.70    6.21
  -1  -8  -5   27.59    3.22
   1   8   5   29.27    2.65
   0  -9  -5  143.41   10.15
   0   9   5  156.74    9.77
  -1  10   5    2.00    1.45
  -1  10   5    0.62    2.45
  -2  11   5   -0.13    2.34
  -2  11   5    0.56    1.39
  -3  12   5   69.56    6.25
  -4  13   5   13.52    4.01
  -5  14   5    0.21    4.07
  -6  15   5    4.77    4.33
  -7  16   5   -2.47    4.68
  10  -2   5    1.02    4.08
   9  -1   5    0.89    2.66
   9  -1   5    3.22    3.52
   8   0   5   21.44    3.66
   8   0   5   16.57    3.01
   7   1   5   11.96    2.31
   7   1   5   13.15    2.90
   6   2   5   21.72    3.02
   6   2   5   22.60    2.86
   5   3   5    5.34    1.99
   5   3   5    6.17    2.05
   4   4   5   63.08    4.81
   4   4   5   62.90    4.97
  -3  -5  -5  151.43    9.47
   3   5   5  140.60    9.73
   3   5   5  147.16    9.62
  -2  -6  -5  128.69    8.74
  -2  -6  -5  134.70    8.79
   2   6   5  135.96    8.76
  -1  -7  -5    4.06    1.90
  -1  -7  -5    0.65    1.53
   1   7   5    3.69    1.44
   0  -8  -5   19.66    2.07
   0   8   5   18.91    2.09
   1  -9  -5   19.45    2.18
  -1   9   5   17.72    2.64
  -1   9   5   20.31    2.04
   2 -10  -5   62.38    5.11
  -2  10   5   67.33    5.85
  -2  10   5   70.91    4.71
   3 -11  -5    4.69    2.24
  -3  11   5    4.48    2.59
  -4  12   5    0.43    2.92
  -5  13   5   24.16    4.72
  -6  14   5    6.11    4.58
  -7  15   5    1.19    5.07
  10  -3   5    1.71    3.96
   9  -2   5    6.69    3.69
   8  -1   5    0.52    2.26
   8  -1   5    4.76    3.11
   7   0   5    0.34    1.95
   7   0   5   -2.57    2.54
   6   1   5   16.34    2.68
   6   1   5   14.77    2.34
   5   2   5   22.51    2.47
   5   2   5   23.04    2.72
  -4  -3  -5    1.68    1.23
   4   3   5   -0.04    1.45
   4   3   5    0.13    1.58
  -3  -4  -5   17.19    1.74
   3   4   5   13.26    1.94
   3   4   5   13.96    1.86
  -2  -5  -5   13.19    1.82
   2   5   5   14.43    1.86
   2   5   5   12.23    2.28
  -1  -6  -5   74.06    5.31
  -1  -6  -5   71.19    5.23
   1   6   5   75.47    5.13
   0  -7  -5  174.85   11.12
   0   7   5  173.74   11.08
   0   7   5  177.00   11.26
   1  -8  -5   29.09    2.65
  -1   8   5   28.50    2.59
  -1   8   5   27.40    3.06
   2  -9  -5    1.59    1.64
  -2   9   5    2.35    1.12
  -2   9   5    1.86    1.95
   3 -10  -5    4.36    2.00
  -3  10   5    4.11    2.43
   4 -11  -5   48.43    4.64
  -4  11   5   53.47    5.10
   5 -12  -5   13.31    3.12
  -5  12   5   12.71    3.97
  -6  13   5    3.08    3.74
  -7  14   5    7.28    4.47
  -8  15   5   -0.21    4.96
  10  -4   5   -0.53    3.99
   9  -3   5    0.05    3.44
   8  -2   5   34.78    4.23
   7  -1   5   17.69    3.07
   7  -1   5   20.80    2.72
   6   0   5    3.91    1.77
   6   0   5    4.03    2.21
   5   1   5    2.43    1.88
   5   1   5    2.92    1.59
   4   2   5    7.06    1.62
   4   2   5    7.43    1.73
  -3  -3  -5    0.09    0.94
   3   3   5    1.40    1.28
   3   3   5    0.15    1.14
  -2  -4  -5  109.18    6.85
   2   4   5   93.19    7.25
   2   4   5  110.41    6.95
  -1  -5  -5  281.61   18.82
   1   5   5  326.37   18.80
   0  -6  -5   33.11    2.96
   0   6   5   29.74    2.84
   0   6   5   28.19    2.53
   1  -7  -5   65.17    4.72
  -1   7   5   63.03    4.78
  -1   7   5   66.97    4.47
   2  -8  -5   96.59    6.68
  -2   8   5   95.63    6.34
  -2   8   5  103.51    6.93
   3  -9  -5   38.83    3.94
  -3   9   5   42.76    4.00
  -3   9   5   40.48    2.96
   4 -10  -5   54.34    5.14
  -4  10   5   62.32    5.48
   5 -11  -5    2.23    1.17
  -5  11   5    2.16    2.96
   6 -12  -5   36.79    4.61
  -6  12   5   42.22    5.49
   7 -13  -5    9.06    3.89
  -7  13   5    7.10    4.26
   8 -14  -5    1.97    4.33
  -8  14   5   -1.02    4.68
  10  -5   5   -0.68    3.94
   9  -4   5    4.78    3.41
   8  -3   5    1.06    2.31
   8  -3   5   -0.49    2.86
   7  -2   5    2.28    1.91
   7  -2   5   -0.63    2.47
   6  -1   5   11.10    2.05
   6  -1   5   11.31    2.50
   5   0   5   47.27    4.02
   5   0   5   52.84    4.41
   4   1   5   74.44    5.28
   4   1   5   70.17    5.12
   3   2   5  124.34    7.62
   3   2   5  125.33    7.64
   3   2   5  105.91    7.19
   2   3   5   11.46    1.65
   2   3   5    7.37    1.33
   2   3   5    6.04    0.96
  -1  -4  -5   48.98    4.02
   1   4   5   53.67    3.72
   1   4   5   58.28    3.82
   0  -5  -5  147.69    9.02
   0   5   5  135.76    8.77
   0   5   5  133.72    8.85
   1  -6  -5  161.88   10.37
  -1   6   5  171.69   10.50
  -1   6   5  157.18   10.20
   2  -7  -5   14.42    1.91
  -2   7   5   12.25    2.01
  -2   7   5   11.51    1.31
   3  -8  -5    3.81    1.89
  -3   8   5    7.03    2.25
   4  -9  -5    3.55    1.50
  -4   9   5    7.99    2.55
   5 -10  -5   34.24    3.85
  -5  10   5   38.48    4.51
   6 -11  -5   11.77    3.31
  -6  11   5   12.87    4.04
   7 -12  -5    1.01    3.35
  -7  12   5   -2.38    3.78
   8 -13  -5    2.87    4.21
  -8  13   5   10.64    5.38
   9 -14  -5    4.01    4.57
  -9  14   5   -1.31    5.85
  10  -6   5    4.04    4.11
   9  -5   5    0.53    3.52
   8  -4   5    1.50    3.01
   7  -3   5   54.14    4.60
   7  -3   5   52.03    5.30
   6  -2   5   24.35    2.64
   6  -2   5   26.40    3.17
   5  -1   5   21.56    2.33
   5  -1   5   22.82    2.74
   4   0   5   46.76    3.84
   4   0   5   44.58    3.58
   3   1   5   39.97    3.47
   3   1   5   49.30    3.43
   2   2   5   25.55    2.44
   2   2   5   23.16    1.78
   2   2   5   26.00    2.21
   1   3   5   70.66    4.47
   1   3   5   64.88    4.33
   1   3   5   62.68    4.97
   0  -4  -5  487.51   29.75
   0   4   5  481.18   29.62
   1  -5  -5   36.28    2.98
  -1   5   5   31.46    2.48
  -1   5   5   33.64    2.76
   2  -6  -5   16.72    1.95
  -2   6   5   18.95    1.70
  -2   6   5   22.16    2.28
   3  -7  -5   79.73    6.64
  -3   7   5  105.74    6.33
  -3   7   5  119.21    7.09
   4  -8  -5   13.44    2.39
  -4   8   5   13.44    2.56
   5  -9  -5   20.30    3.16
  -5   9   5   18.64    3.50
   6 -10  -5    5.44    2.86
  -6  10   5    4.21    3.49
   7 -11  -5   -1.32    3.27
  -7  11   5   -4.82    3.90
   8 -12  -5   -0.94    3.95
  -8  12   5    1.39    4.78
   9 -13  -5   -1.29    4.58
  -9  13   5    1.14    5.58
  10  -7   5   -2.21    4.08
   9  -6   5   25.06    4.32
   8  -5   5    6.23    2.86
   7  -4   5    7.18    2.48
   7  -4   5    5.60    2.73
   6  -3   5   13.57    2.28
   6  -3   5    6.51    1.30
   5  -2   5   54.32    4.60
   5  -2   5   54.58    4.28
   4  -1   5  122.41    7.99
   4  -1   5  117.38    7.86
   3   0   5   47.37    3.48
   3   0   5   45.18    3.63
   2   1   5   46.84    3.34
   2   1   5   47.34    3.04
   2   1   5   47.91    3.47
   1   2   5   27.62    2.09
   1   2   5   30.02    2.24
   1   2   5   30.25    2.80
   0   3   5  496.44   31.91
   0   3   5  548.41   31.92
  -1   4   5  439.74   27.58
  -1   4   5  458.24   27.46
   2  -5  -5  402.38   25.06
  -2   5   5  415.30   25.13
  -2   5   5  402.46   24.86
   3  -6  -5   27.32    2.69
  -3   6   5   23.38    2.65
  -3   6   5   25.89    2.11
   4  -7  -5   22.15    2.69
  -4   7   5   20.86    2.79
   5  -8  -5  104.49    7.65
  -5   8   5  101.37    7.67
   6  -9  -5   13.48    3.16
  -6   9   5   14.61    3.35
   7 -10  -5   16.97    3.94
  -7  10   5   16.61    3.95
   8 -11  -5    4.19    4.14
  -8  11   5   -4.79    4.36
   9 -12  -5    5.17    4.56
  -9  12   5    2.44    5.28
  10 -13  -5   -3.97    5.07
 -10  13   5    4.45    6.04
  10  -8   5    4.36    4.30
   9  -7   5    6.81    3.72
   8  -6   5   -3.12    2.96
   7  -5   5   58.43    5.47
   7  -5   5   65.53    5.92
   6  -4   5   16.06    2.78
   6  -4   5   17.63    2.74
   4  -2   5    6.83    1.71
   4  -2   5    5.67    1.52
   3  -1   5   20.42    2.17
   3  -1   5   21.01    2.05
   2   0   5   12.87    1.47
   2   0   5   11.86    1.48
   1   1   5   19.67    1.78
   1   1   5   19.28    2.05
   1   1   5   19.73    1.61
   0  -2  -5   12.39    1.64
   0   2   5   13.47    1.33
   0   2   5   15.54    1.41
   1  -3  -5    2.76    1.11
  -1   3   5    3.30    0.95
  -1   3   5    3.96    0.84
   2  -4  -5  335.64   21.37
  -2   4   5  338.69   21.23
  -2   4   5  363.98   21.41
   3  -5  -5    2.83    1.53
  -3   5   5    5.82    1.56
  -3   5   5    4.85    0.86
   4  -6  -5  114.50    8.00
  -4   6   5  118.16    8.02
   5  -7  -5   -1.11    2.07
  -5   7   5    3.83    2.50
   6  -8  -5   -4.28    2.70
  -6   8   5   -3.45    2.54
   7  -9  -5   -0.11    3.32
  -7   9   5   -0.43    3.10
   8 -10  -5    5.71    4.03
  -8  10   5    3.68    4.30
   9 -11  -5   23.48    5.12
  -9  11   5   12.24    4.93
  10 -12  -5    0.05    4.95
 -10  12   5   -1.27    5.42
  10  -9   5    0.59    4.69
   9  -8   5    0.47    3.60
   8  -7   5   36.14    4.51
   7  -6   5   33.29    3.99
   6  -5   5    5.11    2.42
   6  -5   5    9.54    2.49
   5  -4   5   89.70    6.65
   5  -4   5   96.78    6.82
  -4   3  -5   77.87    5.56
   4  -3   5   96.79    6.11
   4  -3   5   89.46    6.17
  -3   2  -5  108.13    7.15
   3  -2   5  120.15    7.70
   3  -2   5  123.76    7.63
   2  -1   5   15.28    1.64
   2  -1   5   13.66    1.01
   2  -1   5   14.11    1.68
   1   0   5  131.58    7.84
   1   0   5   99.81    7.59
   1   0   5  140.74    7.87
   0  -1  -5    4.10    1.30
   0   1   5    9.94    1.12
   0   1   5    9.53    1.24
   1  -2  -5 2354.42  143.05
  -1   2   5 2241.43  143.03
  -1   2   5 2466.12  143.03
   2  -3  -5  194.44   12.52
  -2   3   5  190.32   12.37
  -2   3   5  214.44   12.55
   3  -4  -5  140.02    9.20
  -3   4   5  138.85    8.72
  -3   4   5  147.08    9.21
   4  -5  -5    4.19    1.74
  -4   5   5    2.42    1.83
   5  -6  -5   20.94    3.11
  -5   6   5   30.65    3.39
   6  -7  -5   25.25    3.70
  -6   7   5   23.92    3.45
   7  -8  -5    3.60    3.33
  -7   8   5    1.82    3.01
   8  -9  -5   48.35    5.77
  -8   9   5   57.27    6.30
   9 -10  -5   -2.95    4.13
  -9  10   5    1.87    4.22
  10 -11  -5   -1.59    4.79
 -10  11   5    4.28    5.69
   9  -9   5   18.60    4.37
   8  -8   5   -1.15    3.18
   7  -7   5   -3.30    2.49
   6  -6   5   31.99    3.67
   6  -6   5   30.08    3.39
  -5   5  -5   19.77    2.35
   5  -5   5   21.02    2.70
   5  -5   5   21.86    2.75
  -4   4  -5  186.12   12.18
   4  -4   5  204.86   12.49
   3  -3   5  130.51    8.51
   3  -3   5  132.93    8.17
   3  -3   5  126.94    8.69
   2  -2   5  199.56   13.21
   2  -2   5  209.20   12.76
   2  -2   5  213.77   13.03
   1  -1   5  273.97   17.62
   1  -1   5  282.21   17.51
   1  -1   5  290.96   17.31
   0   0   5   55.32    4.23
   0   0   5   55.50    3.89
   0   0   5   55.02    3.90
   1  -1  -5   36.59    3.18
  -1   1   5   41.08    3.01
  -1   1   5   46.81    3.19
   2  -2  -5   78.23    5.25
  -2   2   5   76.37    4.99
  -2   2   5   79.59    5.28
   3  -3  -5   11.49    1.63
  -3   3   5   11.54    0.97
  -3   3   5   12.31    1.72
   4  -4  -5   17.98    2.38
  -4   4   5   17.07    1.30
  -4   4   5   18.61    2.34
   5  -5  -5  101.36    7.60
  -5   5   5  109.27    7.51
   6  -6  -5   12.87    2.76
  -6   6   5   13.25    2.80
   7  -7  -5    3.30    3.09
  -7   7   5    1.77    2.85
   8  -8  -5    6.72    3.63
  -8   8   5    6.10    3.53
   9  -9  -5    9.97    4.05
  -9   9   5   13.30    5.13
  10 -10  -5    5.47    4.73
 -10  10   5    7.81    5.61
   9 -10   5    4.69    3.90
   8  -9   5    0.55    3.42
   7  -8   5   46.61    4.82
   6  -7   5    0.59    2.60
  -5   6  -5   83.02    6.58
   5  -6   5  102.92    6.84
   5  -6   5   92.00    6.58
   4  -5   5  169.38   11.33
   4  -5   5  179.64   11.32
   3  -4   5   51.99    3.58
   3  -4   5   50.76    3.98
   2  -3   5  280.72   17.08
   2  -3   5  267.66   17.19
   2  -3   5  276.15   16.89
   1  -2   5  159.59   10.16
   1  -2   5  158.65    9.87
   1  -2   5  160.59   10.05
   0  -1   5  214.62   13.56
   0  -1   5  237.87   13.63
   0  -1   5  205.06   13.84
   1   0  -5  542.91   31.80
  -1   0   5  442.64   31.82
  -1   0   5  569.11   31.70
   2  -1  -5    1.36    1.00
  -2   1   5    0.18    1.26
  -2   1   5    0.29    0.49
   3  -2  -5    1.16    1.31
  -3   2   5    0.45    1.25
  -3   2   5    0.79    0.46
   4  -3  -5  110.36    7.43
  -4   3   5  106.85    6.78
  -4   3   5  110.86    7.54
   5  -4  -5   88.98    5.68
   5  -4  -5   95.30    6.80
  -5   4   5   95.30    6.86
   6  -5  -5   31.58    3.81
  -6   5   5   31.64    3.96
   7  -6  -5   46.68    4.88
  -7   6   5   48.75    5.17
   8  -7  -5   24.57    4.26
  -8   7   5   18.49    4.42
   9  -8  -5    3.71    4.04
  -9   8   5    2.72    4.08
  10  -9  -5    0.54    4.53
 -10   9   5   -1.63    5.29
   9 -11   5    1.49    3.92
   8 -10   5   26.47    4.27
   7  -9   5   -3.15    2.61
   6  -8   5   -3.84    2.45
  -5   7  -5  152.42   10.96
   5  -7   5  166.99   11.05
   5  -7   5  177.84   10.75
   4  -6   5    4.71    1.78
   4  -6   5    3.32    1.44
   4  -6   5    4.48    1.53
   3  -5   5   78.23    4.80
   3  -5   5   59.44    4.71
   3  -5   5   70.58    4.89
   2  -4   5  340.21   21.70
   2  -4   5  343.42   21.60
   2  -4   5  373.91   21.74
   1  -3   5  204.67   12.46
   1  -3   5  194.88   12.35
   1  -3   5  200.81   12.47
   0  -2   5 1060.71   72.05
   0  -2   5 1302.27   71.90
   1   1  -5    6.37    1.16
  -1  -1   5    4.01    0.67
  -1  -1   5    4.93    1.06
   2   0  -5  452.57   27.31
  -2   0   5  467.93   27.17
  -2   0   5  410.94   27.47
   3  -1  -5   55.11    4.11
  -3   1   5   55.61    3.62
  -3   1   5   55.85    4.42
   4  -2  -5   58.70    4.59
  -4   2   5   59.54    3.86
  -4   2   5   56.40    4.69
   5  -3  -5  323.93   19.55
   5  -3  -5  340.56   20.19
  -5   3   5  291.52   20.23
   6  -4  -5   14.61    2.67
  -6   4   5    9.85    3.02
   7  -5  -5   53.42    5.11
  -7   5   5   43.44    5.24
   8  -6  -5    6.88    3.61
  -8   6   5    2.18    3.92
   9  -7  -5    2.21    3.90
  -9   7   5   -6.28    4.37
  10  -8  -5    4.14    3.98
 -10   8   5   -4.53    5.15
  11  -9  -5   -6.36    4.70
   9 -12   5    9.32    4.49
   8 -11   5    6.40    3.76
   7 -10   5    5.67    3.06
   6  -9   5   57.63    5.63
  -5   8  -5   -0.73    2.33
   5  -8   5    0.15    1.34
   5  -8   5   -0.85    2.19
   4  -7   5    6.25    1.68
   4  -7   5    1.78    1.33
   4  -7   5    3.71    1.76
   3  -6   5  505.02   31.32
   3  -6   5  523.71   31.41
   3  -6   5  503.66   31.42
   2  -5   5  132.52    8.69
   2  -5   5  137.25    8.82
   2  -5   5  141.73    8.76
   1  -4   5  211.58   14.92
   1  -4   5  260.62   15.02
   1  -4   5  254.82   14.97
   0  -3   5   14.50    1.48
   0  -3   5   15.65    1.38
   0  -3   5   12.07    1.82
   1   2  -5  204.31   12.60
  -1  -2   5  218.48   12.59
  -1  -2   5  183.02   12.42
   2   1  -5  425.24   26.85
  -2  -1   5  454.36   27.01
  -2  -1   5  434.45   26.74
   3   0  -5    5.66    1.40
  -3   0   5    5.02    1.73
  -3   0   5    5.92    0.84
   4  -1  -5   -0.24    1.50
  -4   1   5   -3.28    1.92
   5  -2  -5   12.75    1.34
   5  -2  -5   17.61    2.53
  -5   2   5   11.21    2.95
   6  -3  -5    9.18    1.07
   6  -3  -5    9.67    2.72
  -6   3   5    9.04    3.19
   7  -4  -5   39.69    4.26
  -7   4   5   23.77    4.46
   8  -5  -5   20.07    4.06
  -8   5   5   24.98    4.91
   9  -6  -5    6.42    4.02
  -9   6   5    8.29    4.92
  10  -7  -5   -2.33    4.12
 -10   7   5    1.49    5.59
  11  -8  -5   -4.25    4.63
   9 -13   5   -0.21    4.37
   8 -12   5    3.15    3.61
   7 -11   5   24.21    4.03
   6 -10   5   -0.26    2.56
   5  -9   5    5.31    2.37
   4  -8   5  220.33   14.21
   4  -8   5  220.14   14.21
   4  -8   5  226.10   13.93
   3  -7   5    4.68    1.17
   3  -7   5    2.84    1.62
   3  -7   5    6.80    1.57
   2  -6   5  109.17    7.18
   1  -5   5  498.45   30.05
   1  -5   5  489.17   29.99
   1  -5   5  482.64   30.02
   0  -4   5   16.06    1.63
   0  -4   5   17.94    1.53
   1   3  -5 1327.53   82.86
  -1  -3   5 1496.11   82.92
  -1  -3   5 1265.03   82.80
   2   2  -5   94.65    6.41
  -2  -2   5   92.82    6.29
  -2  -2   5  110.58    6.52
   3   1  -5   43.73    3.45
  -3  -1   5   46.89    3.74
  -3  -1   5   42.04    3.06
   4   0  -5  316.85   19.51
   4   0  -5  329.27   19.79
  -4   0   5  303.74   19.99
   5  -1  -5    8.97    1.20
   5  -1  -5    5.38    2.13
  -5   1   5    8.43    2.37
   6  -2  -5    5.31    2.24
   6  -2  -5    5.44    1.07
  -6   2   5    4.18    2.63
   7  -3  -5   16.77    3.21
  -7   3   5    1.56    3.57
   8  -4  -5   38.69    4.53
  -8   4   5   33.65    5.36
   9  -5  -5    2.06    3.61
  -9   5   5    3.22    4.71
  10  -6  -5    6.84    4.34
 -10   6   5    8.82    5.59
  11  -7  -5    2.87    4.60
   8 -13   5    2.26    3.70
   7 -12   5    6.79    3.52
  -6  11  -5    2.07    3.94
   6 -11   5    4.51    2.88
   5 -10   5  119.23    8.53
   4  -9   5    3.73    1.95
   4  -9   5    1.33    1.27
   4  -9   5    0.57    1.65
   3  -8   5   16.37    2.18
   3  -8   5   15.48    1.74
   2  -7   5  103.11    6.77
   2  -7   5   98.46    6.79
   1  -6   5    6.17    1.26
   1  -6   5    7.41    1.13
   0  -5   5  403.40   23.76
   0  -5   5  368.10   23.61
   0  -5   5  380.89   23.67
  -1  -4   5  100.07    6.80
  -1  -4   5  109.29    6.71
   2   3  -5   -0.39    0.98
  -2  -3   5    2.04    0.85
  -2  -3   5   -0.07    1.01
   3   2  -5  580.66   37.89
  -3  -2   5  662.69   38.03
  -3  -2   5  617.69   37.89
   4   1  -5    1.92    1.55
   4   1  -5    0.07    0.36
  -4  -1   5    2.84    1.55
   5   0  -5    3.74    1.97
   5   0  -5    3.26    1.12
  -5   0   5    2.74    2.25
   6  -1  -5   86.58    5.28
   6  -1  -5   77.62    6.24
  -6   1   5   62.87    6.17
   7  -2  -5    0.11    2.69
   7  -2  -5    2.23    1.17
  -7   2   5   -3.07    2.95
   8  -3  -5   23.34    3.87
  -8   3   5   18.61    4.55
   9  -4  -5   14.65    4.24
  -9   4   5   15.85    4.72
  10  -5  -5    5.18    4.39
 -10   5   5   -1.04    4.75
  11  -6  -5   -4.95    4.61
   8 -14   5    6.93    4.12
   7 -13   5   11.03    3.72
  -6  12  -5    2.92    3.72
   6 -12   5   15.62    3.36
   5 -11   5    2.89    2.55
   5 -11   5    0.60    0.67
   4 -10   5    2.52    2.09
   4 -10   5    2.52    1.41
   4 -10   5    1.41    2.09
   3  -9   5  129.08    8.64
   3  -9   5  123.58    8.42
   3  -9   5  140.15    8.90
   2  -8   5   59.95    4.42
   2  -8   5   52.59    3.95
   1  -7   5  212.98   13.62
   1  -7   5  214.96   13.45
   1  -7   5  217.13   13.47
   0  -6   5  382.80   23.37
   0  -6   5  380.90   23.39
   0  -6   5  370.28   23.29
   1   5  -5  100.73    6.45
  -1  -5   5   99.55    6.36
  -1  -5   5   92.52    6.43
  -2  -4   5  810.26   46.56
  -2  -4   5  712.12   46.47
   3   3  -5  104.97    6.51
  -3  -3   5   90.47    6.50
  -3  -3   5   96.96    6.46
   4   2  -5    1.60    1.12
   4   2  -5    2.38    1.62
  -4  -2   5    0.21    1.52
   5   1  -5  648.65   41.90
  -5  -1   5  717.76   42.04
   6   0  -5    0.29    2.27
   6   0  -5    0.77    1.22
  -6   0   5   -0.57    2.41
   7  -1  -5   42.28    3.36
   7  -1  -5   44.49    4.41
  -7   1   5   38.17    4.54
   8  -2  -5    7.82    2.94
  -8   2   5    5.00    3.56
   9  -3  -5   32.59    4.71
  -9   3   5   26.60    4.99
  10  -4  -5   13.18    4.58
 -10   4   5   15.06    5.84
  11  -5  -5    2.42    4.74
   8 -15   5    2.14    4.28
   7 -14   5    0.87    3.47
  -6  13  -5    4.91    4.12
   6 -13   5    2.86    3.07
   5 -12   5   11.76    2.94
   5 -12   5   16.01    3.29
   4 -11   5   47.08    4.50
   4 -11   5   55.56    5.02
   3 -10   5   26.44    2.44
   3 -10   5   20.70    2.55
   3 -10   5   24.30    3.07
   2  -9   5   39.50    3.53
   2  -9   5   40.07    3.11
   2  -9   5   31.18    3.06
   1  -8   5  361.84   22.73
   1  -8   5  370.37   22.58
   1  -8   5  362.72   22.51
   0  -7   5  201.58   13.18
   0  -7   5  214.18   13.32
   0  -7   5  215.04   13.37
   1   6  -5  414.25   25.34
  -1  -6   5  422.35   25.45
  -1  -6   5  400.62   25.47
   2   5  -5  204.22   12.85
  -2  -5   5  208.94   13.00
   3   4  -5   75.78    5.24
   4   3  -5  481.35   29.98
   4   3  -5  470.70   29.94
  -4  -3   5  509.47   30.07
   5   2  -5   -1.15    1.77
   5   2  -5   -0.44    1.24
  -5  -2   5   -0.64    1.63
   6   1  -5    1.76    2.22
   6   1  -5    0.41    1.32
  -6  -1   5    3.19    2.04
   7   0  -5  148.90    9.68
   7   0  -5  147.44   10.45
  -7   0   5  153.71   10.49
   8  -1  -5   -0.84    2.84
  -8   1   5   -4.55    2.92
   9  -2  -5   38.03    5.06
  -9   2   5   42.08    5.18
  10  -3  -5   -6.48    4.06
  11  -4  -5    8.49    5.05
  -6  14  -5    7.94    4.36
   6 -14   5    3.50    3.17
   5 -13   5    8.85    2.65
   5 -13   5   15.45    3.60
   4 -12   5    3.15    2.24
   4 -12   5    9.82    2.81
   3 -11   5   30.58    2.81
   3 -11   5   26.03    3.48
   3 -11   5   29.98    3.04
   2 -10   5   87.70    5.87
   2 -10   5   82.97    5.97
   2 -10   5   81.39    6.39
   1  -9   5  126.92    8.30
   1  -9   5  124.54    8.32
   1  -9   5  129.89    8.69
   0  -8   5   37.70    3.42
   0  -8   5   38.33    3.55
   0  -8   5   37.17    3.23
   1   7  -5  294.65   18.51
  -1  -7   5  311.34   18.71
  -1  -7   5  293.52   18.73
   2   6  -5   63.34    4.57
  -2  -6   5   64.98    4.86
  -2  -6   5   74.67    4.91
   3   5  -5  176.33   10.58
  -3  -5   5  155.18   10.84
   4   4  -5    8.65    1.67
   4   4  -5    6.71    1.69
  -4  -4   5    7.62    1.83
   5   3  -5    1.30    1.53
   5   3  -5    2.54    1.79
  -5  -3   5    4.61    1.98
   6   2  -5  383.93   23.67
   6   2  -5  365.42   23.89
  -6  -2   5  396.75   23.92
   7   1  -5   51.03    4.36
   7   1  -5   57.57    5.55
  -7  -1   5   53.97    4.94
   8   0  -5   12.00    2.04
   8   0  -5   18.48    3.49
  -8   0   5   15.73    3.39
  -9   1   5   30.41    4.36
  10  -2  -5    0.43    4.12
  11  -3  -5   24.63    5.40
  12  -4  -5   -2.99    5.65
  -6  15  -5    3.71    4.83
   5 -14   5    2.58    3.50
   4 -13   5   17.18    3.55
   3 -12   5   10.34    2.32
   3 -12   5    9.00    2.68
   2 -11   5   37.18    3.23
   2 -11   5   31.41    3.15
   2 -11   5   35.90    3.89
   1 -10   5   17.35    2.20
   1 -10   5   13.40    2.56
   1 -10   5   13.80    2.01
   0  -9   5  166.32   11.36
   0  -9   5  183.42   11.31
   0  -9   5  175.43   11.43
   1   8  -5   56.32    4.14
  -1  -8   5   55.73    4.44
  -1  -8   5   58.06    4.51
   2   7  -5  124.57    7.99
   2   7  -5  128.82    8.39
  -2  -7   5  125.02    8.42
   3   6  -5   23.89    2.23
   3   6  -5   22.17    2.45
  -3  -6   5   25.24    2.77
   4   5  -5  130.10    8.56
   4   5  -5  143.01    8.48
  -4  -5   5  114.12    8.62
   5   4  -5  262.89   16.94
   5   4  -5  276.29   16.95
  -5  -4   5  268.29   17.01
   6   3  -5  108.26    7.51
   6   3  -5  107.11    7.79
  -6  -3   5  113.83    7.76
   7   2  -5    0.80    1.59
   7   2  -5    1.52    2.36
  -7  -2   5   -2.24    2.24
   8   1  -5  127.86    9.30
   8   1  -5  122.46    8.47
  -8  -1   5  125.93    9.04
   9   0  -5    7.69    3.64
  -9   0   5   -1.51    2.92
  10  -1  -5   10.63    4.34
  11  -2  -5    1.05    4.65
  12  -3  -5   -1.07    4.94
  -6  16  -5   -4.11    4.77
   5 -15   5   12.02    4.14
   4 -14   5    3.97    3.01
   3 -13   5    0.68    2.60
   2 -12   5    0.39    1.86
   2 -12   5    3.04    2.75
   1 -11   5   14.81    2.35
   1 -11   5   16.42    3.01
   0 -10   5   23.64    2.98
   1   9  -5   41.50    3.85
   1   9  -5   46.53    3.57
  -1  -9   5   49.32    4.42
   2   8  -5  119.81    7.92
   2   8  -5  109.11    7.32
  -2  -8   5  122.41    7.96
   3   7  -5   84.82    5.85
   3   7  -5   80.85    5.49
  -3  -7   5   79.39    5.92
   4   6  -5  370.63   22.87
   4   6  -5  383.39   23.15
  -4  -6   5  359.03   23.20
   5   5  -5   -3.50    1.76
   5   5  -5    0.39    1.66
  -5  -5   5    0.94    2.11
   6   4  -5    6.91    1.83
   6   4  -5    5.66    2.20
  -6  -4   5    8.39    2.23
   7   3  -5  145.12    9.72
   7   3  -5  150.79   10.09
  -7  -3   5  139.72    9.91
   8   2  -5   40.79    4.43
  -8  -2   5   37.44    4.10
   9   1  -5   14.20    3.80
  -9  -1   5   11.90    3.10
  11  -1  -5   -2.45    4.57
  12  -2  -5    5.74    5.25
  -6  17  -5    8.41    5.84
   4 -15   5    6.47    3.87
   3 -14   5   15.65    3.80
  -2  13  -5   12.78    2.60
   2 -13   5    8.05    3.23
  -1  12  -5   43.34    4.06
   1 -12   5   43.57    4.56
   0  11  -5   36.51    3.32
   0 -11   5   21.00    3.28
   1  10  -5   69.90    5.38
  -1 -10   5   62.44    5.39
   2   9  -5  166.09   10.53
  -2  -9   5  150.13   10.51
   3   8  -5   13.85    2.52
  -3  -8   5   17.34    2.66
   4   7  -5   41.62    3.66
  -4  -7   5   35.40    3.59
   5   6  -5  203.59   12.38
   5   6  -5  182.55   12.08
  -5  -6   5  183.59   12.44
   6   5  -5   55.31    4.79
   6   5  -5   54.29    4.65
  -6  -5   5   50.85    5.00
   7   4  -5   19.42    2.84
   7   4  -5   24.03    3.08
  -7  -4   5   23.81    3.33
   8   3  -5   27.05    3.47
   8   3  -5   22.82    2.94
  -8  -3   5   21.26    3.44
   9   2  -5   67.28    6.06
  -9  -2   5   61.01    5.90
  10   1  -5   20.19    4.46
  11   0  -5    2.26    4.54
  12  -1  -5    2.93    4.91
   4 -16   5    4.87    3.58
   3 -15   5    4.02    3.60
  -2  14  -5   -1.42    3.50
   2 -14   5   -1.08    3.22
  -1  13  -5   58.83    5.08
   1 -13   5   49.61    5.39
   0  12  -5   36.53    3.57
   0 -12   5   21.96    3.60
   1  11  -5   46.47    4.10
  -1 -11   5   42.05    4.29
   2  10  -5   -1.70    1.86
  -2 -10   5    1.06    2.43
   3   9  -5   75.29    5.67
  -3  -9   5   62.99    5.90
   4   8  -5  186.34   11.64
  -4  -8   5  167.11   11.83
   5   7  -5   15.17    2.74
  -5  -7   5   20.82    3.03
   6   6  -5   24.97    3.35
  -6  -6   5   28.05    3.49
   7   5  -5  114.63    8.18
  -7  -5   5  110.72    8.29
   8   4  -5   74.10    5.76
   8   4  -5   66.60    6.19
  -8  -4   5   60.25    6.00
   9   3  -5   28.67    4.18
   9   3  -5   26.64    3.39
  -9  -3   5   24.42    3.83
  10   2  -5   -2.39    3.68
  11   1  -5   16.93    4.94
  12   0  -5    2.00    4.67
   4 -17   5   -2.21    3.74
   3 -16   5    7.70    3.65
   2 -15   5    2.24    3.38
  -1  14  -5   -1.28    2.62
   1 -14   5   -1.53    3.33
   0  13  -5   36.47    3.86
   0 -13   5   30.22    4.37
   1  12  -5    0.22    2.36
  -1 -12   5    2.77    2.63
   2  11  -5   27.23    3.28
  -2 -11   5   19.25    3.32
   3  10  -5   70.30    5.61
  -3 -10   5   69.46    5.86
   4   9  -5    2.17    2.46
  -4  -9   5    0.21    2.34
   5   8  -5   33.31    3.73
  -5  -8   5   32.04    3.67
   6   7  -5    9.68    2.79
  -6  -7   5    9.90    2.81
   7   6  -5   25.81    3.35
  -7  -6   5   21.23    3.56
   8   5  -5    0.02    2.39
  -8  -5   5    4.74    3.06
   9   4  -5    6.95    2.79
  -9  -4   5    4.88    4.70
   4 -18   5    4.23    4.13
   3 -17   5    3.05    4.20
   2 -16   5    8.60    3.90
  -1  15  -5   27.31    3.72
   1 -15   5   23.94    4.30
   0  14  -5   -1.63    2.64
   0 -14   5    6.09    3.21
   1  13  -5   -0.22    2.51
  -1 -13   5   -0.72    2.85
   2  12  -5   -3.31    2.59
  -2 -12   5    0.06    2.87
   3  11  -5   18.83    3.17
  -3 -11   5   15.78    3.24
   4  10  -5   26.29    3.39
  -4 -10   5   23.81    3.87
   5   9  -5   86.27    7.27
  -5  -9   5  101.63    7.65
   6   8  -5   -1.68    2.60
  -6  -8   5   -0.15    2.75
   7   7  -5   -7.27    2.54
  -7  -7   5    8.64    2.96
   8   6  -5   43.12    4.45
  -8  -6   5   38.15    4.58
   9   5  -5   17.01    3.41
  10   4  -5    8.07    3.17
   3 -18   5    3.94    4.62
   2 -17   5    2.43    3.97
   1 -16   5    6.18    3.83
   0  15  -5   27.28    3.72
   0 -15   5   14.96    4.48
   1  14  -5   11.22    3.31
  -1 -14   5   14.93    3.63
   2  13  -5   24.51    3.72
  -2 -13   5   25.50    4.06
   3  12  -5    0.52    2.83
  -3 -12   5   -0.52    3.33
   4  11  -5   18.69    3.07
  -4 -11   5   14.73    3.79
   5  10  -5    0.99    2.74
  -5 -10   5   -0.50    3.20
   6   9  -5    7.22    3.07
  -6  -9   5    4.25    3.31
   7   8  -5   70.60    6.29
  -7  -8   5   61.96    6.00
   8   7  -5    3.15    2.89
  -8  -7   5    6.51    3.30
   9   6  -5    0.78    3.01
  10   5  -5    3.16    3.30
   2 -18   5    0.51    3.90
   1 -17   5   -0.61    4.54
   0  16  -5   13.23    3.53
   0 -16   5    5.45    4.49
   1  15  -5    5.23    3.17
  -1 -15   5    5.57    3.64
   2  14  -5    4.78    3.12
  -2 -14   5    2.09    3.50
   3  13  -5    2.70    2.73
  -3 -13   5    2.81    3.81
   4  12  -5    2.18    3.12
  -4 -12   5   -3.05    3.46
   5  11  -5    4.77    3.10
  -5 -11   5    4.40    3.57
   6  10  -5   30.90    3.94
  -6 -10   5   30.30    4.55
   7   9  -5    0.17    3.18
  -7  -9   5   -2.68    3.24
   8   8  -5   -1.59    3.08
  -8  -8   5   -2.34    3.34
   9   7  -5   11.86    3.27
  10   6  -5    3.70    3.52
   1 -18   5   -0.11    4.93
   0 -17   5   -0.29    4.67
   1  16  -5    7.78    3.45
  -1 -16   5   -1.28    4.34
   2  15  -5    9.99    3.52
  -2 -15   5   12.34    4.14
   3  14  -5    4.68    3.32
  -3 -14   5   -0.79    3.95
   4  13  -5   -2.02    3.19
  -4 -13   5    2.69    4.03
   5  12  -5   -2.36    3.22
  -5 -12   5    1.67    3.86
   6  11  -5   -4.32    3.26
  -6 -11   5   -0.65    3.76
   7  10  -5   -0.51    3.32
  -7 -10   5    5.28    3.86
   8   9  -5   23.70    3.78
  -8  -9   5   21.69    4.40
   9   8  -5    0.25    3.56
  10   7  -5   -0.55    3.52
  11   6  -5   -1.11    5.20
   1  17  -5   -0.30    3.74
  -1 -17   5    3.37    4.33
   2  16  -5   -4.81    3.49
  -2 -16   5    0.73    4.07
   3  15  -5    7.60    3.76
  -3 -15   5   -1.99    4.38
   4  14  -5    6.25    3.30
  -4 -14   5   12.29    4.63
   5  13  -5    0.90    3.64
  -5 -13   5    3.07    4.15
   6  12  -5    0.56    3.12
  -6 -12   5    2.36    4.17
   7  11  -5    5.15    3.62
  -7 -11   5   -0.97    3.78
   8  10  -5    6.55    3.77
  -8 -10   5   -2.66    4.54
   9   9  -5   -1.33    3.76
  10   8  -5    9.31    5.09
   1  18  -5   -0.65    4.10
   2  17  -5   -0.52    3.90
  -2 -17   5    4.47    4.48
   3  16  -5    2.90    3.96
  -3 -16   5    3.05    4.31
   4  15  -5   -2.70    3.67
  -4 -15   5   -0.55    4.34
   5  14  -5   -0.66    3.32
  -5 -14   5    2.75    4.11
   6  13  -5    5.28    3.75
  -6 -13   5   -0.86    3.93
   7  12  -5    3.33    3.99
  -7 -12   5    0.12    4.38
   8  11  -5    4.93    3.95
   2  18  -5    3.45    4.17
   3  17  -5    3.37    4.19
   4  16  -5   -2.08    4.05
  -4 -16   5   -6.62    4.93
   5  15  -5   11.59    4.68
  -5 -15   5   -2.40    4.90
  -6 -14   5   -1.61    4.52
  -7 -13   5   -2.98    4.50
   4  14   6    2.17    3.90
   3  15   6   -1.21    3.80
   2  16   6   -0.70    3.55
   1  17   6   -2.68    4.81
   6  11   6    1.85    3.97
   5  12   6    0.51    3.59
   4  13   6   -5.59    3.15
   3  14   6   -1.60    3.46
   2  15   6   -5.33    3.25
   1  16   6   10.69    4.79
   0  17   6   -2.14    4.64
   7   9   6   -1.64    3.81
   6  10   6    0.16    3.66
   5  11   6    3.48    3.15
   4  12   6   17.43    3.92
   3  13   6    2.01    3.01
   2  14   6    2.60    3.25
   1  15   6   -1.02    4.12
   1  15   6    0.93    3.06
   0  16   6    0.51    4.41
  -1  17   6    4.16    4.82
   8   7   6    6.45    3.97
   7   8   6   -1.61    3.58
   6   9   6    1.12    3.10
   5  10   6    0.45    3.29
   4  11   6   -5.31    3.08
   3  12   6    2.73    3.12
   2  13   6    0.47    2.85
   1  14   6    3.03    3.79
   1  14   6    3.24    2.85
   0  15   6   -1.93    3.47
  -1  16   6    0.81    4.32
  -2  17   6   -4.19    4.68
   9   5   6    6.83    4.06
   8   6   6   -2.54    3.56
   7   7   6    5.24    3.49
   6   8   6   -2.04    2.80
   5   9   6   21.19    3.50
   4  10   6    2.67    2.99
   3  11   6    2.31    2.89
  -2 -12  -6    4.19    3.39
   2  12   6    5.42    2.86
   1  13   6    2.94    2.69
   0  14   6   -4.73    3.10
   0  14   6   -0.20    2.80
  -1  15   6   -2.41    3.88
  -2  16   6    5.75    4.52
  -3  17   6    4.80    5.05
  10   3   6    5.64    4.28
   9   4   6   -1.37    3.60
   8   5   6   -0.32    3.44
   7   6   6   24.33    4.06
   6   7   6   -0.24    3.11
   5   8   6    6.41    2.72
   4   9   6    3.44    2.86
   3  10   6   27.22    3.38
  -2 -11  -6    0.30    3.23
   2  11   6   10.21    2.79
   1  12   6    9.92    2.66
   0  13   6    1.32    2.30
   0  13   6    1.26    2.95
  -1  14   6    1.60    3.65
  -2  15   6    4.29    3.68
  -3  16   6    6.86    4.18
  -4  17   6    2.69    5.04
  10   2   6    2.90    3.87
   9   3   6    1.61    3.55
   8   4   6   12.83    3.64
   7   5   6   -3.54    2.58
   6   6   6    1.25    2.89
   5   7   6   26.30    3.63
   4   8   6   12.11    2.75
  -3  -9  -6   62.64    5.80
   3   9   6   63.48    5.32
  -2 -10  -6    2.67    2.92
   2  10   6    6.69    2.33
   1  11   6    6.18    2.39
   0  12   6    5.74    2.21
   0  12   6    1.55    3.06
  -1  13   6   -2.91    2.82
  -2  14   6    1.81    3.67
  -3  15   6   -2.05    4.12
  -4  16   6   -0.51    4.71
  10   1   6    2.38    3.61
   9   2   6   15.59    3.71
   8   3   6   -4.26    2.87
   7   4   6   -1.06    2.48
   6   5   6   38.31    4.10
   5   6   6   -0.34    2.18
   4   7   6    4.78    2.46
  -3  -8  -6   -0.93    2.36
   3   8   6    3.66    2.29
  -2  -9  -6   -2.62    2.51
   2   9   6    1.17    2.06
   1  10   6   64.07    5.24
   0  11   6    3.70    2.77
   0  11   6    0.43    1.90
  -1  12   6    2.33    1.79
  -1  12   6    1.07    2.62
  -2  13   6    2.17    3.02
  -3  14   6   -2.01    3.72
  -4  15   6    1.21    3.86
  -5  16   6    2.24    4.37
  10   0   6    8.07    4.62
   9   1   6    3.98    3.22
   9   1   6    3.16    3.97
   8   2   6   -0.37    2.74
   8   2   6    1.15    3.32
   7   3   6   55.18    5.12
   7   3   6   59.51    5.39
   6   4   6   -1.09    2.31
   6   4   6   -4.01    2.37
   5   5   6   -0.35    2.10
   5   5   6   -1.86    1.99
   4   6   6   36.39    3.69
  -3  -7  -6    9.61    2.39
   3   7   6    9.30    2.38
  -2  -8  -6    6.62    2.43
   2   8   6    7.94    1.97
   1   9   6    1.84    1.86
   0  10   6   50.40    4.39
   0  10   6   58.27    5.19
  -1  11   6   50.43    4.74
  -1  11   6   43.43    3.90
  -2  12   6   10.14    3.38
  -3  13   6    2.86    3.21
  -4  14   6    5.74    4.06
  -5  15   6    3.05    4.64
  -6  16   6   -0.23    4.53
  10  -1   6    2.42    4.20
   9   0   6    0.49    2.96
   9   0   6    3.11    3.95
   8   1   6   23.14    4.09
   8   1   6   21.54    3.52
   7   2   6   12.99    3.27
   7   2   6   13.65    2.83
   6   3   6    2.68    2.33
   6   3   6    2.71    2.45
   5   4   6  124.86    8.58
   5   4   6  120.14    8.61
   4   5   6    0.73    2.02
   4   5   6   -1.49    1.97
  -3  -6  -6   40.33    3.53
   3   6   6   41.35    3.75
   3   6   6   38.86    4.06
  -2  -7  -6   37.49    3.48
   1   8   6    2.16    1.48
   0   9   6    9.52    2.45
   0   9   6    7.95    1.80
  -1  10   6    2.30    1.48
  -1  10   6    1.03    2.17
  -2  11   6   13.18    3.22
  -3  12   6   59.20    5.77
  -4  13   6    0.59    3.62
  -5  14   6    9.78    4.48
  -6  15   6   -3.02    4.06
  10  -2   6    4.45    4.41
   9  -1   6    2.09    3.74
   9  -1   6    4.95    2.95
   8   0   6   30.79    3.62
   8   0   6   26.03    4.13
   7   1   6    4.10    2.34
   7   1   6   -2.14    2.85
   6   2   6   76.27    6.07
   6   2   6   78.19    6.28
   5   3   6   -1.63    1.67
   5   3   6    0.53    1.99
   4   4   6   27.69    2.98
   4   4   6   25.29    2.86
   3   5   6  184.26   11.12
   3   5   6  156.14   11.34
  -2  -6  -6   -0.12    1.75
   2   6   6    1.75    1.48
  -1  -7  -6   23.79    2.64
   1   7   6   22.60    2.52
   1   7   6   18.54    2.29
   0  -8  -6    2.53    1.73
   0   8   6    3.92    1.53
   0   8   6    2.15    1.79
   1  -9  -6   23.80    2.61
  -1   9   6   23.90    2.35
  -1   9   6   20.87    2.83
   2 -10  -6   46.78    4.41
  -2  10   6   50.64    3.96
  -2  10   6   59.14    4.93
   3 -11  -6    2.19    2.86
  -3  11   6    0.49    2.58
  -4  12   6    4.42    3.04
  -5  13   6    7.32    3.63
  -6  14   6   -2.71    3.92
  -7  15   6    0.53    5.06
  10  -3   6   -2.34    4.08
   9  -2   6    6.58    3.74
   8  -1   6    1.23    3.24
   8  -1   6   -2.81    2.34
   7   0   6   46.09    4.33
   7   0   6   46.90    4.69
   6   1   6    3.36    1.81
   6   1   6    4.06    2.42
   5   2   6    4.89    2.16
   5   2   6    5.51    1.99
   4   3   6  262.25   16.18
   4   3   6  248.12   16.16
   3   4   6    1.90    1.87
   3   4   6    2.26    1.02
   3   4   6    5.12    1.47
   2   5   6   40.05    3.21
   2   5   6   38.01    3.31
  -1  -6  -6  163.73   11.40
   1   6   6  186.39   11.29
   1   6   6  181.04   11.32
   0  -7  -6    2.21    1.72
   0   7   6    3.44    1.64
   0   7   6    0.92    1.26
   1  -8  -6   86.24    5.82
  -1   8   6   78.67    5.85
  -1   8   6   76.17    5.43
   2  -9  -6   12.38    2.13
  -2   9   6   14.21    1.65
  -2   9   6   14.87    2.57
   3 -10  -6    6.33    2.13
  -3  10   6    3.78    2.77
   4 -11  -6   12.92    2.66
  -4  11   6   11.46    3.23
   5 -12  -6    4.94    2.91
  -5  12   6    3.01    3.28
  -6  13   6    2.98    3.79
  -7  14   6   -2.43    4.69
  -8  15   6    0.79    5.59
  10  -4   6    3.74    4.13
   9  -3   6    1.49    3.68
   8  -2   6    0.55    3.26
   8  -2   6    3.28    2.58
   7  -1   6   18.76    3.27
   7  -1   6   17.20    2.77
   6   0   6   23.12    2.84
   6   0   6   27.25    3.31
   5   1   6  112.83    7.62
   5   1   6  102.02    7.29
   4   2   6    8.07    1.61
   4   2   6    6.25    1.86
   3   3   6    1.77    0.81
   3   3   6    2.65    1.28
   3   3   6    0.51    1.49
   2   4   6  207.57   12.47
   2   4   6  183.66   12.79
   2   4   6  197.32   12.24
  -1  -5  -6   34.06    3.79
   1   5   6   47.62    3.38
   1   5   6   50.06    3.42
   0  -6  -6    0.30    1.60
   0   6   6    1.18    1.36
   0   6   6    0.91    1.15
   1  -7  -6  130.56    8.70
  -1   7   6  139.14    8.88
  -1   7   6  129.37    8.49
   2  -8  -6    3.15    1.72
  -2   8   6    3.04    1.09
  -2   8   6    4.82    2.10
   3  -9  -6   79.43    5.83
  -3   9   6   80.69    6.31
  -3   9   6   66.65    5.45
   4 -10  -6   12.24    2.62
  -4  10   6   10.42    2.94
   5 -11  -6    1.92    1.55
  -5  11   6    3.84    3.45
   6 -12  -6   10.02    3.47
  -6  12   6    9.14    4.18
   7 -13  -6   -7.35    3.72
  -7  13   6   -2.13    4.54
   8 -14  -6   -3.68    4.10
  -8  14   6    3.23    4.72
  10  -5   6   -0.62    4.19
   9  -4   6    5.21    3.66
   8  -3   6   11.87    2.25
   8  -3   6   16.65    3.60
   7  -2   6    7.44    2.90
   7  -2   6   12.86    2.54
   6  -1   6   11.02    2.22
   6  -1   6   12.49    2.62
   5   0   6    5.21    2.14
   5   0   6    6.90    1.84
   4   1   6   35.53    3.60
   4   1   6   37.88    3.20
   3   2   6  440.18   27.99
   3   2   6  454.19   28.34
   3   2   6  488.01   28.41
   2   3   6  167.28   10.72
   2   3   6  167.07   10.45
   2   3   6  159.07   10.19
  -1  -4  -6  122.49    7.83
   1   4   6  116.26    7.56
   1   4   6  112.26    7.44
   0  -5  -6  438.52   26.49
   0   5   6  418.04   26.29
   1  -6  -6   65.03    4.90
  -1   6   6   65.87    4.43
  -1   6   6   65.10    4.86
   2  -7  -6  110.99    7.60
  -2   7   6  114.57    7.64
  -2   7   6  109.89    7.16
   3  -8  -6   -0.52    1.49
  -3   8   6    2.32    1.98
  -3   8   6    0.41    0.94
   4  -9  -6    1.68    2.04
  -4   9   6    1.54    2.31
   5 -10  -6   58.12    5.67
  -5  10   6   51.89    5.25
   6 -11  -6   -2.35    2.78
  -6  11   6   -1.00    3.69
   7 -12  -6    3.14    3.62
  -7  12   6    7.07    4.51
   8 -13  -6    1.38    4.38
  -8  13   6   -0.43    5.11
   9 -14  -6    6.30    4.96
  -9  14   6    0.82    5.76
  10  -6   6    1.26    4.23
   9  -5   6    5.64    3.78
   8  -4   6   40.74    4.76
   7  -3   6   54.38    5.05
   6  -2   6   10.78    2.28
   6  -2   6   10.92    2.43
   5  -1   6   65.38    5.18
   5  -1   6   73.60    5.57
   4   0   6  119.99    8.23
   4   0   6  132.00    8.46
   3   1   6    6.25    1.30
   3   1   6    4.54    1.50
   2   2   6  192.88   12.19
   2   2   6  215.09   12.41
   2   2   6  179.35   11.94
   1   3   6  320.04   19.73
   1   3   6  318.96   19.63
   0   4   6    5.59    1.10
   0   4   6    5.85    1.17
  -1   5   6  106.42    6.69
  -1   5   6   93.97    6.39
  -2   6   6   80.77    5.67
  -2   6   6   75.32    5.11
   3  -7  -6   47.46    4.12
  -3   7   6   41.06    3.23
  -3   7   6   48.47    4.08
   4  -8  -6   92.43    7.02
  -4   8   6   94.81    6.99
   5  -9  -6    2.63    2.43
  -5   9   6    0.25    2.82
   6 -10  -6    1.47    3.04
  -6  10   6    0.30    3.41
   7 -11  -6   22.90    4.23
  -7  11   6   16.19    4.19
   8 -12  -6    1.43    4.02
  -8  12   6    6.32    4.99
   9 -13  -6   -0.31    4.50
  -9  13   6   -3.79    5.56
  10  -7   6   -0.09    4.21
   9  -6   6    4.81    3.88
   8  -5   6    0.47    3.02
   7  -4   6   74.12    6.64
   7  -4   6   99.45    7.06
   6  -3   6  119.66    8.52
   6  -3   6  117.45    8.31
   5  -2   6    6.74    2.23
   5  -2   6    4.88    1.90
   4  -1   6   17.78    2.46
   4  -1   6   19.19    2.20
   3   0   6  191.30   12.22
   3   0   6  193.53   12.19
   2   1   6  178.79   10.94
   2   1   6  161.42   11.15
   2   1   6  189.23   11.27
   1   2   6  232.79   14.06
   1   2   6  223.27   13.91
   1   2   6  220.84   14.40
   0  -3  -6   24.80    2.48
   0   3   6   26.07    2.18
   0   3   6   27.15    2.26
   1  -4  -6  359.83   21.44
  -1   4   6  355.16   21.24
  -1   4   6  320.62   21.29
   2  -5  -6  153.78   10.16
  -2   5   6  164.04   10.20
  -2   5   6  155.20    9.89
   3  -6  -6  149.70    9.84
  -3   6   6  145.13    9.47
  -3   6   6  154.79    9.86
   4  -7  -6    2.84    2.08
  -4   7   6    1.88    2.00
   5  -8  -6   -2.99    2.36
  -5   8   6    1.06    2.74
   6  -9  -6   99.18    8.32
  -6   9   6  115.73    8.38
   7 -10  -6   30.39    4.57
  -7  10   6   30.62    4.63
   8 -11  -6   30.95    5.06
  -8  11   6   27.21    5.47
   9 -12  -6   -2.94    4.69
  -9  12   6    4.25    4.81
  10 -13  -6   -5.16    5.49
 -10  13   6   -4.90    5.76
   9  -7   6    0.04    3.64
   8  -6   6    1.46    3.13
   7  -5   6   24.87    3.70
   7  -5   6   28.57    3.72
   6  -4   6  313.09   20.67
   6  -4   6  336.39   20.66
   5  -3   6   46.87    4.23
   5  -3   6   36.69    3.76
   4  -2   6   72.14    5.39
   4  -2   6   77.71    5.47
   3  -1   6   14.41    1.88
   3  -1   6    8.80    1.56
   2   0   6   18.93    1.85
   2   0   6   17.27    1.93
   2   0   6   17.36    1.32
   1   1   6   52.79    3.80
   1   1   6   54.71    3.67
   1   1   6   53.19    4.36
   0  -2  -6   96.02    7.18
   0   2   6  117.69    7.07
   0   2   6  112.14    6.96
   1  -3  -6  288.75   18.30
  -1   3   6  290.83   18.16
  -1   3   6  301.17   18.20
   2  -4  -6    0.88    1.34
  -2   4   6    1.79    1.08
  -2   4   6   -1.63    1.29
   3  -5  -6   78.15    5.89
  -3   5   6   80.44    5.38
  -3   5   6   88.37    5.85
   4  -6  -6   99.14    7.18
  -4   6   6  103.02    7.30
  -4   6   6   99.37    6.21
   5  -7  -6   17.73    2.91
  -5   7   6   18.17    2.90
   6  -8  -6   16.65    3.43
  -6   8   6   15.46    3.25
   7  -9  -6    8.03    3.65
  -7   9   6   12.45    3.57
   8 -10  -6   67.51    6.66
  -8  10   6   59.26    6.61
   9 -11  -6    5.98    4.72
  -9  11   6   13.66    5.31
  10 -12  -6    8.33    5.18
 -10  12   6    4.36    5.76
   9  -8   6    4.72    3.95
   8  -7   6    2.19    3.33
   7  -6   6   30.36    3.85
   6  -5   6   21.02    3.14
   6  -5   6   19.70    3.12
   5  -4   6    1.42    0.58
   5  -4   6    3.04    2.03
  -4   3  -6    4.82    0.98
   4  -3   6    5.07    1.87
   4  -3   6    5.69    1.91
   3  -2   6   14.24    2.01
   3  -2   6   16.03    2.20
   2  -1   6  286.60   16.82
   2  -1   6  266.84   17.27
   2  -1   6  270.84   17.16
   1   0   6  120.60    7.11
   1   0   6  111.81    7.06
   1   0   6   90.47    6.74
   0  -1  -6  107.86    7.05
   0   1   6  106.26    7.00
   0   1   6  103.18    6.84
   1  -2  -6 2208.95  130.72
  -1   2   6 2138.77  130.70
  -1   2   6 2102.20  130.64
   2  -3  -6  152.21    9.61
  -2   3   6  142.44    9.41
  -2   3   6  151.00    9.53
   3  -4  -6  307.15   19.33
  -3   4   6  315.17   19.34
  -3   4   6  306.59   18.97
   4  -5  -6   43.26    4.12
  -4   5   6   48.48    3.97
  -4   5   6   44.27    2.91
   5  -6  -6   13.56    2.68
  -5   6   6   14.42    2.60
   6  -7  -6   50.86    5.14
  -6   7   6   57.53    5.36
   7  -8  -6   53.01    5.62
  -7   8   6   56.52    5.57
   8  -9  -6   -2.69    3.65
  -8   9   6    2.69    3.67
   9 -10  -6   -4.05    4.22
  -9  10   6    1.65    4.35
  10 -11  -6    2.13    4.65
 -10  11   6    4.76    5.73
 -11  12   6   -3.82    6.66
   9  -9   6    7.27    4.08
   8  -8   6    2.08    3.49
   7  -7   6   -0.45    2.89
   6  -6   6   30.35    3.63
   6  -6   6   25.41    3.41
   5  -5   6   88.35    6.79
   5  -5   6   92.59    6.75
  -4   4  -6   23.72    2.10
   4  -4   6   18.59    2.74
   4  -4   6   25.05    2.67
   3  -3   6  156.27    9.80
   3  -3   6  159.31   10.23
   3  -3   6  159.58   10.44
   2  -2   6    5.69    0.74
   2  -2   6    5.74    1.69
   2  -2   6    5.27    1.32
   1  -1   6   10.58    1.08
   1  -1   6    7.42    1.53
   1  -1   6   10.36    1.56
   0   0   6  287.52   18.75
   0   0   6  320.56   18.90
   1  -1  -6  227.35   14.47
  -1   1   6  235.72   14.52
  -1   1   6  230.23   14.43
   2  -2  -6  245.14   15.96
  -2   2   6  271.64   16.03
  -2   2   6  252.15   15.78
   3  -3  -6   22.47    2.30
  -3   3   6   21.81    1.70
  -3   3   6   22.69    2.38
   4  -4  -6  258.77   17.76
  -4   4   6  282.80   17.29
  -4   4   6  311.18   17.97
   5  -5  -6  205.49   13.67
  -5   5   6  217.62   13.79
   6  -6  -6   42.71    4.63
  -6   6   6   48.67    4.78
   7  -7  -6   -0.99    3.13
  -7   7   6    1.04    2.85
   8  -8  -6   -1.49    3.69
  -8   8   6   12.42    4.17
   9  -9  -6    8.63    4.18
  -9   9   6   16.35    5.24
  10 -10  -6    4.09    4.78
 -10  10   6   -6.28    5.30
 -11  11   6   11.57    9.75
   9 -10   6    3.01    4.12
   8  -9   6    0.48    3.24
   7  -8   6    3.23    3.12
   6  -7   6   42.62    4.32
   6  -7   6   45.87    4.43
   5  -6   6   -1.14    1.93
   5  -6   6    2.64    2.14
   4  -5   6   17.73    2.48
   4  -5   6   21.43    2.04
   3  -4   6   94.66    5.74
   3  -4   6   81.26    6.24
   3  -4   6   83.99    6.15
   2  -3   6   26.73    2.01
   2  -3   6   25.76    2.62
   2  -3   6   22.21    2.51
   1  -2   6  540.42   32.57
   1  -2   6  507.95   32.61
   1  -2   6  540.30   32.35
   0  -1   6   -0.05    1.55
   0  -1   6   -0.89    0.86
   0  -1   6   -0.28    0.92
   1   0  -6   46.60    3.59
  -1   0   6   42.06    3.66
  -1   0   6   46.59    3.26
   2  -1  -6  413.56   26.47
  -2   1   6  414.31   26.25
  -2   1   6  465.16   26.71
   3  -2  -6   10.53    1.74
  -3   2   6    6.55    0.84
  -3   2   6    9.84    1.93
   4  -3  -6  308.74   19.82
  -4   3   6  311.20   19.34
  -4   3   6  331.31   19.99
   5  -4  -6   25.44    3.09
   5  -4  -6   26.48    1.98
  -5   4   6   28.46    3.20
   6  -5  -6   24.49    3.37
  -6   5   6   29.08    3.81
   7  -6  -6   65.45    6.79
  -7   6   6   79.96    7.00
   8  -7  -6    8.97    3.96
  -8   7   6    8.67    4.07
   9  -8  -6   -0.28    3.83
  -9   8   6    5.22    4.92
  10  -9  -6   13.21    4.82
 -10   9   6    9.17    5.86
   9 -11   6   -3.38    4.06
   8 -10   6   11.77    3.99
   7  -9   6    0.13    2.86
   6  -8   6   -2.77    2.61
  -5   7  -6   16.23    3.35
   5  -7   6   14.31    2.72
   5  -7   6   12.62    2.23
   4  -6   6   32.31    3.23
   4  -6   6   35.35    3.16
   4  -6   6   33.76    3.10
   3  -5   6   89.77    6.13
   3  -5   6   86.46    6.22
   3  -5   6   89.80    5.91
   2  -4   6  581.10   36.33
   2  -4   6  583.69   36.21
   2  -4   6  615.45   36.42
   1  -3   6   21.73    1.79
   1  -3   6   18.72    1.87
   1  -3   6   19.47    2.02
   0  -2   6   16.47    1.54
   0  -2   6   14.39    2.16
   0  -2   6   14.96    1.48
   1   1  -6    5.57    1.37
  -1  -1   6    3.83    0.88
  -1  -1   6    3.96    1.35
   2   0  -6  385.99   23.59
  -2   0   6  372.41   23.37
  -2   0   6  388.45   23.79
   3  -1  -6  109.11    7.23
  -3   1   6  106.79    6.80
  -3   1   6  109.40    7.66
   4  -2  -6   15.63    2.22
  -4   2   6   14.26    1.30
  -4   2   6   11.34    2.43
   5  -3  -6   -1.31    1.95
   5  -3  -6    1.19    0.79
  -5   3   6    0.93    2.12
   6  -4  -6  164.67   11.08
  -6   4   6  156.88   11.15
   7  -5  -6    1.80    3.03
  -7   5   6    1.75    3.30
   8  -6  -6    5.03    3.57
  -8   6   6    1.51    3.47
   9  -7  -6    4.95    4.13
  -9   7   6    2.28    4.99
  10  -8  -6   11.78    4.74
 -10   8   6    2.56    5.11
  11  -9  -6    3.93    5.15
   9 -12   6    9.91    4.55
   8 -11   6   -2.04    3.74
   7 -10   6    8.17    3.38
   6  -9   6   52.23    4.91
  -5   8  -6    0.09    2.46
   5  -8   6    2.84    1.61
   5  -8   6   -1.06    2.16
   4  -7   6   -1.84    1.78
   4  -7   6   -0.69    1.43
   4  -7   6   -0.63    1.37
   3  -6   6    7.56    1.45
   3  -6   6    4.70    1.80
   2  -5   6   91.21    5.91
   2  -5   6   84.65    5.79
   2  -5   6   88.68    6.03
   1  -4   6  181.35   11.20
   1  -4   6  177.54   11.28
   1  -4   6  175.83   11.15
   0  -3   6  202.60   11.99
   0  -3   6  180.13   12.35
   1   2  -6   -0.29    1.17
  -1  -2   6    1.16    0.68
  -1  -2   6    0.42    1.10
   2   1  -6   -0.57    1.13
  -2  -1   6    1.86    1.35
  -2  -1   6    0.61    0.62
   3   0  -6  253.01   15.45
  -3   0   6  234.63   15.65
  -3   0   6  248.78   15.19
   4  -1  -6   36.26    3.54
  -4   1   6   37.36    2.68
  -4   1   6   35.68    3.79
   5  -2  -6  370.03   22.01
   5  -2  -6  362.03   22.45
  -5   2   6  338.20   22.92
   6  -3  -6    3.28    2.65
   6  -3  -6    5.64    1.01
  -6   3   6    8.98    3.25
   7  -4  -6   11.02    3.24
  -7   4   6    6.36    3.88
   8  -5  -6   59.51    5.89
  -8   5   6   52.48    6.62
   9  -6  -6    2.56    3.81
  -9   6   6    1.77    5.07
  10  -7  -6   10.81    4.40
 -10   7   6   13.10    5.93
  11  -8  -6    1.35    4.84
   8 -12   6    8.60    4.02
   7 -11   6   16.32    3.75
   6 -10   6    2.14    2.87
   5  -9   6   -0.32    2.37
   4  -8   6   80.28    6.24
   4  -8   6   83.94    5.73
   4  -8   6   81.11    6.03
   3  -7   6   12.58    2.06
   3  -7   6   12.28    1.87
   3  -7   6    9.32    1.61
   2  -6   6    2.27    1.14
   2  -6   6   -0.15    1.21
   2  -6   6    0.71    1.43
   1  -5   6  737.04   44.83
   1  -5   6  728.78   44.76
   0  -4   6  129.68    9.18
   0  -4   6  141.42    8.83
   0  -4   6  144.41    8.81
   1   3  -6   58.08    4.52
  -1  -3   6   58.58    4.23
  -1  -3   6   78.10    4.52
   2   2  -6    0.75    1.16
  -2  -2   6    0.66    0.74
  -2  -2   6   -0.06    1.16
   3   1  -6    6.23    1.53
  -3  -1   6    8.83    1.10
  -3  -1   6    3.00    1.67
   4   0  -6   13.04    2.02
  -4   0   6   11.07    1.34
  -4   0   6    8.41    2.45
   5  -1  -6    1.23    0.99
   5  -1  -6    3.79    1.97
  -5   1   6   -1.81    2.53
   6  -2  -6    1.64    1.03
   6  -2  -6    1.37    2.47
  -6   2   6    3.31    3.08
   7  -3  -6  142.34   10.05
  -7   3   6  131.22   10.73
   8  -4  -6    1.90    3.42
  -8   4   6   -3.56    4.06
   9  -5  -6   -4.41    3.69
  -9   5   6   -4.37    4.71
  10  -6  -6    8.16    4.45
 -10   6   6   12.59    6.09
  11  -7  -6    3.22    4.86
   8 -13   6   -0.11    3.82
   7 -12   6   -0.23    3.54
   6 -11   6    4.07    3.08
   5 -10   6  127.41    9.01
   5 -10   6  124.42    9.02
   4  -9   6    1.64    1.83
   4  -9   6    1.07    2.13
   4  -9   6    0.56    1.34
   3  -8   6    1.88    1.85
   3  -8   6    0.53    1.65
   3  -8   6    3.66    1.32
   2  -7   6   45.08    3.92
   2  -7   6   51.33    3.62
   1  -6   6  113.16    7.43
   1  -6   6  114.24    7.45
   1  -6   6  112.73    7.33
   0  -5   6  108.92    6.94
   0  -5   6  103.59    6.83
   1   4  -6  173.18   11.65
  -1  -4   6  198.58   11.67
  -1  -4   6  181.97   11.54
   2   3  -6   88.49    6.49
  -2  -3   6  113.68    6.43
  -2  -3   6   93.43    6.61
   3   2  -6   73.93    5.58
  -3  -2   6   77.71    5.37
  -3  -2   6   98.47    5.91
   4   1  -6   46.25    3.92
  -4  -1   6   44.84    3.34
  -4  -1   6   42.73    4.06
   5   0  -6   14.61    2.49
   5   0  -6   16.74    1.76
  -5   0   6   15.17    3.05
   6  -1  -6   -0.79    2.33
   6  -1  -6    0.63    1.14
  -6   1   6   -0.63    2.44
   7  -2  -6   56.41    5.50
  -7   2   6   43.50    5.23
   8  -3  -6    6.56    3.34
  -8   3   6    1.94    4.10
   9  -4  -6   67.49    6.42
  -9   4   6   55.47    6.85
  10  -5  -6    1.69    4.32
 -10   5   6   -0.98    5.11
  11  -6  -6   -2.72    4.52
   8 -14   6   -1.17    4.06
   7 -13   6   -1.72    3.71
   6 -12   6   18.12    3.76
   5 -11   6   -0.37    2.45
   5 -11   6    2.11    2.56
   4 -10   6   -0.91    1.27
   4 -10   6    2.38    2.18
   4 -10   6    3.80    1.48
   3  -9   6  161.21   10.67
   3  -9   6  161.87   10.38
   3  -9   6  162.34   10.60
   2  -8   6    0.20    0.74
   2  -8   6    1.52    1.45
   2  -8   6   -1.70    1.00
   1  -7   6  104.03    7.31
   1  -7   6  112.20    7.19
   1  -7   6  109.99    7.13
   0  -6   6  114.14    7.18
   0  -6   6  102.16    6.99
   0  -6   6  108.95    7.49
   1   5  -6   84.79    5.37
  -1  -5   6   68.84    5.09
  -1  -5   6   74.00    5.22
  -2  -4   6  153.50    9.71
  -2  -4   6  152.50    9.85
   3   3  -6  104.46    6.95
  -3  -3   6  103.50    6.79
   4   2  -6   74.37    5.71
  -4  -2   6   77.07    5.34
  -4  -2   6   81.56    5.82
   5   1  -6    3.37    1.03
   5   1  -6    9.09    2.21
  -5  -1   6   11.24    2.46
   6   0  -6    8.08    1.48
   6   0  -6    6.52    2.57
  -6   0   6    2.59    2.82
   7  -1  -6   17.72    2.02
   7  -1  -6   22.95    3.52
  -7   1   6   16.97    3.73
   8  -2  -6   45.18    4.91
  -8   2   6   37.95    5.34
   9  -3  -6    3.25    3.73
  -9   3   6    2.95    4.26
  10  -4  -6   -0.65    4.36
 -10   4   6   -2.28    4.64
  11  -5  -6   10.95    5.13
   8 -15   6    2.00    4.54
   7 -14   6   10.51    3.96
   6 -13   6    9.22    3.33
   5 -12   6   19.52    3.34
   4 -11   6   57.75    5.33
   4 -11   6   65.56    5.53
   3 -10   6   -0.88    0.70
   3 -10   6    2.79    1.48
   3 -10   6    6.05    2.22
   2  -9   6   40.62    4.06
   2  -9   6   46.94    4.00
   1  -8   6  262.88   16.34
   1  -8   6  255.86   16.12
   1  -8   6  255.17   16.14
   0  -7   6   20.76    2.35
   0  -7   6   19.07    2.56
   0  -7   6   18.18    2.04
   1   6  -6   91.95    6.37
  -1  -6   6   91.00    6.42
  -1  -6   6   96.60    6.22
  -2  -5   6   13.54    1.72
  -2  -5   6   21.44    2.34
   3   4  -6  642.70   35.11
  -3  -4   6  524.95   35.13
  -3  -4   6  545.10   35.22
   4   3  -6  121.43    8.10
   4   3  -6  118.34    7.87
  -4  -3   6  120.21    8.16
   5   2  -6   28.54    2.96
   5   2  -6   25.87    2.56
  -5  -2   6   29.02    3.11
   6   1  -6    9.72    2.56
   6   1  -6    6.77    1.62
  -6  -1   6    5.94    2.38
   7   0  -6   32.00    2.88
   7   0  -6   30.81    3.90
  -7   0   6   33.39    4.24
   8  -1  -6    2.01    3.13
  -8   1   6   -2.67    3.35
   9  -2  -6    8.19    3.89
  -9   2   6    9.24    4.07
  10  -3  -6    7.02    4.40
 -10   3   6   11.91    4.84
  11  -4  -6   -2.08    4.70
   6 -14   6    1.33    3.37
   5 -13   6   15.78    3.55
   5 -13   6   10.90    3.21
   4 -12   6    5.34    2.79
   3 -11   6    0.19    1.57
   3 -11   6    4.07    2.10
   3 -11   6    0.09    2.38
   2 -10   6  372.70   23.86
   2 -10   6  387.89   23.67
   1  -9   6    6.08    2.11
   1  -9   6    3.08    1.69
   1  -9   6    4.42    1.52
   0  -8   6   37.14    3.37
   0  -8   6   34.55    3.47
   0  -8   6   31.73    2.91
   1   7  -6   73.57    5.49
  -1  -7   6   78.48    5.70
  -1  -7   6   80.57    5.46
   2   6  -6   -1.21    1.27
  -2  -6   6   -0.99    1.29
  -2  -6   6   -1.26    1.62
   3   5  -6 1519.02   82.63
  -3  -5   6 1190.38   82.71
   4   4  -6   -1.33    1.45
   4   4  -6    0.77    1.67
  -4  -4   6   -0.71    1.89
   5   3  -6   40.40    3.71
   5   3  -6   39.69    3.49
  -5  -3   6   36.01    3.55
   6   2  -6  123.04    8.38
   6   2  -6  117.26    8.92
  -6  -2   6  141.60    8.96
   7   1  -6   -2.62    2.55
   7   1  -6    0.01    1.57
  -7  -1   6    0.87    2.44
   8   0  -6    1.39    1.62
   8   0  -6    1.69    2.90
  -8   0   6   -5.45    2.96
   9  -1  -6    8.18    3.85
  -9   1   6    5.49    3.73
  10  -2  -6    3.84    4.33
 -10   2   6    0.85    4.09
  12  -4  -6   -1.23    6.31
   5 -14   6    9.37    3.69
   4 -13   6    2.37    2.97
   3 -12   6   38.31    3.74
   3 -12   6   51.74    4.78
   3 -12   6   45.27    4.48
   2 -11   6    4.60    1.93
   2 -11   6    4.47    2.48
   2 -11   6    2.35    1.65
   1 -10   6   19.42    2.89
   1 -10   6   15.06    2.33
   1 -10   6   17.97    2.27
   0  -9   6  268.34   17.09
   0  -9   6  281.93   16.96
   0  -9   6  256.23   17.15
   1   8  -6    6.90    1.75
  -1  -8   6    7.81    2.01
  -1  -8   6    7.83    1.78
   2   7  -6   20.28    2.01
  -2  -7   6   12.96    2.28
  -2  -7   6   18.63    2.32
   3   6  -6   22.61    2.51
   3   6  -6   25.63    2.46
  -3  -6   6   30.97    3.03
   4   5  -6    2.68    1.74
   4   5  -6    0.52    1.47
  -4  -5   6    1.96    1.98
   5   4  -6   72.19    5.22
   5   4  -6   61.48    5.04
  -5  -4   6   64.13    5.24
   6   3  -6   25.32    2.76
   6   3  -6   23.43    3.05
  -6  -3   6   22.39    2.90
   7   2  -6   10.81    1.80
   7   2  -6   21.27    3.11
  -7  -2   6   16.36    3.06
   8   1  -6   14.44    2.24
   8   1  -6   14.93    3.41
  -8  -1   6   11.97    3.42
   9   0  -6   -0.98    3.53
  -9   0   6    2.04    3.43
  10  -1  -6    3.32    4.22
 -10   1   6   -0.59    3.79
  11  -2  -6   14.09    5.16
  12  -3  -6   -1.66    5.29
   5 -15   6    7.64    3.78
   4 -14   6   19.36    3.69
   3 -13   6   -0.26    2.87
   2 -12   6    4.45    1.92
   2 -12   6    2.15    2.46
   1 -11   6   61.39    5.70
   1 -11   6   66.04    5.21
   0 -10   6    3.01    1.84
   0 -10   6    2.77    2.13
   1   9  -6   27.20    2.65
  -1  -9   6   22.21    2.98
  -1  -9   6   28.52    2.79
   2   8  -6  124.29    8.10
  -2  -8   6  127.03    8.58
   3   7  -6   -0.29    1.61
   3   7  -6    2.37    1.44
  -3  -7   6   -1.35    1.75
   4   6  -6  122.56    7.63
  -4  -6   6   96.60    7.54
   5   5  -6    8.43    1.95
   5   5  -6    8.96    2.11
  -5  -5   6    1.02    2.05
   6   4  -6    5.62    1.85
   6   4  -6    2.14    2.18
  -6  -4   6    5.83    2.34
   7   3  -6   42.67    4.31
   7   3  -6   46.85    4.02
  -7  -3   6   43.78    4.19
   8   2  -6    3.92    3.10
   8   2  -6    1.09    0.67
  -8  -2   6    3.47    2.53
   9   1  -6    1.93    3.43
  -9  -1   6    1.91    3.23
  10   0  -6    6.73    4.18
 -10   0   6    4.65    5.81
  11  -1  -6   14.88    5.13
  12  -2  -6   10.23    5.62
   5 -16   6    4.13    3.92
   4 -15   6    5.03    3.71
   3 -14   6    9.05    3.23
   2 -13   6   37.70    4.32
   1 -12   6  133.96    8.86
   1 -12   6  121.50    9.40
   0 -11   6   84.27    6.63
   1  10  -6  188.62   12.01
  -1 -10   6  176.20   12.23
   2   9  -6   27.70    3.17
  -2  -9   6   40.98    3.84
   3   8  -6   90.09    6.66
  -3  -8   6   91.12    6.91
   4   7  -6   46.83    4.20
   4   7  -6   49.98    4.06
  -4  -7   6   45.24    4.36
   5   6  -6   -1.16    1.76
   5   6  -6   -2.82    2.05
  -5  -6   6    2.08    2.19
   6   5  -6  339.94   21.11
   6   5  -6  337.88   21.07
  -6  -5   6  326.78   21.23
   7   4  -6   90.24    6.76
   7   4  -6   93.15    7.25
  -7  -4   6   98.33    7.43
   8   3  -6    4.04    2.19
   8   3  -6   -0.39    2.75
  -8  -3   6   -3.06    2.37
   9   2  -6   25.58    4.26
   9   2  -6   22.37    3.03
  -9  -2   6   23.46    3.87
  10   1  -6   -4.15    3.92
  11   0  -6    9.34    4.73
  12  -1  -6    4.73    5.22
   5 -17   6   -2.43    4.42
   4 -16   6    3.39    4.10
   3 -15   6    5.99    3.73
  -2  14  -6    1.25    2.41
   2 -14   6   -4.24    3.29
  -1  13  -6   16.25    2.95
   1 -13   6   15.06    3.27
   0  12  -6  178.28   11.68
   0 -12   6  169.77   11.89
   1  11  -6   16.35    2.83
  -1 -11   6   19.80    3.11
   2  10  -6   23.51    2.88
  -2 -10   6   21.29    3.16
   3   9  -6  132.09    8.83
  -3  -9   6  118.50    8.76
   4   8  -6   18.28    2.88
  -4  -8   6   36.86    3.72
   5   7  -6  113.80    7.63
  -5  -7   6  101.17    7.74
   6   6  -6   -7.07    2.11
  -6  -6   6   -1.61    2.27
   7   5  -6    3.10    2.41
  -7  -5   6    3.69    2.50
   8   4  -6   90.20    7.31
   8   4  -6   90.82    6.86
  -8  -4   6   84.53    7.29
   9   3  -6    4.03    2.42
   9   3  -6    7.95    3.41
  -9  -3   6    3.80    3.23
  11   1  -6    8.16    4.62
  12   0  -6    1.51    5.08
   4 -17   6   -2.76    4.28
   3 -16   6    7.53    4.15
   2 -15   6    5.40    3.84
  -1  14  -6   12.27    3.07
   1 -14   6   18.36    3.66
   0  13  -6   23.46    3.46
   0 -13   6   25.59    3.80
   1  12  -6   13.72    2.99
  -1 -12   6   12.19    3.41
   2  11  -6  102.51    7.38
  -2 -11   6   96.96    7.89
   3  10  -6   31.87    3.73
  -3 -10   6   31.63    4.03
   4   9  -6   29.36    3.25
  -4  -9   6   23.55    3.48
   5   8  -6   17.28    2.82
  -5  -8   6   19.12    3.34
   6   7  -6    1.34    2.21
  -6  -7   6    0.29    2.75
   7   6  -6   89.14    6.84
  -7  -6   6   91.14    7.09
   8   5  -6   79.62    6.43
  -8  -5   6   73.79    6.78
   9   4  -6    2.10    2.53
  -9  -4   6   -1.16    3.11
   4 -18   6   16.13    4.96
   3 -17   6    4.54    3.92
   2 -16   6   -1.39    3.61
  -1  15  -6    2.40    2.97
   1 -15   6    4.14    3.52
   0  14  -6   39.54    4.51
   0 -14   6   45.13    5.28
   1  13  -6    5.37    2.90
  -1 -13   6    9.03    3.27
   2  12  -6   42.69    4.43
  -2 -12   6   40.90    4.62
   3  11  -6   12.71    2.94
  -3 -11   6    9.19    3.02
   4  10  -6   75.57    6.29
  -4 -10   6   69.14    6.27
   5   9  -6   53.43    4.85
  -5  -9   6   48.94    4.91
   6   8  -6   38.17    4.15
  -6  -8   6   32.07    4.30
   7   7  -6    1.19    2.76
  -7  -7   6   -0.75    2.97
   8   6  -6    3.00    2.83
  -8  -6   6    1.25    3.06
   9   5  -6   61.16    5.29
  -9  -5   6   47.77    5.39
  10   4  -6    2.02    3.01
   3 -18   6   -2.41    4.46
   2 -17   6    6.19    4.14
   1 -16   6    6.48    4.42
   0  15  -6   -2.15    3.08
   0 -15   6   -1.44    3.39
   1  14  -6   -2.02    2.94
  -1 -14   6    1.56    3.58
   2  13  -6   20.18    3.64
  -2 -13   6   23.32    4.00
   3  12  -6   27.78    3.67
  -3 -12   6   30.66    4.51
   4  11  -6   63.00    5.62
  -4 -11   6   64.70    6.10
   5  10  -6    0.07    2.84
  -5 -10   6   -0.97    2.91
   6   9  -6   23.97    3.49
  -6  -9   6   24.07    3.73
   7   8  -6   69.12    5.80
  -7  -8   6   57.26    5.61
   8   7  -6   29.22    4.00
  -8  -7   6   26.62    4.09
   9   6  -6   -1.40    2.98
  -9  -6   6    0.28    3.44
  10   5  -6    9.99    3.48
   2 -18   6   -1.04    5.34
   1 -17   6   -0.10    4.65
   0  16  -6    1.27    3.18
   0 -16   6   -2.60    4.22
   1  15  -6   17.33    3.74
  -1 -15   6   11.01    3.97
   2  14  -6   12.78    3.47
  -2 -14   6   12.27    4.17
   3  13  -6    6.67    3.38
  -3 -13   6    9.84    4.02
   4  12  -6   -0.13    2.95
  -4 -12   6   -3.55    3.09
   5  11  -6   27.15    3.78
  -5 -11   6   33.47    4.57
   6  10  -6   50.94    5.20
  -6 -10   6   47.01    5.11
   7   9  -6   12.58    3.60
  -7  -9   6   15.05    3.97
   8   8  -6    6.34    3.29
  -8  -8   6    4.33    3.59
   9   7  -6    5.24    3.28
  10   6  -6   17.26    3.98
   0  17  -6   21.30    4.47
   0 -17   6   22.89    5.44
   1  16  -6    1.02    3.58
  -1 -16   6    0.53    3.88
   2  15  -6    0.21    2.95
  -2 -15   6   -0.68    4.25
   3  14  -6    2.86    3.21
  -3 -14   6    4.81    4.30
   4  13  -6   24.55    4.12
  -4 -13   6   25.18    4.83
   5  12  -6   13.32    3.71
  -5 -12   6    4.95    3.59
   6  11  -6    2.48    3.38
  -6 -11   6   -0.26    3.72
   7  10  -6    7.46    3.65
  -7 -10   6   12.62    3.69
   8   9  -6   19.33    4.04
  -8  -9   6   22.06    4.50
   9   8  -6    0.06    3.29
  10   7  -6    0.26    3.67
   1  17  -6    0.99    3.74
  -1 -17   6    2.78    4.98
   2  16  -6    4.34    3.72
  -2 -16   6    5.42    4.79
   3  15  -6    0.17    3.66
  -3 -15   6    3.10    4.08
   4  14  -6   -2.64    3.46
  -4 -14   6    6.57    4.50
   5  13  -6    1.38    3.19
  -5 -13   6    6.85    4.41
   6  12  -6   11.78    3.82
  -6 -12   6    4.99    4.16
   7  11  -6   19.37    4.27
  -7 -11   6   26.47    4.92
   8  10  -6    0.42    3.16
  -8 -10   6   -0.55    3.96
   9   9  -6   -1.89    3.50
  10   8  -6    5.58    4.02
   1  18  -6    1.82    4.08
   2  17  -6   -2.13    3.91
  -2 -17   6   -0.90    5.66
   3  16  -6    8.54    3.90
  -3 -16   6   -2.64    4.66
   4  15  -6    5.80    3.86
  -4 -15   6    3.10    4.77
   5  14  -6    0.02    3.82
  -5 -14   6    0.44    4.03
   6  13  -6    4.67    4.01
  -6 -13   6   11.11    4.71
   7  12  -6    1.73    3.75
  -7 -12   6   -1.65    4.38
   8  11  -6    3.76    3.59
  -8 -11   6   16.83    4.78
   2  18  -6   -0.22    6.10
   3  17  -6    5.88    4.98
   4  16  -6   -2.72    4.36
  -4 -16   6    4.70    7.69
  -5 -15   6    4.78    5.02
  -6 -14   6    4.35    4.39
  -7 -13   6    1.01    4.15
  -8 -12   6   21.99    5.75
   3  15   7    0.84    5.26
   2  16   7   -5.06    3.77
   5  12   7    7.90    4.20
   4  13   7   -0.32    3.77
   3  14   7   -3.44    3.66
   2  15   7    3.63    3.73
   0  17   7    1.36    4.78
   6  10   7    0.81    3.89
   5  11   7   -2.48    3.62
   4  12   7   -4.52    3.23
   3  13   7    9.00    3.68
   2  14   7   -3.20    3.30
   1  15   7   -2.23    3.50
   1  15   7    5.78    4.17
   0  16   7    9.97    4.75
  -1  17   7    0.66    4.71
   7   8   7   -3.13    3.74
   6   9   7   -1.52    3.41
   5  10   7    4.31    3.64
   4  11   7    0.93    3.18
   3  12   7   -2.62    3.23
   2  13   7    1.17    2.88
   1  14   7    0.17    3.15
   1  14   7    3.05    3.08
   0  15   7    5.24    4.11
  -1  16   7    0.44    4.37
  -2  17   7    0.99    4.99
   8   6   7    1.72    3.33
   7   7   7    3.94    3.58
   6   8   7    7.95    3.62
   5   9   7    3.09    3.42
   4  10   7   31.18    4.37
   3  11   7    0.69    3.02
   2  12   7    2.81    2.88
   1  13   7    2.04    3.30
   1  13   7   -1.08    2.70
   0  14   7   -1.97    3.67
  -1  15   7    2.59    3.61
  -2  16   7    7.88    4.11
  -3  17   7   -3.73    4.89
   9   4   7   -0.31    3.81
   8   5   7   -1.78    3.56
   7   6   7   -6.23    3.15
   6   7   7   -1.26    2.77
   5   8   7    6.82    2.91
   4   9   7   10.39    3.33
   3  10   7    0.61    2.84
   2  11   7   -1.10    3.01
   2  11   7    0.81    2.67
   1  12   7   11.20    2.86
   1  12   7   10.84    3.32
   0  13   7    0.00    2.51
   0  13   7    3.10    2.97
  -1  14   7    7.42    3.91
  -2  15   7   -4.24    4.01
  -3  16   7    1.84    4.67
  10   2   7   -3.47    4.00
   9   3   7    1.31    3.59
   8   4   7    1.43    3.39
   7   5   7   -3.10    2.99
   6   6   7   -0.03    2.58
   5   7   7    7.45    3.00
   4   8   7   10.83    2.75
   3   9   7    5.06    2.76
   2  10   7   41.77    4.28
   2  10   7   44.61    4.18
   1  11   7   -0.56    2.27
   1  11   7   -2.22    2.53
   0  12   7    1.00    2.16
   0  12   7   -0.76    2.82
  -1  13   7    5.25    3.50
  -2  14   7    7.46    4.00
  -3  15   7   15.57    4.78
  -4  16   7   -0.15    4.23
  10   1   7    7.26    3.81
   9   2   7   12.94    3.92
   8   3   7   -1.67    3.18
   7   4   7    1.67    2.98
   6   5   7    2.07    2.80
   5   6   7    1.11    2.34
   4   7   7    1.87    2.26
   3   8   7   33.36    3.71
   2   9   7    0.69    2.34
   2   9   7    2.75    2.20
   1  10   7   11.68    2.45
   1  10   7   10.52    2.34
   0  11   7   -0.22    2.65
   0  11   7    1.66    2.07
  -1  12   7    0.35    1.94
  -1  12   7    4.48    3.08
  -2  13   7   -1.45    3.41
  -3  14   7    1.17    3.54
  -4  15   7    2.23    4.49
  -5  16   7   -1.20    4.36
  10   0   7   -8.93    4.33
   9   1   7    5.81    3.37
   9   1   7    2.20    4.14
   8   2   7    3.05    3.09
   8   2   7   -3.18    3.59
   7   3   7   40.31    4.21
   7   3   7   40.49    4.58
   6   4   7   -2.61    2.55
   6   4   7    1.61    2.28
   5   5   7   -1.05    2.71
   5   5   7    0.10    2.13
   4   6   7    7.20    2.47
   3   7   7    5.43    2.34
   2   8   7   14.01    2.64
   2   8   7   18.08    2.56
   1   9   7    1.31    1.14
   1   9   7    6.70    2.16
   0  10   7    0.75    1.86
   0  10   7    1.22    2.45
  -1  11   7    5.35    2.90
  -1  11   7    6.66    1.91
  -2  12   7    0.68    3.21
  -3  13   7    4.24    3.67
  -4  14   7    4.00    3.71
  -5  15   7    4.75    4.70
  -6  16   7    3.84    5.24
  10  -1   7    1.64    4.39
   9   0   7   -6.92    4.01
   9   0   7   -4.74    2.92
   8   1   7   24.34    3.62
   8   1   7   17.37    4.16
   7   2   7    5.42    3.17
   7   2   7    2.88    2.64
   6   3   7    1.99    2.57
   6   3   7    1.32    2.18
   5   4   7   28.74    3.31
   5   4   7   24.52    3.29
   4   5   7    4.28    2.01
   4   5   7    8.02    2.77
   3   6   7   33.69    3.43
  -2  -7  -7   -4.66    1.97
   2   7   7    1.88    1.88
   2   7   7   -1.56    1.57
   1   8   7    2.56    1.81
   1   8   7    0.96    1.80
   0   9   7   -1.30    2.11
   0   9   7    0.04    1.71
  -1  10   7   52.89    4.10
  -1  10   7   46.82    4.75
  -2  11   7    0.28    2.54
  -3  12   7   -1.31    2.89
  -4  13   7    1.66    3.40
  -5  14   7   -6.96    3.55
  -6  15   7   13.66    5.31
  10  -2   7    1.17    4.52
   9  -1   7   -1.55    4.04
   9  -1   7    6.69    3.29
   8   0   7    3.43    2.80
   8   0   7    0.87    3.62
   7   1   7   -0.33    2.44
   7   1   7    2.53    3.13
   6   2   7   56.53    5.19
   6   2   7   59.37    5.49
   5   3   7    2.02    2.27
   5   3   7    2.02    1.92
   4   4   7    0.11    1.93
   4   4   7   -0.57    2.09
   3   5   7   66.64    5.04
   3   5   7   55.63    5.81
  -2  -6  -7   17.39    2.52
   2   6   7   10.10    1.98
   2   6   7   13.24    1.95
  -1  -7  -7    1.34    2.05
   1   7   7    2.36    1.60
   1   7   7    3.05    1.70
   0  -8  -7   18.49    2.57
   0   8   7   13.09    1.99
   0   8   7   12.63    2.37
   1  -9  -7   34.23    3.31
  -1   9   7   30.48    2.84
  -1   9   7   31.15    3.39
   2 -10  -7    1.52    2.09
  -2  10   7    1.71    1.40
  -2  10   7    0.89    2.34
  -3  11   7   -0.09    2.65
  -4  12   7    6.96    3.24
  -5  13   7   11.12    4.21
  -6  14   7   -2.35    3.93
  -7  15   7   -4.78    4.43
  10  -3   7    1.24    4.46
   9  -2   7   19.23    4.45
   8  -1   7    0.20    2.64
   8  -1   7   -2.50    3.44
   7   0   7   48.22    4.63
   7   0   7   56.19    5.23
   6   1   7    3.34    2.69
   6   1   7    7.42    2.33
   5   2   7    3.92    2.17
   5   2   7    3.04    2.05
   4   3   7   94.93    7.02
   4   3   7   97.51    6.88
   3   4   7   15.47    2.24
   3   4   7   15.05    2.83
   2   5   7    3.15    1.32
   2   5   7    5.58    1.72
  -1  -6  -7    6.78    2.08
   1   6   7   11.32    1.75
   1   6   7    8.72    1.64
   0  -7  -7    3.16    2.14
   0   7   7    4.45    1.51
   0   7   7    6.81    1.83
   1  -8  -7   30.54    3.02
  -1   8   7   28.75    3.23
  -1   8   7   26.07    2.53
   2  -9  -7    6.74    2.21
  -2   9   7    6.37    1.42
  -2   9   7    7.41    2.35
   3 -10  -7   10.77    2.43
  -3  10   7   13.51    3.22
   4 -11  -7   17.92    3.15
  -4  11   7   10.28    3.28
   5 -12  -7    2.63    3.03
  -5  12   7    4.29    3.77
  -6  13   7   -1.86    3.64
  -7  14   7    0.27    4.95
  10  -4   7   20.04    4.80
   9  -3   7    0.25    3.76
   8  -2   7   14.38    3.21
   8  -2   7   18.20    4.00
   7  -1   7    2.02    2.22
   7  -1   7   -1.06    2.98
   6   0   7    5.69    2.12
   6   0   7   10.72    2.91
   5   1   7  147.01    9.88
   5   1   7  148.51   10.12
   4   2   7    1.26    1.67
   4   2   7   -1.77    1.73
   3   3   7   80.90    6.03
   3   3   7   95.25    6.54
   2   4   7   59.60    4.19
   2   4   7   66.47    4.48
   2   4   7   53.63    5.43
  -1  -5  -7    1.07    1.75
   1   5   7    1.03    1.36
   1   5   7    0.70    1.28
   0  -6  -7   66.61    5.30
   0   6   7   65.99    4.70
   1  -7  -7   20.54    2.60
  -1   7   7   18.06    1.94
  -1   7   7   17.10    2.48
   2  -8  -7   42.90    4.09
  -2   8   7   35.99    3.17
  -2   8   7   40.36    3.73
   3  -9  -7   31.19    3.39
  -3   9   7   31.36    3.56
   4 -10  -7   13.71    2.58
  -4  10   7   27.45    3.76
   5 -11  -7   10.35    2.68
  -5  11   7   12.70    3.42
   6 -12  -7   -3.86    3.01
  -6  12   7   -1.49    3.95
   7 -13  -7    0.62    4.00
  -7  13   7    2.72    4.13
   8 -14  -7    4.62    4.73
  -8  14   7    0.16    4.63
  10  -5   7   -2.75    4.31
   9  -4   7    5.19    3.98
   8  -3   7   40.24    4.91
   8  -3   7   39.29    4.46
   7  -2   7   49.22    4.67
   7  -2   7   50.06    5.04
   6  -1   7   70.02    5.99
   6  -1   7   61.67    5.41
   5   0   7   26.41    3.15
   5   0   7   20.89    2.55
   4   1   7    0.63    1.60
   4   1   7    1.03    1.75
   3   2   7  112.34    7.58
   3   2   7  105.90    7.25
   2   3   7   11.15    1.59
   2   3   7    7.35    2.43
   2   3   7   10.63    1.27
  -1  -4  -7    6.79    1.68
   1   4   7   12.58    1.47
   1   4   7   13.24    1.69
   0  -5  -7   -0.80    1.70
   0   5   7    1.16    1.15
   0   5   7    2.55    1.17
   1  -6  -7   16.11    2.42
  -1   6   7   17.71    2.22
  -1   6   7   16.96    1.79
   2  -7  -7   75.09    6.10
  -2   7   7   91.44    6.28
  -2   7   7   84.71    5.61
  -3   8   7    3.01    1.17
  -3   8   7    5.06    2.41
   4  -9  -7   13.95    2.86
  -4   9   7   16.99    3.22
   5 -10  -7  102.82    7.76
  -5  10   7   95.78    7.88
   6 -11  -7    1.08    3.09
  -6  11   7   -0.78    3.73
   7 -12  -7   -0.57    3.68
  -7  12   7    5.03    3.99
   8 -13  -7    0.83    4.32
  -8  13   7    2.61    5.07
   9 -14  -7    8.00    5.22
  -9  14   7   -1.81    6.23
   9  -5   7   12.25    4.10
   8  -4   7    5.40    3.58
   7  -3   7   -0.69    2.95
   7  -3   7    0.45    2.43
   6  -2   7  123.49    8.67
   6  -2   7  123.39    8.94
   5  -1   7   19.65    2.62
   5  -1   7   20.69    2.91
   4   0   7  148.49    9.83
   4   0   7  151.16   10.01
   3   1   7   10.59    1.74
   3   1   7    7.57    1.87
   2   2   7   46.30    3.35
   2   2   7   57.04    4.61
   2   2   7   49.91    3.82
   1   3   7  436.90   26.82
   1   3   7  438.70   26.95
   0  -4  -7    1.36    1.23
   0   4   7    4.03    1.06
   0   4   7    1.66    1.14
  -1   5   7  359.11   21.51
  -1   5   7  333.66   21.34
   2  -6  -7   12.66    2.15
  -2   6   7   14.98    1.62
  -2   6   7   14.81    2.25
   3  -7  -7   17.91    2.73
  -3   7   7   21.94    2.89
  -3   7   7   19.33    1.98
   4  -8  -7   42.69    4.15
  -4   8   7   46.98    4.33
   5  -9  -7    4.10    2.59
  -5   9   7   -2.31    2.53
   6 -10  -7   -4.57    3.06
  -6  10   7    4.01    3.61
   7 -11  -7   -0.30    3.48
  -7  11   7    5.56    4.24
   8 -12  -7    0.77    4.26
  -8  12   7   -3.58    4.73
   9 -13  -7   -6.51    4.79
  -9  13   7    5.24    5.08
   9  -6   7    5.98    3.97
   8  -5   7    4.56    3.12
   7  -4   7   63.06    6.34
   6  -3   7    4.57    2.78
   6  -3   7    3.48    2.37
   5  -2   7  106.93    7.59
   5  -2   7  106.65    7.57
   4  -1   7   24.09    2.84
   4  -1   7   19.94    2.49
   3   0   7    0.22    1.52
   3   0   7    1.51    1.26
   2   1   7  650.46   43.80
   2   1   7  792.22   43.64
   2   1   7  699.80   43.93
   1   2   7    3.84    1.15
   1   2   7    5.14    2.23
   1   2   7    3.99    1.01
   0  -3  -7   85.92    6.70
   0   3   7  100.58    6.35
   0   3   7  101.85    6.42
   1  -4  -7  119.93    8.12
  -1   4   7  115.07    7.76
  -1   4   7  120.89    7.71
   2  -5  -7    0.92    1.61
  -2   5   7    2.72    1.15
  -2   5   7    1.29    1.55
   3  -6  -7   64.29    5.06
  -3   6   7   59.21    4.47
  -3   6   7   62.04    5.08
   4  -7  -7    0.86    2.21
  -4   7   7    4.72    2.39
   5  -8  -7   38.59    4.17
  -5   8   7   33.37    4.11
   6  -9  -7    1.28    3.06
  -6   9   7   -0.78    2.87
   7 -10  -7    9.69    3.88
  -7  10   7    5.96    4.07
   8 -11  -7   12.29    4.51
  -8  11   7   15.38    4.82
   9 -12  -7    0.16    4.66
  -9  12   7    5.09    5.39
   9  -7   7    0.04    3.87
   8  -6   7    8.96    3.31
   7  -5   7    4.60    2.96
   7  -5   7    1.64    2.66
   6  -4   7  115.13    8.29
   6  -4   7  104.21    8.10
   5  -3   7  208.68   13.93
   5  -3   7  215.57   13.88
   4  -2   7   60.67    4.88
   4  -2   7   65.25    4.91
   3  -1   7  241.59   15.81
   3  -1   7  258.39   15.76
   2   0   7    6.69    1.69
   2   0   7    6.39    1.55
   2   0   7    6.15    0.86
   1   1   7   16.47    1.94
   1   1   7   18.55    1.89
   1   1   7   14.82    2.57
   0  -2  -7  409.95   29.15
   0   2   7  507.55   29.15
   0   2   7  502.77   29.03
   1  -3  -7  141.07    9.39
  -1   3   7  142.54    9.15
  -1   3   7  144.09    9.20
   2  -4  -7   65.69    5.16
  -2   4   7   69.82    4.99
  -2   4   7   69.50    4.89
   3  -5  -7   26.91    3.01
  -3   5   7   28.25    2.41
  -3   5   7   31.41    3.04
   4  -6  -7    1.56    2.17
  -4   6   7   -0.03    0.72
  -4   6   7    1.39    1.87
   5  -7  -7   78.84    6.81
  -5   7   7   96.14    6.79
   6  -8  -7   22.68    3.75
  -6   8   7   17.73    3.72
   7  -9  -7    7.60    3.72
  -7   9   7    9.45    4.00
   8 -10  -7   14.67    4.44
  -8  10   7   14.59    4.86
   9 -11  -7    0.76    4.59
  -9  11   7    6.50    5.33
  10 -12  -7    2.25    5.24
 -10  12   7    6.53    6.22
   9  -8   7    3.41    4.10
   8  -7   7    0.94    3.53
   7  -6   7   11.59    3.02
   6  -5   7   16.43    3.11
   6  -5   7   21.91    3.26
   5  -4   7   24.62    3.28
   5  -4   7   25.88    3.22
   4  -3   7   88.55    6.53
   4  -3   7   83.15    6.29
   3  -2   7    2.61    1.64
   3  -2   7    5.38    0.66
   3  -2   7    2.91    1.49
   2  -1   7   88.10    5.25
   2  -1   7   78.57    5.89
   2  -1   7   77.92    5.79
   1   0   7  447.22   28.98
   1   0   7  480.96   29.26
   1   0   7  493.85   29.38
   0  -1  -7  153.45    9.51
   0   1   7  131.01    9.43
   0   1   7  148.58    9.36
   1  -2  -7  276.04   17.56
  -1   2   7  280.99   17.53
  -1   2   7  283.48   17.45
   2  -3  -7  391.72   24.25
  -2   3   7  371.63   24.09
  -2   3   7  407.99   24.18
   3  -4  -7    7.20    1.77
  -3   4   7    8.48    1.87
  -3   4   7    5.61    1.06
   4  -5  -7   88.41    6.53
  -4   5   7   86.85    5.54
  -4   5   7   88.34    6.36
   5  -6  -7    3.85    2.38
  -5   6   7    5.11    2.54
   6  -7  -7    6.61    2.78
  -6   7   7    5.93    2.76
   7  -8  -7   70.78    6.57
  -7   8   7   69.75    6.67
   8  -9  -7    2.15    3.98
  -8   9   7    2.99    4.17
   9 -10  -7   37.67    5.63
  -9  10   7   24.59    5.34
  10 -11  -7   -4.16    4.79
 -10  11   7    8.82    5.39
   9  -9   7   -4.40    3.77
   8  -8   7    4.28    3.59
   7  -7   7   12.66    3.54
   6  -6   7   17.50    3.10
   6  -6   7   21.74    3.33
   5  -5   7   19.09    3.03
   4  -4   7  131.56    8.87
   4  -4   7  132.97    9.19
   3  -3   7  232.43   13.89
   3  -3   7  222.48   14.49
   3  -3   7  219.61   14.27
   2  -2   7  240.24   15.24
   2  -2   7  243.88   14.91
   2  -2   7  245.18   15.52
   1  -1   7   24.76    2.27
   1  -1   7   30.60    2.96
   1  -1   7   34.35    2.92
   0   0   7   92.13    6.31
   0   0   7   94.01    6.42
   1  -1  -7  421.36   26.67
  -1   1   7  438.19   26.65
  -1   1   7  435.97   26.74
   2  -2  -7  407.45   25.12
  -2   2   7  376.57   24.87
  -2   2   7  433.80   25.15
   3  -3  -7   33.33    3.30
  -3   3   7   38.23    3.27
  -3   3   7   34.24    2.55
   4  -4  -7  223.01   14.73
  -4   4   7  247.07   14.89
  -4   4   7  226.17   14.19
   5  -5  -7   61.27    5.56
  -5   5   7   67.14    5.37
   6  -6  -7   49.19    5.03
  -6   6   7   54.66    5.13
   7  -7  -7    2.91    3.32
  -7   7   7   -0.27    3.26
   8  -8  -7    1.06    3.70
  -8   8   7    6.45    4.22
   9  -9  -7    4.66    4.36
  -9   9   7    4.71    5.03
  10 -10  -7    4.53    5.01
 -10  10   7   11.20    6.17
 -11  11   7    4.71    6.77
   9 -10   7   -0.26    4.29
   8  -9   7    1.52    3.78
   7  -8   7    2.00    3.30
   6  -7   7    1.30    2.77
   6  -7   7    5.04    2.37
   5  -6   7    4.24    2.20
   5  -6   7    5.78    2.29
   4  -5   7  122.77    8.00
   4  -5   7  101.70    7.89
   3  -4   7   59.70    4.40
   3  -4   7   42.34    4.18
   3  -4   7   51.85    3.62
   2  -3   7  435.58   26.01
   2  -3   7  424.57   26.26
   2  -3   7  412.91   26.42
   1  -2   7  181.39   11.03
   1  -2   7  174.78   11.37
   1  -2   7  173.89   11.41
   0  -1   7  398.45   25.14
   0  -1   7  415.69   25.38
   1   0  -7  103.29    6.98
  -1   0   7  100.80    7.09
  -1   0   7  107.91    6.83
   2  -1  -7  110.24    7.42
  -2   1   7  107.36    7.00
  -2   1   7  112.01    7.65
   3  -2  -7 1017.49   64.10
  -3   2   7 1013.24   63.81
  -3   2   7 1122.17   64.30
   4  -3  -7   44.02    4.28
  -4   3   7   47.32    3.16
  -4   3   7   47.92    4.43
   5  -4  -7   62.44    5.76
  -5   4   7   77.56    5.78
  -5   4   7   70.73    4.56
   6  -5  -7    7.13    2.84
  -6   5   7    9.47    3.14
   7  -6  -7    2.98    3.31
  -7   6   7   -1.26    3.29
   8  -7  -7   21.55    4.07
  -8   7   7   24.86    4.92
   9  -8  -7    0.60    4.01
  -9   8   7    5.59    5.01
  10  -9  -7   31.27    5.72
 -10   9   7   16.62    5.79
 -11  10   7    7.51    7.14
   9 -11   7    2.69    4.76
   8 -10   7    4.88    3.67
   7  -9   7    3.13    3.43
   6  -8   7   -2.30    2.76
   5  -7   7   19.82    3.14
   5  -7   7   13.11    2.49
   4  -6   7   14.14    1.85
   4  -6   7   13.39    2.55
   3  -5   7   75.74    5.08
   3  -5   7   75.50    5.46
   3  -5   7   73.59    5.57
   2  -4   7  224.95   14.35
   2  -4   7  225.32   14.25
   2  -4   7  227.33   14.02
   1  -3   7  196.32   12.13
   1  -3   7  190.01   12.37
   1  -3   7  196.78   12.37
   0  -2   7   24.42    2.24
   0  -2   7   20.85    2.85
   0  -2   7   27.86    2.29
   1   1  -7  179.36   11.06
  -1  -1   7  146.73   11.00
  -1  -1   7  190.58   10.86
   2   0  -7  527.26   32.30
  -2   0   7  535.17   32.48
  -2   0   7  512.38   32.05
   3  -1  -7   11.22    1.96
  -3   1   7   10.01    1.12
  -3   1   7   10.28    2.25
   4  -2  -7  105.58    7.49
  -4   2   7  108.97    7.80
  -4   2   7  108.71    6.84
   5  -3  -7   14.79    2.45
  -5   3   7   16.28    2.91
  -5   3   7   13.13    1.38
   6  -4  -7   12.91    2.75
  -6   4   7   13.69    3.17
   7  -5  -7   36.91    4.50
  -7   5   7   27.76    4.42
   8  -6  -7   -4.96    3.21
  -8   6   7   -0.85    4.00
   9  -7  -7   -0.35    4.01
  -9   7   7    0.42    4.42
  10  -8  -7   10.26    4.74
 -10   8   7    7.75    5.67
  11  -9  -7   -2.07    5.80
 -11   9   7    3.34    6.74
   8 -11   7   -0.56    3.71
   7 -10   7    0.96    3.51
   6  -9   7    3.70    3.14
   5  -8   7    3.75    1.90
   5  -8   7    0.74    2.56
   4  -7   7   29.03    2.72
   4  -7   7   26.27    3.21
   4  -7   7   23.69    2.72
   3  -6   7  157.97   10.39
   3  -6   7  163.18   10.50
   3  -6   7  159.32   10.25
   2  -5   7   -0.38    1.04
   2  -5   7    0.24    1.43
   2  -5   7    0.93    1.35
   1  -4   7    2.32    1.49
   1  -4   7    0.13    1.13
   1  -4   7    0.27    1.00
   0  -3   7  402.32   23.81
   0  -3   7  369.12   24.16
   1   2  -7  158.07   10.21
  -1  -2   7  139.63   10.03
  -1  -2   7  175.58    9.96
   2   1  -7  200.79   11.97
  -2  -1   7  186.41   11.64
  -2  -1   7  172.31   11.99
   3   0  -7   31.35    3.21
  -3   0   7   31.67    2.39
  -3   0   7   34.13    3.44
   4  -1  -7  219.58   14.31
  -4   1   7  222.85   13.90
  -4   1   7  232.70   14.83
   5  -2  -7  349.08   22.06
  -5   2   7  324.44   22.40
  -5   2   7  370.82   21.58
   6  -3  -7  146.53    9.27
   6  -3  -7  155.81   10.25
  -6   3   7  130.79   10.57
   7  -4  -7   16.28    3.54
  -7   4   7   15.86    4.00
   8  -5  -7   17.29    4.16
  -8   5   7   19.46    4.67
   9  -6  -7   32.54    4.79
  -9   6   7   40.11    6.83
  10  -7  -7   15.70    4.93
 -10   7   7   13.30    6.57
  11  -8  -7    1.90    4.88
 -11   8   7   10.62    6.17
   8 -12   7    7.29    4.26
   7 -11   7   -0.15    3.61
   6 -10   7   -0.69    3.00
   5  -9   7    3.50    2.28
   5  -9   7    0.34    2.67
   4  -8   7   -0.20    2.22
   4  -8   7    0.52    1.76
   4  -8   7    2.71    1.58
   3  -7   7    1.39    1.47
   3  -7   7    0.91    1.17
   3  -7   7    1.22    1.84
   2  -6   7   65.08    4.62
   2  -6   7   62.73    4.81
   2  -6   7   64.89    4.61
   1  -5   7  435.74   26.60
   1  -5   7  419.05   26.47
   1  -5   7  436.20   26.49
   0  -4   7   78.96    5.29
   0  -4   7   74.80    5.18
   0  -4   7   77.43    5.97
   1   3  -7    3.97    1.61
  -1  -3   7    9.41    1.49
  -1  -3   7    8.75    1.22
   2   2  -7  422.64   26.02
  -2  -2   7  414.16   25.83
  -2  -2   7  426.94   26.07
   3   1  -7  174.06   10.50
  -3  -1   7  167.22   10.18
  -3  -1   7  141.29   10.60
   4   0  -7  281.68   17.14
  -4   0   7  279.41   16.80
  -4   0   7  248.43   17.34
   5  -1  -7    9.75    2.35
  -5   1   7    5.49    3.04
  -5   1   7    6.39    1.27
   6  -2  -7  241.90   14.72
   6  -2  -7  232.52   15.35
  -6   2   7  233.91   16.09
   7  -3  -7   77.48    6.91
  -7   3   7   75.30    7.42
   8  -4  -7   20.99    4.14
  -8   4   7    4.84    4.27
   9  -5  -7   -4.09    3.53
  -9   5   7   -4.40    5.12
  10  -6  -7   -2.68    4.26
 -10   6   7   -4.53    5.11
  11  -7  -7   15.37    5.14
 -11   7   7   20.69    7.16
   8 -13   7   -0.84    4.32
   7 -12   7    0.56    3.55
   6 -11   7   -3.25    3.08
   5 -10   7   -1.51    2.71
   4  -9   7    7.76    2.24
   4  -9   7    8.29    2.57
   4  -9   7   10.45    1.89
   3  -8   7   11.52    2.24
   3  -8   7    9.11    1.99
   2  -7   7   19.74    2.10
   2  -7   7   19.71    2.34
   2  -7   7   18.61    2.27
   1  -6   7   13.72    1.66
   1  -6   7   15.45    1.90
   1  -6   7   16.68    2.07
   0  -5   7  108.35    8.48
   0  -5   7  129.60    8.05
   0  -5   7  127.53    7.94
   1   4  -7  408.24   28.16
  -1  -4   7  444.92   28.04
  -1  -4   7  519.56   28.20
   2   3  -7  278.75   18.19
  -2  -3   7  314.08   18.29
  -2  -3   7  284.54   18.04
   3   2  -7   66.51    5.16
  -3  -2   7   69.86    5.38
  -3  -2   7   72.26    4.77
   4   1  -7  164.44   10.52
  -4  -1   7  147.98   10.78
  -4  -1   7  165.44   10.18
   5   0  -7  115.65    7.81
  -5   0   7   99.67    8.20
   6  -1  -7  180.80   11.24
   6  -1  -7  183.14   11.97
  -6   1   7  165.23   12.20
   7  -2  -7    2.52    2.98
  -7   2   7   -1.88    3.57
   8  -3  -7   18.78    3.91
  -8   3   7   16.66    4.41
   9  -4  -7   22.54    4.58
  -9   4   7   27.07    5.71
  10  -5  -7    9.55    4.54
 -10   5   7    9.63    5.80
  11  -6  -7   -1.25    4.75
 -11   6   7   -2.49    6.20
   8 -14   7    3.54    4.51
   7 -13   7    1.44    3.67
   6 -12   7    5.33    3.39
   5 -11   7    2.68    2.80
   4 -10   7    6.18    2.34
   4 -10   7    7.94    1.74
   4 -10   7    6.52    2.64
   3  -9   7    0.12    1.44
   3  -9   7   -0.93    1.94
   3  -9   7    0.19    1.29
   2  -8   7    0.34    1.52
   2  -8   7   -1.72    1.62
   2  -8   7    1.79    1.26
   1  -7   7    3.24    1.13
   1  -7   7    1.15    1.17
   1  -7   7    3.22    1.55
   0  -6   7   56.67    4.00
   0  -6   7   52.77    4.25
   1   5  -7   14.73    2.16
  -1  -5   7   14.50    1.64
  -1  -5   7   18.76    2.05
   2   4  -7   72.17    5.72
  -2  -4   7   81.39    5.42
  -2  -4   7   87.13    5.74
   3   3  -7  303.81   20.66
  -3  -3   7  311.89   20.59
  -3  -3   7  390.49   20.92
   4   2  -7    5.37    1.90
  -4  -2   7    3.81    1.23
  -4  -2   7    0.85    2.07
   5   1  -7  170.79   10.90
  -5  -1   7  154.24   11.08
   6   0  -7   15.85    1.99
   6   0  -7   22.07    3.08
  -6   0   7   16.56    3.56
   7  -1  -7   61.04    4.42
   7  -1  -7   53.99    5.28
  -7   1   7   58.72    6.06
   8  -2  -7  114.39    8.46
  -8   2   7   82.65    8.24
   9  -3  -7    1.28    3.72
  -9   3   7   -3.85    4.45
  10  -4  -7   -5.12    4.28
 -10   4   7    1.58    5.11
  11  -5  -7    5.39    4.68
   7 -14   7    4.24    4.00
   6 -13   7   -4.80    3.23
   5 -12   7   13.63    3.25
   4 -11   7    3.27    2.56
   4 -11   7    0.05    0.61
   3 -10   7    1.18    2.08
   3 -10   7   -1.39    1.40
   3 -10   7    0.14    2.13
   2  -9   7    3.98    1.98
   2  -9   7    4.98    1.55
   1  -8   7   -0.57    1.70
   1  -8   7    0.06    1.24
   1  -8   7   -0.77    1.65
   0  -7   7    1.40    2.21
   0  -7   7    0.27    1.21
   0  -7   7   -0.21    1.63
   1   6  -7   48.44    4.41
  -1  -6   7   59.81    4.41
  -1  -6   7   56.10    4.08
  -2  -5   7   83.34    5.60
  -2  -5   7   72.23    5.26
  -3  -4   7  242.11   14.90
  -3  -4   7  226.13   14.69
   4   3  -7    8.42    1.95
  -4  -3   7    4.47    1.93
  -4  -3   7    3.83    1.34
   5   2  -7   44.65    3.94
   5   2  -7   41.63    3.58
  -5  -2   7   45.82    4.27
   6   1  -7   29.51    2.69
   6   1  -7   23.73    3.27
  -6  -1   7   32.45    3.92
   7   0  -7  170.74   11.45
   7   0  -7  159.71   10.53
  -7   0   7  159.84   11.65
   8  -1  -7    1.46    3.26
  -8   1   7   -0.60    3.76
   9  -2  -7   16.37    4.24
  -9   2   7   13.14    4.27
  10  -3  -7   15.84    4.83
 -10   3   7   18.71    5.29
  11  -4  -7    7.32    4.69
   6 -14   7    7.59    3.59
   5 -13   7   28.30    4.12
   4 -12   7    4.13    2.50
   4 -12   7    2.29    2.74
   3 -11   7    3.27    1.74
   3 -11   7    0.19    2.27
   3 -11   7    3.39    1.73
   2 -10   7   49.28    4.26
   2 -10   7   51.26    4.30
   2 -10   7   37.47    3.63
   1  -9   7   28.35    3.08
   1  -9   7   28.70    2.73
   1  -9   7   28.85    3.07
   0  -8   7   -0.17    1.20
   0  -8   7    1.29    1.84
   0  -8   7    0.73    2.37
   1   7  -7   33.53    3.23
  -1  -7   7   37.43    3.41
  -1  -7   7   34.49    3.14
  -2  -6   7   83.21    6.12
  -2  -6   7   88.82    5.99
   3   5  -7   47.29    3.66
  -3  -5   7   37.10    3.59
  -3  -5   7   42.29    3.81
   4   4  -7   94.40    6.74
  -4  -4   7   89.55    6.65
  -4  -4   7  103.21    6.84
   5   3  -7    6.72    1.81
   5   3  -7    3.32    2.22
  -5  -3   7    7.07    2.40
   6   2  -7  107.64    7.51
   6   2  -7   94.99    6.78
  -6  -2   7   93.73    7.32
   7   1  -7   33.89    3.12
   7   1  -7   31.07    4.00
  -7  -1   7   35.73    4.29
   8   0  -7    9.74    3.26
  -8   0   7    5.92    3.68
   9  -1  -7   57.06    6.00
  -9   1   7   64.93    6.36
  10  -2  -7    3.35    4.36
 -10   2   7    4.29    4.53
  11  -3  -7   -5.01    4.72
   5 -14   7    1.41    3.38
   4 -13   7    6.13    2.96
   4 -13   7    4.72    2.91
   3 -12   7   96.46    7.00
   3 -12   7   99.17    7.35
   3 -12   7  100.24    7.78
   2 -11   7    0.44    0.59
   2 -11   7    2.29    2.00
   2 -11   7    1.96    2.34
   1 -10   7  101.54    7.54
   1 -10   7   96.69    6.97
   1 -10   7  105.25    7.40
   0  -9   7    3.13    2.62
   0  -9   7    0.02    1.50
   0  -9   7    0.81    2.05
   1   8  -7   10.52    2.19
  -1  -8   7   11.85    1.81
  -1  -8   7   14.52    2.57
   2   7  -7   41.43    3.75
  -2  -7   7   44.38    4.11
  -2  -7   7   42.75    3.77
   3   6  -7  147.08    9.81
  -3  -6   7  143.74   10.00
  -3  -6   7  166.98   10.15
   4   5  -7  194.59   11.85
  -4  -5   7  172.93   12.11
   5   4  -7    5.75    2.13
   5   4  -7    4.21    1.91
  -5  -4   7   -0.85    2.06
   6   3  -7   22.72    3.11
   6   3  -7   23.46    2.67
  -6  -3   7   18.22    2.95
   7   2  -7    6.44    2.92
   7   2  -7    3.21    1.06
  -7  -2   7    2.43    2.87
   8   1  -7   49.36    5.13
   8   1  -7   41.53    3.93
  -8  -1   7   55.77    5.33
   9   0  -7    1.24    3.66
  -9   0   7    1.38    3.79
  10  -1  -7    5.38    4.39
 -10   1   7   -1.87    4.13
  11  -2  -7   32.82    5.98
  12  -3  -7    3.02    5.29
   5 -15   7    0.57    3.75
   4 -14   7   12.19    3.75
   3 -13   7    2.01    2.96
   2 -12   7   -0.36    0.72
   2 -12   7    0.78    2.73
   1 -11   7    0.30    2.56
   1 -11   7   -0.87    1.81
   0 -10   7   -0.54    2.75
   0 -10   7   -3.01    2.02
   0 -10   7    0.93    1.78
   1   9  -7   15.46    2.39
  -1  -9   7   11.69    2.70
  -1  -9   7   14.35    2.32
   2   8  -7    0.84    1.66
  -2  -8   7    2.78    2.04
  -2  -8   7    1.41    1.87
   3   7  -7    8.55    1.87
  -3  -7   7    8.03    2.23
   4   6  -7   10.09    1.98
   4   6  -7   12.93    2.09
  -4  -6   7    7.05    2.33
   5   5  -7   78.54    5.75
   5   5  -7   80.68    5.92
  -5  -5   7   72.39    6.29
   6   4  -7    2.92    2.04
   6   4  -7    0.08    2.25
  -6  -4   7   -2.49    2.24
   7   3  -7    7.22    2.68
   7   3  -7    2.26    2.06
  -7  -3   7    0.26    2.44
   8   2  -7    0.20    3.14
   8   2  -7    0.32    1.37
  -8  -2   7   -2.79    3.04
   9   1  -7   11.47    3.89
  -9  -1   7    1.51    3.55
  10   0  -7   18.99    4.85
 -10   0   7   26.20    4.65
  11  -1  -7   -5.89    4.69
  12  -2  -7   -1.93    5.10
   5 -16   7   -0.58    3.74
   4 -15   7    3.41    3.92
   3 -14   7    3.29    3.48
   2 -13   7   35.56    3.68
   2 -13   7   41.31    4.42
   1 -12   7    2.54    2.59
   1 -12   7   -1.88    1.93
   0 -11   7   -1.60    1.88
   0 -11   7   -1.30    2.39
  -1 -10   7   88.09    6.59
  -1 -10   7   88.01    6.96
  -2  -9   7   -0.04    2.18
   3   8  -7    7.35    2.26
  -3  -8   7    7.42    2.38
   4   7  -7    2.11    1.93
   4   7  -7    5.29    1.86
  -4  -7   7    4.81    2.29
   5   6  -7   28.56    3.27
   5   6  -7   26.34    2.92
  -5  -6   7   27.40    3.40
   6   5  -7   93.45    7.50
   6   5  -7  109.97    7.53
  -6  -5   7  109.82    7.93
   7   4  -7  166.87   11.62
   7   4  -7  172.73   11.32
  -7  -4   7  170.22   11.58
   8   3  -7    5.74    3.13
   8   3  -7    2.82    2.26
  -8  -3   7    2.61    2.71
   9   2  -7    3.70    3.59
   9   2  -7    7.23    2.58
  -9  -2   7    5.20    3.45
  10   1  -7   -8.96    3.79
 -10  -1   7   -1.61    3.40
  11   0  -7   12.47    5.15
  12  -1  -7    3.93    5.51
   5 -17   7    9.69    4.93
   4 -16   7    0.86    4.09
   3 -15   7   19.00    3.96
   2 -14   7   16.65    4.03
   1 -13   7    0.76    3.17
   0 -12   7   75.17    6.46
   1  11  -7    4.32    2.16
  -1 -11   7    0.92    2.55
   2  10  -7   -1.53    2.22
  -2 -10   7   -2.26    2.27
   3   9  -7   14.35    2.58
  -3  -9   7   18.19    2.97
   4   8  -7    4.37    2.46
  -4  -8   7    3.58    2.67
   5   7  -7   19.31    3.01
  -5  -7   7   18.43    3.09
   6   6  -7    0.49    2.40
  -6  -6   7    2.89    2.53
   7   5  -7   75.31    6.80
   7   5  -7   91.50    6.67
  -7  -5   7   84.97    7.08
   8   4  -7   11.26    2.71
   8   4  -7    8.74    3.24
  -8  -4   7    7.23    3.33
   9   3  -7   12.04    2.78
   9   3  -7   15.67    3.83
  -9  -3   7   11.41    3.74
  10   2  -7    1.58    4.11
 -10  -2   7   -2.83    3.50
  12   0  -7    0.17    5.36
   4 -17   7   16.05    4.96
   3 -16   7    5.49    4.07
   2 -15   7    1.86    3.59
  -1  14  -7   33.29    3.87
   1 -14   7   24.00    4.43
   0  13  -7    4.73    2.73
   0 -13   7    2.65    3.36
   1  12  -7   20.56    3.24
  -1 -12   7   10.16    3.18
   2  11  -7   69.02    6.11
  -2 -11   7   74.03    6.55
   3  10  -7    1.04    2.50
  -3 -10   7   -0.54    2.96
   4   9  -7   18.12    2.86
  -4  -9   7   16.97    3.15
   5   8  -7    8.05    2.44
  -5  -8   7   11.20    3.07
   6   7  -7    5.17    2.41
  -6  -7   7   11.07    3.23
   7   6  -7    1.25    2.34
  -7  -6   7   -0.42    2.66
   8   5  -7    5.59    2.70
  -8  -5   7    5.70    2.96
   9   4  -7    8.00    2.83
  -9  -4   7   10.25    3.65
 -10  -3   7    3.58    4.48
   4 -18   7   -1.10    7.94
   3 -17   7   -0.68    4.36
   2 -16   7    9.86    4.43
  -1  15  -7   11.25    3.32
   1 -15   7    1.03    3.79
   0  14  -7   -0.73    2.87
   0 -14   7    0.46    3.21
   1  13  -7   72.83    6.46
  -1 -13   7   74.21    6.82
   2  12  -7    7.06    3.05
  -2 -12   7    3.66    3.03
   3  11  -7   -1.15    2.68
  -3 -11   7    1.23    2.79
   4  10  -7   35.98    3.96
  -4 -10   7   27.95    4.00
   5   9  -7   -3.16    2.65
  -5  -9   7    0.90    2.76
   6   8  -7   30.93    3.79
  -6  -8   7   28.00    4.13
   7   7  -7    3.57    2.54
  -7  -7   7    4.98    3.27
   8   6  -7    8.22    2.97
  -8  -6   7   10.47    3.59
   9   5  -7   16.20    3.31
  -9  -5   7   12.46    3.88
   3 -18   7   11.20    8.38
   2 -17   7   11.36    4.90
   1 -16   7    4.58    4.30
   0  15  -7   22.74    3.99
   0 -15   7   25.31    4.40
   1  14  -7    0.75    3.05
  -1 -14   7    2.74    3.35
   2  13  -7    3.96    3.07
  -2 -13   7    2.67    3.25
   3  12  -7   69.66    6.01
  -3 -12   7   66.13    6.43
   4  11  -7   22.48    3.53
  -4 -11   7   35.28    4.58
   5  10  -7    8.68    3.09
  -5 -10   7    3.37    3.07
   6   9  -7    8.13    3.13
  -6  -9   7   10.05    3.16
   7   8  -7   -1.18    2.66
  -7  -8   7    1.67    2.97
   8   7  -7   24.60    3.91
  -8  -7   7   22.41    4.04
   9   6  -7    0.99    3.14
  -9  -6   7   -0.25    3.60
  10   5  -7    6.61    3.28
   1 -17   7    1.34    4.70
   0  16  -7   -1.74    3.38
   0 -16   7    1.30    4.34
   1  15  -7    0.07    3.20
  -1 -15   7    0.73    3.67
   2  14  -7   44.26    4.76
  -2 -14   7   33.17    5.00
   3  13  -7    3.39    3.26
  -3 -13   7   -2.19    3.33
   4  12  -7    4.19    3.14
  -4 -12   7    3.93    3.82
   5  11  -7   43.54    4.78
  -5 -11   7   52.67    5.57
   6  10  -7    1.03    3.21
  -6 -10   7    7.78    3.41
   7   9  -7   12.31    3.62
  -7  -9   7   13.86    3.92
   8   8  -7   -0.93    2.85
  -8  -8   7    5.26    3.71
   9   7  -7   -3.81    3.24
  -9  -7   7   -3.48    3.44
  10   6  -7   13.06    3.74
   0  17  -7   -4.81    3.43
   0 -17   7    1.11    4.89
   1  16  -7    4.40    3.48
  -1 -16   7    7.86    4.16
   2  15  -7    0.85    3.28
  -2 -15   7   -4.93    4.05
   3  14  -7   -1.01    3.26
  -3 -14   7    0.83    3.70
   4  13  -7   29.87    4.36
  -4 -13   7   23.39    4.51
   5  12  -7    7.65    3.61
  -5 -12   7    4.70    3.97
   6  11  -7    5.79    3.58
  -6 -11   7    9.55    4.05
   7  10  -7   12.91    3.73
  -7 -10   7   14.50    3.91
   8   9  -7    2.41    3.56
  -8  -9   7   -0.86    3.92
   9   8  -7    7.01    3.77
  -9  -8   7   11.70    3.86
  10   7  -7    0.54    3.66
   1  17  -7    1.55    3.89
  -1 -17   7   -1.29    4.94
   2  16  -7    0.58    3.75
  -2 -16   7   -4.18    4.59
   3  15  -7    4.12    3.25
  -3 -15   7   -0.59    4.68
   4  14  -7    5.22    3.78
  -4 -14   7    7.63    4.12
   5  13  -7    1.13    3.61
  -5 -13   7    7.26    3.94
   6  12  -7   16.20    3.73
  -6 -12   7   15.75    4.62
   7  11  -7   11.89    3.97
  -7 -11   7   11.36    4.44
   8  10  -7    5.74    3.89
  -8 -10   7    6.75    4.08
   9   9  -7   -4.56    3.57
  -9  -9   7   -3.19    4.13
  10   8  -7    3.45    4.05
   1  18  -7    7.57    4.26
   2  17  -7    3.94    4.09
   3  16  -7    8.32    4.16
  -3 -16   7    3.32    4.43
   4  15  -7    2.88    3.42
  -4 -15   7    7.21    4.50
   5  14  -7    6.82    3.84
  -5 -14   7    6.02    4.58
   6  13  -7    7.11    3.85
  -6 -13   7    8.26    4.25
   7  12  -7   -2.12    3.36
  -7 -12   7   -2.16    4.37
   8  11  -7   -0.60    3.87
  -8 -11   7    6.17    4.63
  -5 -15   7    3.50    4.92
  -6 -14   7    0.34    4.89
  -7 -13   7   -0.40    4.18
  -8 -12   7    7.06    4.86
   4  13   8   -0.84    4.45
   3  14   8    4.80    3.98
   2  15   8    3.96    3.62
   5  11   8    3.78    3.97
   4  12   8   -2.36    3.67
   3  13   8   12.57    4.04
   2  14   8   -5.09    3.47
   0  16   8    0.45    4.46
   6   9   8   -0.28    3.60
   5  10   8    3.67    3.29
   4  11   8   -2.68    3.47
   3  12   8    1.96    3.40
   2  13   8   -0.31    3.06
   1  14   8   -1.70    3.15
   0  15   8   -1.41    4.10
  -1  16   8   -0.73    4.59
   7   7   8    9.25    4.00
   6   8   8    2.83    3.62
   5   9   8    0.28    3.02
   4  10   8    7.47    3.52
   3  11   8   -5.24    3.06
   2  12   8    4.26    3.04
   1  13   8    0.93    2.92
   1  13   8    3.44    3.44
   0  14   8    0.23    3.58
  -1  15   8   10.16    4.41
  -2  16   8   -1.11    4.07
   8   5   8   -0.49    3.23
   7   6   8    4.71    3.62
   6   7   8    1.81    3.04
   5   8   8    8.49    3.48
   4   9   8    1.46    3.12
   3  10   8    4.23    3.07
   2  11   8   -3.69    2.82
   1  12   8    1.70    3.02
   1  12   8    0.61    2.74
   0  13   8   17.76    3.21
   0  13   8   21.92    4.08
  -1  14   8   -3.10    3.77
  -2  15   8    1.57    4.25
  -3  16   8    2.63    4.83
   9   3   8    0.06    3.61
   8   4   8   -4.78    3.33
   7   5   8    7.27    3.45
   6   6   8    6.21    3.29
   5   7   8    9.07    3.18
   4   8   8    3.19    2.59
   3   9   8   -1.39    2.68
   2  10   8   20.75    3.38
   1  11   8    3.65    2.54
   1  11   8   -0.11    1.22
   0  12   8   -3.49    2.25
   0  12   8   -0.37    2.95
  -1  13   8   -5.58    3.34
  -2  14   8   14.99    3.99
  -3  15   8    2.70    4.41
  -4  16   8   -2.39    4.79
   9   2   8    5.58    3.80
   8   3   8    1.75    3.23
   7   4   8   -1.05    3.03
   6   5   8    2.41    2.60
   5   6   8    7.74    3.00
   4   7   8   20.93    3.30
   3   8   8   12.08    2.97
   2   9   8   -4.32    2.20
   1  10   8    6.84    2.32
   1  10   8    3.56    2.11
   0  11   8    6.70    2.30
   0  11   8    2.98    2.47
  -1  12   8   10.60    3.54
  -1  12   8   11.50    2.92
  -2  13   8    2.51    3.65
  -3  14   8    0.14    3.57
  -4  15   8    5.97    4.20
  -5  16   8   -3.05    4.75
  10   0   8   -6.21    4.84
   9   1   8   -0.14    3.32
   9   1   8   -0.09    4.20
   8   2   8    6.04    3.68
   8   2   8    1.79    2.86
   7   3   8   -3.69    2.75
   7   3   8   -2.34    3.29
   6   4   8    1.97    2.97
   6   4   8    0.36    2.79
   5   5   8   11.29    2.88
   4   6   8    0.70    2.18
   3   7   8    2.84    2.18
   2   8   8   43.89    4.15
   1   9   8   11.24    2.35
   1   9   8   12.81    2.56
   0  10   8   12.75    2.91
   0  10   8   10.98    2.32
  -1  11   8    3.02    1.89
  -1  11   8    3.93    2.89
  -2  12   8    4.27    3.32
  -3  13   8    5.01    3.50
  -4  14   8    6.02    3.82
  -5  15   8    7.72    4.36
  10  -1   8   -4.22    4.64
   9   0   8   -2.09    4.24
   9   0   8    4.49    3.45
   8   1   8    7.23    3.26
   8   1   8    4.50    3.95
   7   2   8   13.60    3.12
   7   2   8   12.94    3.66
   6   3   8    2.28    2.64
   6   3   8   12.28    3.21
   5   4   8    1.04    2.40
   5   4   8   -2.13    2.54
   4   5   8    0.03    3.18
   4   5   8   -1.03    2.24
   3   6   8   23.57    3.04
  -2  -7  -8   23.49    3.68
   2   7   8   31.51    3.32
   2   7   8   33.87    3.08
   1   8   8   -1.45    1.83
   1   8   8   -2.34    1.82
   0   9   8    4.62    1.83
   0   9   8    2.85    2.24
  -1  10   8   30.28    3.06
  -1  10   8   38.55    4.01
  -2  11   8    4.50    3.07
  -3  12   8    8.65    3.62
  -4  13   8   -2.71    3.31
  -5  14   8    3.14    3.94
  -6  15   8    9.61    5.13
  10  -2   8    1.79    4.78
   9  -1   8    4.87    3.59
   9  -1   8    7.24    4.48
   8   0   8    2.79    2.95
   8   0   8    0.06    3.89
   7   1   8    6.42    3.39
   7   1   8    7.88    2.57
   6   2   8    0.30    2.10
   6   2   8   -2.83    2.79
   5   3   8   21.55    2.80
   5   3   8   16.00    3.09
   4   4   8    4.92    2.79
   4   4   8    2.41    2.20
   3   5   8    7.59    2.22
   3   5   8   13.47    3.26
  -2  -6  -8    3.34    2.26
   2   6   8    4.55    1.64
   2   6   8    5.67    1.81
  -1  -7  -8    6.75    2.47
   1   7   8    7.55    2.02
   1   7   8   10.33    2.04
   0  -8  -8   35.01    3.78
   0   8   8   35.10    3.19
   0   8   8   34.42    3.46
   1  -9  -8    1.56    2.25
  -1   9   8    0.52    2.35
  -1   9   8    0.39    1.49
   2 -10  -8    2.17    3.07
  -2  10   8    4.18    1.55
  -2  10   8    1.45    2.42
  -3  11   8    7.58    3.31
  -4  12   8   15.89    3.74
  -5  13   8   15.95    4.06
  -6  14   8    0.14    4.03
  -7  15   8    2.47    5.30
   9  -2   8   -0.87    4.00
   8  -1   8    0.79    2.93
   8  -1   8   -2.27    3.60
   7   0   8   -0.92    3.30
   7   0   8    2.85    2.56
   6   1   8   -1.87    2.72
   6   1   8   -0.87    2.23
   5   2   8    1.62    1.91
   5   2   8   -1.21    2.27
   4   3   8   -0.67    1.95
   4   3   8    1.83    2.29
   3   4   8   25.14    3.75
   3   4   8   26.45    2.75
  -2  -5  -8    1.78    2.02
   2   5   8    1.07    1.70
   2   5   8    0.50    1.31
   1   6   8   84.65    5.78
   1   6   8   75.25    5.59
   0  -7  -8    6.03    2.51
   0   7   8    7.85    1.74
   1  -8  -8   22.01    3.04
  -1   8   8   22.05    2.36
  -1   8   8   26.07    3.09
   2  -9  -8   38.68    3.77
  -2   9   8   40.55    3.84
  -2   9   8   30.80    2.94
   3 -10  -8   -0.14    2.31
  -3  10   8    4.14    2.90
   4 -11  -8    4.80    2.69
  -4  11   8   -1.49    3.18
   5 -12  -8   -0.65    3.16
  -5  12   8   -1.39    3.21
  -6  13   8    1.84    3.85
  -7  14   8    0.25    4.41
   9  -3   8    0.06    4.06
   8  -2   8   16.56    3.59
   8  -2   8   11.41    4.15
   7  -1   8    2.00    3.30
   7  -1   8    0.82    2.48
   6   0   8   -0.44    2.20
   6   0   8    1.49    2.85
   5   1   8   19.89    2.58
   5   1   8   17.48    2.95
   4   2   8    7.06    2.11
   4   2   8    9.68    2.42
   3   3   8   -1.93    2.36
   3   3   8   -0.29    1.61
   2   4   8   56.83    4.50
   2   4   8   54.81    4.03
   2   4   8   64.32    5.77
  -1  -5  -8   -2.01    1.90
   1   5   8    3.08    1.41
   1   5   8    2.25    1.56
   0  -6  -8  154.74   10.66
   0   6   8  151.45   10.23
   0   6   8  168.82   10.23
   1  -7  -8  163.29   10.39
  -1   7   8  147.49    9.82
  -1   7   8  149.55   10.05
   2  -8  -8    1.94    2.21
  -2   8   8    4.50    1.42
  -2   8   8    9.00    2.49
   3  -9  -8    1.42    2.41
  -3   9   8    1.70    2.36
  -4  10   8   18.51    3.42
   5 -11  -8    1.01    3.02
  -5  11   8    1.69    3.16
   6 -12  -8    6.86    3.81
  -6  12   8    7.46    4.19
   7 -13  -8    0.72    3.81
  -7  13   8    5.14    4.82
  -8  14   8   -3.78    4.49
   9  -4   8    3.02    4.04
   8  -3   8   11.18    3.79
   8  -3   8    6.32    3.45
   7  -2   8    0.85    2.63
   7  -2   8    1.21    3.17
   6  -1   8   26.18    3.79
   6  -1   8   27.64    3.34
   5   0   8   -0.27    2.20
   5   0   8   -0.31    1.69
   4   1   8    0.98    1.57
   4   1   8    2.59    2.12
   3   2   8   68.98    5.61
   3   2   8   62.82    5.00
   2   3   8    6.44    1.23
   2   3   8    8.95    2.72
   2   3   8    6.41    1.57
  -1  -4  -8    0.41    1.15
   1   4   8    2.33    1.19
   1   4   8    0.65    1.22
   0  -5  -8   -1.35    0.88
   0   5   8    3.05    1.45
   0   5   8    0.80    1.25
   1  -6  -8   18.04    2.65
  -1   6   8   30.46    2.76
  -1   6   8   26.47    2.36
  -2   7   8   23.77    2.31
  -2   7   8   24.69    2.82
  -3   8   8   52.89    4.11
  -3   8   8   52.83    4.79
   4  -9  -8    3.45    2.58
  -4   9   8    2.11    2.51
   5 -10  -8    2.89    2.83
  -5  10   8    6.35    3.39
   6 -11  -8   -2.35    3.40
  -6  11   8   -0.53    3.75
   7 -12  -8    5.70    4.05
  -7  12   8   13.46    4.64
   8 -13  -8    6.21    4.46
  -8  13   8   14.24    5.41
   9 -14  -8   -2.40    5.15
   9  -5   8    8.21    4.21
   8  -4   8    2.17    3.57
   7  -3   8   12.74    3.22
   7  -3   8    8.28    3.61
   6  -2   8   65.81    5.80
   6  -2   8   67.22    6.31
   5  -1   8   -1.94    2.29
   5  -1   8    0.51    1.98
   4   0   8   96.18    6.84
   4   0   8   89.73    6.54
   3   1   8    2.23    1.41
   3   1   8    4.03    1.93
   2   2   8    0.50    0.98
   2   2   8    0.54    1.44
   2   2   8   -1.82    2.21
  -1  -3  -8   74.13    5.14
   1   3   8   59.25    4.47
   1   3   8   58.02    4.28
   0  -4  -8   13.45    2.45
   0   4   8   16.89    1.98
   0   4   8   20.38    1.99
   1  -5  -8  200.24   12.42
  -1   5   8  184.68   11.93
  -1   5   8  181.64   12.04
   2  -6  -8   68.56    5.63
  -2   6   8   66.73    5.13
  -2   6   8   69.66    4.90
   3  -7  -8   23.41    3.08
  -3   7   8   27.40    2.57
  -3   7   8   24.03    3.00
   4  -8  -8    2.63    2.50
  -4   8   8    3.73    2.36
   5  -9  -8   27.33    3.57
  -5   9   8   18.12    3.46
   6 -10  -8    3.06    3.14
  -6  10   8    2.52    3.57
   7 -11  -8   12.60    4.07
  -7  11   8    7.16    3.85
   8 -12  -8   -2.96    4.00
  -8  12   8    1.02    4.84
   9 -13  -8    2.49    5.07
  -9  13   8   -0.47    5.56
   9  -6   8    0.09    3.98
   8  -5   8   -0.88    3.66
   7  -4   8   11.69    3.42
   7  -4   8   16.19    3.75
   6  -3   8   11.59    3.02
   6  -3   8   16.55    3.21
   5  -2   8   31.14    3.68
   5  -2   8   32.15    3.57
   4  -1   8    1.62    2.05
   4  -1   8    1.32    1.78
   3   0   8   16.84    2.39
   3   0   8   12.11    1.97
   2   1   8   26.47    2.27
   2   1   8   16.59    2.76
   2   1   8   18.39    2.32
   1   2   8   60.00    4.07
   1   2   8   52.15    4.94
   1   2   8   56.39    4.33
   0  -3  -8   -2.50    1.69
   0   3   8    2.08    1.19
   0   3   8    1.20    1.25
   1  -4  -8   34.38    3.39
  -1   4   8   36.90    3.04
  -1   4   8   29.80    2.84
   2  -5  -8   -0.19    1.97
  -2   5   8    0.28    1.38
  -2   5   8   -2.57    1.37
   3  -6  -8    3.02    2.23
  -3   6   8    4.89    1.51
  -3   6   8    3.22    1.87
   4  -7  -8   37.56    3.95
  -4   7   8   41.19    3.95
   5  -8  -8    2.40    2.71
  -5   8   8    8.25    2.68
   6  -9  -8   11.66    3.58
  -6   9   8   10.35    3.27
   7 -10  -8    6.54    3.83
  -7  10   8    7.23    3.71
   8 -11  -8    0.25    4.16
  -8  11   8   -4.44    3.98
   9 -12  -8    4.49    4.90
  -9  12   8    5.71    4.90
   9  -7   8    0.07    4.25
   8  -6   8   26.81    4.62
   7  -5   8    6.26    1.88
   7  -5   8   -1.03    2.80
   6  -4   8  103.71    8.05
   6  -4   8  102.15    7.79
   5  -3   8    0.21    2.40
   5  -3   8    3.69    2.51
   4  -2   8   12.02    2.43
   4  -2   8    8.34    2.41
   3  -1   8  174.21   11.20
   3  -1   8  170.76   11.28
   2   0   8   -0.63    1.35
   2   0   8    0.78    0.85
   2   0   8    4.34    1.97
   1   1   8   17.23    1.88
   1   1   8    7.64    2.65
   1   1   8   11.20    1.94
   0  -2  -8   44.04    4.30
   0   2   8   51.99    3.85
   0   2   8   56.67    4.12
   1  -3  -8   47.57    4.12
  -1   3   8   40.21    3.28
  -1   3   8   43.41    3.67
   2  -4  -8  114.53    7.80
  -2   4   8  107.12    7.46
  -2   4   8  114.67    7.51
   3  -5  -8   41.51    3.94
  -3   5   8   35.31    3.10
  -3   5   8   29.56    3.18
   4  -6  -8   66.60    5.54
  -4   6   8   66.32    5.44
  -4   6   8   62.24    4.35
   5  -7  -8    7.20    2.89
  -5   7   8   10.57    2.86
   6  -8  -8   12.03    3.55
  -6   8   8   14.10    3.58
   7  -9  -8    9.51    3.93
  -7   9   8   10.01    4.05
   8 -10  -8    0.13    3.90
  -8  10   8   -0.29    4.46
   9 -11  -8   -1.61    4.56
  -9  11   8    6.43    4.63
  10 -12  -8    8.65    5.50
 -10  12   8   -1.78    6.06
   9  -8   8   -0.26    3.97
   8  -7   8   -0.20    3.62
   7  -6   8    6.36    3.06
   6  -5   8   57.85    5.05
   6  -5   8   39.50    4.52
   5  -4   8    3.44    2.48
   5  -4   8    0.43    2.34
   4  -3   8   89.77    6.67
   4  -3   8   86.19    6.81
   3  -2   8  102.66    7.16
   3  -2   8  101.82    7.29
   2  -1   8    2.61    1.68
   2  -1   8    5.28    1.83
   2  -1   8    3.81    0.84
   1   0   8  287.58   19.10
   1   0   8  298.80   18.60
   1   0   8  314.01   18.95
   0  -1  -8    0.41    1.48
   0   1   8    2.57    1.46
   0   1   8    0.17    1.35
   1  -2  -8  173.50   11.89
  -1   2   8  196.54   11.88
   2  -3  -8   39.53    3.91
  -2   3   8   40.35    3.31
  -2   3   8   35.50    3.26
   3  -4  -8    9.42    2.28
  -3   4   8    8.81    1.37
  -3   4   8    9.06    2.05
   4  -5  -8   24.91    3.14
  -4   5   8   21.68    1.82
  -4   5   8   21.83    2.81
   5  -6  -8   26.07    3.53
  -5   6   8   21.40    3.15
   6  -7  -8   13.43    3.26
  -6   7   8   11.50    3.04
   7  -8  -8   10.68    3.82
  -7   8   8   10.05    3.80
   8  -9  -8   -1.09    3.89
  -8   9   8   -0.62    4.18
   9 -10  -8    5.06    4.60
  -9  10   8    3.09    5.08
  10 -11  -8    6.48    5.24
 -10  11   8    1.47    6.05
   9  -9   8   -3.71    4.36
   8  -8   8    0.87    3.84
   7  -7   8   52.34    5.41
   6  -6   8   16.51    3.25
   6  -6   8   22.31    3.66
   5  -5   8    4.59    2.69
   5  -5   8    9.35    2.67
   4  -4   8   62.57    5.38
   4  -4   8   56.22    5.10
   3  -3   8    1.87    0.81
   3  -3   8   -0.01    1.99
   3  -3   8    2.39    1.69
   2  -2   8  145.12    9.99
   2  -2   8  154.59   10.23
   2  -2   8  156.26    9.48
   1  -1   8    1.35    1.13
   1  -1   8    2.67    2.10
   1  -1   8    3.57    1.56
   0   0  -8    2.34    1.65
   0   0   8    2.70    1.57
   0   0   8    2.82    1.44
   1  -1  -8  406.33   26.14
  -1   1   8  436.92   26.11
   2  -2  -8   51.49    4.35
  -2   2   8   45.79    3.62
  -2   2   8   48.16    3.93
   3  -3  -8  435.45   28.51
  -3   3   8  448.16   28.17
  -3   3   8  498.65   28.62
   4  -4  -8    3.51    2.17
  -4   4   8    3.24    0.88
  -4   4   8    0.65    1.81
   5  -5  -8   86.03    6.57
  -5   5   8   76.45    6.32
   6  -6  -8   24.63    3.77
  -6   6   8   26.43    3.65
   7  -7  -8   12.78    3.84
  -7   7   8   22.72    4.22
   8  -8  -8   10.39    4.10
  -8   8   8    7.88    4.03
   9  -9  -8    1.88    4.31
  -9   9   8    3.50    5.12
  10 -10  -8   -3.64    4.87
 -10  10   8    6.17    6.23
 -11  11   8    5.60    6.90
   8  -9   8   16.90    4.47
   7  -8   8    4.97    3.38
   6  -7   8   18.69    3.24
   6  -7   8   14.90    3.06
   5  -6   8  233.67   15.30
   4  -5   8   11.68    2.46
   4  -5   8   14.38    2.71
   3  -4   8   89.54    6.56
   3  -4   8   83.75    6.70
   3  -4   8   95.48    5.95
   2  -3   8   32.05    3.37
   2  -3   8   41.48    2.83
   2  -3   8   37.46    3.57
   1  -2   8   17.99    2.64
   1  -2   8   20.18    1.89
   1  -2   8   20.23    2.32
   0  -1   8  312.77   21.58
   0  -1   8  389.69   21.75
   1   0  -8    9.23    2.00
  -1   0   8   11.93    2.00
  -1   0   8    9.08    1.46
   2  -1  -8  125.29    8.43
  -2   1   8  125.14    7.97
  -2   1   8  119.87    8.46
   3  -2  -8  147.27   10.00
  -3   2   8  147.72    9.44
  -3   2   8  157.95   10.13
   4  -3  -8    1.60    2.09
  -4   3   8    7.93    2.38
  -4   3   8    4.74    0.91
   5  -4  -8    7.00    2.65
  -5   4   8    9.82    2.57
  -5   4   8   10.46    1.18
   6  -5  -8    2.18    2.55
  -6   5   8    5.75    3.01
   7  -6  -8    9.16    3.59
  -7   6   8    9.44    3.40
   8  -7  -8   11.13    4.02
  -8   7   8    6.68    4.51
   9  -8  -8    2.82    4.35
  -9   8   8   -0.12    4.39
  10  -9  -8   21.85    5.49
 -10   9   8   22.10    6.83
 -11  10   8   -6.92    6.98
   8 -10   8   -4.68    3.79
   7  -9   8   16.68    3.99
   6  -8   8   83.97    7.31
   5  -7   8    5.70    2.71
   5  -7   8    4.43    2.26
   4  -6   8   76.33    6.53
   4  -6   8   98.39    6.81
   3  -5   8  132.98    8.09
   3  -5   8  107.45    8.41
   3  -5   8  130.81    8.54
   2  -4   8   80.54    5.23
   2  -4   8   78.50    5.71
   2  -4   8   73.99    5.79
   1  -3   8  319.18   19.40
   1  -3   8  316.58   18.99
   1  -3   8  283.41   19.21
   0  -2   8   30.66    3.49
   0  -2   8   32.50    2.77
   0  -2   8   29.07    2.69
   1   1  -8   11.82    2.20
  -1  -1   8   22.34    1.91
  -1  -1   8   18.47    2.24
   2   0  -8  555.54   36.04
  -2   0   8  587.38   35.82
  -2   0   8  616.43   36.26
   3  -1  -8    2.22    1.86
  -3   1   8    0.89    0.86
  -3   1   8   -1.77    1.97
   4  -2  -8   35.54    3.48
  -4   2   8   33.61    3.91
  -4   2   8   36.49    2.66
   5  -3  -8   31.65    3.61
  -5   3   8   39.12    2.82
  -5   3   8   43.11    4.57
   6  -4  -8   13.11    3.11
  -6   4   8   10.92    3.21
   7  -5  -8   27.91    4.25
  -7   5   8   21.47    4.21
   8  -6  -8    9.10    3.91
  -8   6   8    5.63    4.51
   9  -7  -8    2.39    4.26
  -9   7   8    6.84    5.61
  10  -8  -8   17.89    5.19
 -10   8   8   12.81    6.80
 -11   9   8    5.86    6.51
   8 -11   8   15.67    4.35
   7 -10   8    6.09    3.55
   6  -9   8    1.92    3.18
   5  -8   8    4.53    2.76
   5  -8   8    7.54    2.24
   3  -6   8   32.03    3.39
   3  -6   8   36.45    3.33
   3  -6   8   40.58    3.25
   2  -5   8  136.95    8.90
   2  -5   8  141.10    9.20
   2  -5   8  138.42    9.11
   1  -4   8   42.46    3.54
   1  -4   8   40.64    3.97
   1  -4   8   41.92    3.25
   0  -3   8   67.65    5.71
   0  -3   8   74.81    4.78
   0  -3   8   59.53    4.65
   1   2  -8  264.11   17.85
  -1  -2   8  328.07   17.69
  -1  -2   8  260.85   17.77
   2   1  -8    0.61    1.59
  -2  -1   8    0.30    1.81
  -2  -1   8   -0.24    0.91
   3   0  -8   91.86    6.77
  -3   0   8   98.88    7.05
  -3   0   8   96.79    6.20
   4  -1  -8  249.48   16.25
  -4   1   8  247.72   15.79
  -4   1   8  273.83   16.67
   5  -2  -8   24.31    3.13
  -5   2   8   26.52    4.11
  -5   2   8   27.65    2.29
   6  -3  -8   15.33    3.14
  -6   3   8   11.19    3.60
   7  -4  -8    6.99    3.29
  -7   4   8    6.04    3.75
   8  -5  -8    6.80    3.65
  -8   5   8   11.83    5.00
   9  -6  -8   26.60    4.87
  -9   6   8   38.30    6.82
  10  -7  -8    2.92    4.06
 -10   7   8   -0.17    6.43
  11  -8  -8   -3.87    4.76
 -11   8   8    6.73    7.25
   8 -12   8    4.34    4.27
   7 -11   8    4.57    3.63
   6 -10   8   20.75    3.76
   5  -9   8   68.23    6.44
   5  -9   8   72.98    5.60
   4  -8   8   19.47    2.97
   4  -8   8    9.63    1.86
   4  -8   8   19.18    3.68
   3  -7   8   40.22    3.54
   3  -7   8   35.98    3.39
   3  -7   8   42.20    3.77
   2  -6   8  324.50   19.86
   2  -6   8  315.56   19.97
   2  -6   8  316.34   19.89
   1  -5   8   43.75    3.59
   1  -5   8   48.57    3.53
   1  -5   8   40.08    4.03
   0  -4   8   53.95    3.83
   0  -4   8   50.11    5.03
   1   3  -8    7.58    1.99
  -1  -3   8   12.69    1.85
  -1  -3   8   12.13    1.51
   2   2  -8  213.89   12.76
  -2  -2   8  206.50   12.43
  -2  -2   8  172.75   12.65
   3   1  -8  269.34   16.99
  -3  -1   8  250.82   17.15
  -3  -1   8  283.52   16.69
   4   0  -8    7.62    2.19
  -4   0   8   10.22    1.31
  -4   0   8    7.64    2.49
   5  -1  -8    2.16    1.94
  -5   1   8    1.66    2.64
  -5   1   8    3.78    1.13
   6  -2  -8  108.32    8.24
   6  -2  -8  107.73    7.15
  -6   2   8  116.22    8.83
   7  -3  -8   49.13    5.25
  -7   3   8   52.89    6.27
   8  -4  -8   18.06    4.06
  -8   4   8   29.81    5.64
   9  -5  -8    4.72    3.90
  -9   5   8    1.20    5.61
  10  -6  -8    3.08    4.38
 -10   6   8   -1.18    6.23
  11  -7  -8    6.19    4.58
 -11   7   8    2.71    5.92
   8 -13   8   -1.14    4.48
   7 -12   8    0.81    3.86
   6 -11   8    0.61    3.29
   5 -10   8   29.35    3.97
   4  -9   8   15.23    2.40
   4  -9   8   19.11    3.14
   4  -9   8   20.52    2.79
   3  -8   8   62.75    4.95
   3  -8   8   67.65    5.52
   3  -8   8   62.57    4.99
   2  -7   8   63.67    4.85
   2  -7   8   61.44    4.80
   2  -7   8   67.92    5.11
   1  -6   8  210.82   13.28
   1  -6   8  200.53   13.02
   0  -5   8   48.84    3.69
   0  -5   8   49.19    3.72
   0  -5   8   44.15    4.45
   1   4  -8  136.36   10.12
  -1  -4   8  152.81    9.84
  -1  -4   8  177.72   10.16
   2   3  -8  480.88   30.56
  -2  -3   8  474.36   30.35
  -2  -3   8  531.02   30.61
   3   2  -8   41.15    3.93
  -3  -2   8   44.77    3.28
  -3  -2   8   43.02    4.04
   4   1  -8   34.63    3.21
  -4  -1   8   31.18    2.69
  -4  -1   8   28.82    3.52
   5   0  -8  256.48   16.78
  -5   0   8  281.87   16.41
  -5   0   8  244.02   17.07
   6  -1  -8   36.50    3.14
   6  -1  -8   32.31    3.87
  -6   1   8   33.61    4.73
   7  -2  -8   10.50    3.32
  -7   2   8    5.83    3.70
   8  -3  -8    4.93    3.48
  -8   3   8    5.64    4.76
   9  -4  -8   -2.70    3.80
  -9   4   8   -9.03    5.04
  10  -5  -8    9.01    4.13
 -10   5   8    9.14    6.04
  11  -6  -8   -3.43    4.66
 -11   6   8   -5.41    6.31
   7 -13   8    1.18    3.93
   6 -12   8   -0.68    3.57
   5 -11   8   17.11    3.38
   4 -10   8   -2.41    2.16
   4 -10   8   -0.16    1.64
   4 -10   8   -1.50    2.37
   3  -9   8   21.34    2.86
   3  -9   8   21.34    2.82
   2  -8   8  106.76    7.79
   2  -8   8  115.50    7.50
   1  -7   8  142.75    9.62
   1  -7   8  152.54    9.82
   1  -7   8  144.16    9.50
   0  -6   8  291.94   20.12
   0  -6   8  331.83   19.78
   0  -6   8  323.26   19.66
   1   5  -8   92.21    7.39
  -1  -5   8  119.74    7.26
  -1  -5   8  106.57    6.95
   2   4  -8   43.47    3.63
  -2  -4   8   43.38    3.71
  -2  -4   8   36.36    3.22
   3   3  -8   73.18    5.48
  -3  -3   8   68.43    5.08
  -3  -3   8   81.30    5.77
   4   2  -8  346.25   21.40
  -4  -2   8  343.42   21.19
  -4  -2   8  334.51   21.63
   5   1  -8   43.70    3.89
  -5  -1   8   41.49    3.36
  -5  -1   8   31.12    4.00
   6   0  -8    4.58    1.54
   6   0  -8    2.49    2.48
  -6   0   8    2.45    3.28
   7  -1  -8   97.80    6.68
   7  -1  -8  103.68    7.98
  -7   1   8   88.37    8.61
   8  -2  -8    0.15    3.53
  -8   2   8   -1.45    3.83
   9  -3  -8    9.64    4.16
  -9   3   8    1.38    4.98
  10  -4  -8    5.49    4.59
 -10   4   8   -1.32    5.22
  11  -5  -8   -1.41    4.79
 -11   5   8    2.55    6.05
   7 -14   8   -1.88    4.04
   6 -13   8    2.25    3.73
   5 -12   8    4.59    3.27
   4 -11   8   16.49    3.05
   4 -11   8   14.56    3.27
   3 -10   8    2.13    2.15
   3 -10   8   -0.37    0.44
   3 -10   8   -0.36    0.83
   2  -9   8   50.36    4.57
   2  -9   8   49.72    4.66
   2  -9   8   53.28    4.17
   1  -8   8   11.90    2.07
   1  -8   8   10.97    1.80
   0  -7   8   29.23    2.91
   0  -7   8   23.90    2.39
   0  -7   8   27.01    3.53
   1   6  -8   53.24    4.94
  -1  -6   8   68.11    4.91
  -1  -6   8   63.01    4.50
   2   5  -8  248.16   14.82
  -2  -5   8  238.18   14.85
  -2  -5   8  213.24   14.60
   3   4  -8  550.58   36.52
  -3  -4   8  641.71   36.56
  -3  -4   8  593.86   36.70
   4   3  -8    8.42    2.18
  -4  -3   8   10.60    1.68
  -4  -3   8    5.04    2.18
   5   2  -8   44.70    4.04
  -5  -2   8   44.68    4.22
  -5  -2   8   36.83    3.58
   6   1  -8  178.07   12.08
   6   1  -8  182.55   11.43
  -6  -1   8  171.77   12.31
   7   0  -8   70.23    5.04
   7   0  -8   70.66    6.39
  -7   0   8   55.02    6.08
   8  -1  -8    6.08    3.55
  -8   1   8   -1.31    4.01
   9  -2  -8    6.71    4.10
  -9   2   8    7.51    4.87
  10  -3  -8   -2.46    4.32
 -10   3   8   -8.12    5.08
  11  -4  -8    7.33    5.16
 -11   4   8    4.35    5.90
   6 -14   8    1.92    3.58
   5 -13   8   -2.77    3.00
   4 -12   8   15.06    3.30
   3 -11   8    1.18    2.37
   3 -11   8   -0.76    1.63
   3 -11   8    3.12    1.72
   2 -10   8   83.81    5.81
   2 -10   8   74.18    5.84
   2 -10   8   82.85    6.31
   1  -9   8   41.87    4.06
   1  -9   8   40.81    3.60
   1  -9   8   44.83    4.02
   0  -8   8   52.89    5.09
   0  -8   8   55.78    4.72
   0  -8   8   51.33    4.20
   1   7  -8  245.51   16.03
  -1  -7   8  251.38   15.87
  -1  -7   8  260.35   16.11
   2   6  -8   80.66    5.35
  -2  -6   8   62.06    5.45
  -2  -6   8   63.75    5.02
   3   5  -8   -0.04    1.77
  -3  -5   8   -0.30    1.38
  -3  -5   8   -1.41    2.07
   4   4  -8  244.83   15.55
  -4  -4   8  243.14   15.43
   5   3  -8   65.03    5.52
  -5  -3   8   69.65    5.87
   6   2  -8   18.69    2.48
   6   2  -8   22.38    3.21
  -6  -2   8   26.43    3.75
   7   1  -8   27.22    2.89
   7   1  -8   35.10    4.02
  -7  -1   8   23.54    4.02
   8   0  -8   65.02    6.20
  -8   0   8   64.07    6.57
   9  -1  -8   51.24    5.64
  -9   1   8   34.94    5.40
  10  -2  -8   13.60    4.46
 -10   2   8    6.10    5.08
  11  -3  -8   -0.32    4.78
 -11   3   8   -0.95    5.26
   4 -13   8    6.68    3.22
   3 -12   8   -1.46    2.29
   3 -12   8   -0.21    2.66
   3 -12   8    3.94    2.00
   2 -11   8   13.69    2.35
   2 -11   8   14.69    2.72
   2 -11   8   15.94    3.08
   1 -10   8    1.98    1.79
   1 -10   8    2.19    2.37
   1 -10   8    2.00    2.43
   0  -9   8  171.84   11.35
   0  -9   8  171.95   11.79
   0  -9   8  164.40   10.95
   1   8  -8   -2.12    2.05
  -1  -8   8    2.21    2.26
  -1  -8   8    1.15    1.40
   2   7  -8   26.17    2.76
  -2  -7   8   20.62    2.47
  -2  -7   8   22.82    2.87
  -3  -6   8  375.82   24.05
  -3  -6   8  391.78   23.95
   4   5  -8    2.36    1.99
  -4  -5   8    0.05    1.77
  -4  -5   8    3.11    2.45
   5   4  -8   28.26    3.03
   5   4  -8   33.96    3.46
  -5  -4   8   28.42    3.48
   6   3  -8  115.08    8.37
   6   3  -8  121.38    8.10
  -6  -3   8  115.13    8.47
   7   2  -8   36.46    4.08
  -7  -2   8   34.71    4.21
   8   1  -8   51.75    4.63
   8   1  -8   49.19    5.33
  -8  -1   8   53.40    5.43
   9   0  -8    7.93    3.99
  -9   0   8    7.51    4.23
  10  -1  -8    9.23    4.51
 -10   1   8   13.41    4.86
  11  -2  -8   11.21    5.18
 -11   2   8    7.55    5.30
  12  -3  -8    8.63    7.00
   4 -14   8    3.55    3.50
   3 -13   8    5.89    2.90
   2 -12   8    2.55    1.87
   2 -12   8    1.67    2.71
   1 -11   8    2.90    3.16
   1 -11   8    4.00    1.90
   1 -11   8    6.63    2.57
   0 -10   8  174.28   11.59
   0 -10   8  177.89   12.46
   0 -10   8  180.23   12.02
   1   9  -8   12.71    2.66
  -1  -9   8   17.44    2.42
  -1  -9   8   20.06    3.13
   2   8  -8  124.04    8.43
  -2  -8   8  124.19    8.51
  -2  -8   8  125.43    8.66
   3   7  -8    5.72    1.95
  -3  -7   8    7.91    1.94
  -3  -7   8    9.27    2.38
   4   6  -8   88.16    6.20
  -4  -6   8   73.63    6.55
   5   5  -8  106.81    7.54
   5   5  -8   94.71    7.20
  -5  -5   8  112.31    7.95
   6   4  -8  111.31    8.13
   6   4  -8  119.90    8.41
  -6  -4   8  117.75    8.40
   7   3  -8   22.31    2.88
   7   3  -8   30.97    3.71
  -7  -3   8   18.32    3.44
   8   2  -8   10.80    3.41
   8   2  -8    5.45    1.99
  -8  -2   8    7.12    3.64
   9   1  -8   33.09    4.76
  -9  -1   8   28.28    4.84
  10   0  -8   21.18    5.01
 -10   0   8   26.71    5.06
  11  -1  -8    0.06    4.84
  12  -2  -8   -2.43    5.33
   4 -15   8    2.61    3.79
   3 -14   8    3.26    3.48
   2 -13   8    3.62    1.19
   2 -13   8    9.80    3.00
   1 -12   8   99.96    7.27
   1 -12   8  101.12    8.05
   0 -11   8   27.25    3.23
   0 -11   8   30.37    3.93
  -1 -10   8    6.33    2.54
  -1 -10   8    4.42    1.99
  -2  -9   8    5.93    2.30
  -2  -9   8    9.95    2.87
   3   8  -8   31.47    3.08
  -3  -8   8   29.24    3.70
  -3  -8   8   29.40    3.20
   4   7  -8  179.40   11.91
  -4  -7   8  191.27   12.42
   5   6  -8    2.35    2.21
   5   6  -8   -0.75    1.96
  -5  -6   8    0.89    2.41
   6   5  -8    1.17    2.25
   6   5  -8    0.81    2.18
  -6  -5   8   -0.72    2.54
   7   4  -8  115.89    8.95
   7   4  -8  123.53    8.54
  -7  -4   8  121.71    9.15
   8   3  -8   61.94    5.62
   8   3  -8   68.15    6.69
  -8  -3   8   61.53    6.00
   9   2  -8   37.37    4.95
  -9  -2   8   41.80    5.13
  10   1  -8   -0.90    4.05
 -10  -1   8   -3.57    3.94
  11   0  -8   10.90    5.09
  12  -1  -8   10.74    5.56
   4 -16   8    8.45    4.46
   3 -15   8    1.47    3.83
   2 -14   8    3.96    3.53
   1 -13   8   25.58    4.22
   1 -13   8   26.67    3.34
   0 -12   8   14.69    2.69
   0 -12   8   10.78    3.16
  -1 -11   8  179.69   11.76
  -1 -11   8  169.35   12.11
  -2 -10   8    1.88    2.61
   3   9  -8   31.37    3.56
  -3  -9   8   42.24    4.15
   4   8  -8   -0.82    2.27
  -4  -8   8    1.17    2.45
   5   7  -8    1.03    2.34
  -5  -7   8    4.18    2.60
   6   6  -8  114.99    8.26
  -6  -6   8  113.82    8.44
   7   5  -8   15.79    2.92
   7   5  -8   13.52    3.04
  -7  -5   8   13.94    3.59
   8   4  -8   11.68    2.89
   8   4  -8   13.35    3.55
  -8  -4   8   14.00    3.82
   9   3  -8    9.32    2.54
   9   3  -8   12.81    3.84
  -9  -3   8    9.39    3.75
  10   2  -8   10.49    4.46
 -10  -2   8    7.76    3.92
  11   1  -8   26.03    5.57
  12   0  -8   -0.28    5.09
   4 -17   8    3.53    4.69
   3 -16   8    0.08    4.24
   2 -15   8    2.44    3.43
   1 -14   8   10.91    3.76
   0 -13   8    3.70    3.09
   1  12  -8   13.94    3.04
  -1 -12   8   20.31    3.92
   2  11  -8   -1.53    2.56
  -2 -11   8   -2.28    2.68
   3  10  -8   -0.31    2.50
  -3 -10   8    1.15    2.73
   4   9  -8    5.35    2.61
  -4  -9   8    4.87    3.11
   5   8  -8   82.93    6.54
  -5  -8   8   74.90    6.53
   6   7  -8   -3.11    2.47
  -6  -7   8    0.10    3.00
   7   6  -8   -0.57    2.61
  -7  -6   8   -2.13    2.73
   8   5  -8    3.21    2.79
  -8  -5   8    2.07    3.41
   9   4  -8   11.53    3.06
  -9  -4   8    2.61    3.74
 -10  -3   8   17.64    4.41
   3 -17   8   -1.33    4.53
   2 -16   8    0.70    4.16
  -1  15  -8   -2.31    2.99
   1 -15   8   -0.43    3.40
   0  14  -8   -0.57    2.97
   0 -14   8    2.91    3.33
   1  13  -8    8.87    2.84
  -1 -13   8    7.33    3.72
   2  12  -8    2.63    2.87
  -2 -12   8    1.20    3.00
   3  11  -8    4.90    2.78
  -3 -11   8    3.44    3.38
   4  10  -8    0.89    2.59
  -4 -10   8    2.04    3.30
   5   9  -8    4.84    2.75
  -5  -9   8    1.84    3.20
   6   8  -8    4.36    2.93
  -6  -8   8    9.85    3.13
   7   7  -8   58.96    5.24
  -7  -7   8   50.10    5.32
   8   6  -8    3.27    2.89
  -8  -6   8   10.66    3.36
   9   5  -8   -4.11    2.84
  -9  -5   8   -0.15    3.53
 -10  -4   8   17.83    4.37
   2 -17   8    8.28    4.85
  -1  16  -8    0.55    3.64
   1 -16   8   -0.74    3.82
   0  15  -8   12.67    3.59
   0 -15   8    7.55    3.87
   1  14  -8   -0.76    3.04
  -1 -14   8    3.19    3.57
   2  13  -8    3.92    3.12
  -2 -13   8   -1.46    3.23
   3  12  -8    4.04    3.20
  -3 -12   8    4.88    3.29
   4  11  -8    3.09    2.70
  -4 -11   8    1.27    3.23
   5  10  -8    1.40    2.78
  -5 -10   8   -0.73    3.45
   6   9  -8   10.24    3.34
  -6  -9   8   12.83    3.83
   7   8  -8    0.67    2.64
  -7  -8   8   -3.03    3.43
   8   7  -8    9.12    3.35
  -8  -7   8   -1.31    3.62
   9   6  -8   26.23    4.09
  -9  -6   8   28.91    4.33
  10   5  -8    3.11    3.28
 -10  -5   8   -3.33    3.87
   1 -17   8   -4.13    4.16
   0  16  -8   -1.78    3.31
   0 -16   8   -3.24    4.41
   1  15  -8    3.80    3.50
  -1 -15   8   -1.93    3.74
   2  14  -8   17.37    3.51
  -2 -14   8   16.91    4.68
   3  13  -8    4.73    3.33
  -3 -13   8   -0.66    3.90
   4  12  -8    1.81    3.16
  -4 -12   8    3.31    3.42
   5  11  -8    2.49    3.01
  -5 -11   8    2.23    3.35
   6  10  -8    0.91    2.78
  -6 -10   8   -1.67    3.67
   7   9  -8    3.69    3.29
  -7  -9   8    1.93    3.66
   8   8  -8    5.40    3.39
  -8  -8   8    4.21    3.49
   9   7  -8    3.19    3.32
  -9  -7   8    3.35    3.97
  10   6  -8    2.61    3.41
   0  17  -8    2.31    3.71
   0 -17   8    1.64    4.37
   1  16  -8   -1.10    3.57
  -1 -16   8    2.81    4.12
   2  15  -8    6.94    3.67
  -2 -15   8   -0.75    3.99
   3  14  -8   10.95    3.76
  -3 -14   8    1.09    4.35
   4  13  -8    7.71    3.23
  -4 -13   8    9.05    4.40
   5  12  -8    2.02    3.04
  -5 -12   8    1.60    3.59
   6  11  -8   -0.02    3.31
  -6 -11   8    0.69    3.90
   7  10  -8    1.92    3.50
  -7 -10   8    1.22    4.01
   8   9  -8    1.88    3.53
  -8  -9   8    0.98    3.49
   9   8  -8    3.95    3.54
  -9  -8   8    0.29    3.96
  10   7  -8    3.64    3.62
   1  17  -8    3.89    3.96
  -1 -17   8    9.02    4.65
   2  16  -8   -2.12    3.31
  -2 -16   8   -2.39    4.73
   3  15  -8   23.46    4.48
  -3 -15   8   19.71    5.33
   4  14  -8    3.81    3.68
  -4 -14   8    8.51    4.15
   5  13  -8    1.65    3.17
  -5 -13   8    0.36    4.36
   6  12  -8    5.32    3.84
  -6 -12   8   10.47    4.07
   7  11  -8   -2.86    3.47
  -7 -11   8    2.53    4.15
   8  10  -8    7.06    3.91
  -8 -10   8    1.45    4.31
   9   9  -8    6.61    3.92
  -9  -9   8    2.42    4.07
  10   8  -8   -0.29    3.93
   1  18  -8    3.75    4.35
   2  17  -8   11.21    4.32
   3  16  -8    0.50    3.96
  -3 -16   8   -4.06    4.41
   4  15  -8    1.78    3.90
  -4 -15   8   -6.48    4.74
   5  14  -8    5.48    3.51
  -5 -14   8   12.10    4.45
   6  13  -8    5.16    3.60
  -6 -13   8    3.75    4.68
   7  12  -8    0.01    3.40
  -7 -12   8    1.01    4.50
   8  11  -8    2.56    4.69
  -8 -11   8   -0.47    4.43
  -9 -10   8    5.27    4.74
  -6 -14   8   -4.07    4.87
  -7 -13   8    7.56    5.07
  -8 -12   8    5.36    5.44
   2  15   9   -3.95    3.87
   4  12   9    0.07    3.93
   3  13   9    3.20    3.84
   2  14   9    0.81    3.73
   6   9   9    3.84    3.64
   5  10   9   -0.80    3.62
   4  11   9    1.77    3.29
   3  12   9    6.26    3.63
   2  13   9    0.61    3.39
   1  14   9   -1.48    3.34
   0  15   9   -2.75    4.22
  -1  16   9    1.95    4.12
   7   7   9    2.09    4.07
   6   8   9   -1.59    3.68
   5   9   9    5.02    3.62
   4  10   9    1.80    3.49
   3  11   9    4.02    3.41
   2  12   9   -1.88    2.97
   1  13   9    4.50    3.25
   0  14   9    2.81    4.00
  -1  15   9   -3.27    4.20
  -2  16   9    1.11    4.76
   8   5   9    4.01    5.91
   7   6   9   -3.81    3.66
   6   7   9    2.53    3.42
   5   8   9    6.30    3.52
   4   9   9    4.77    3.06
   3  10   9   28.24    4.16
   2  11   9    0.41    2.97
   1  12   9   -1.76    2.79
   0  13   9    9.91    3.94
   0  13   9   12.87    3.12
  -1  14   9    0.82    4.04
  -2  15   9    1.07    4.41
  -3  16   9   -1.20    4.85
   8   4   9   -2.65    3.61
   7   5   9   -2.75    2.98
   6   6   9   14.93    3.79
   5   7   9   -2.38    3.18
   4   8   9    5.20    3.20
   3   9   9   14.31    3.40
   2  10   9   -1.70    2.62
   1  11   9    1.73    2.73
   1  11   9    3.81    4.29
   0  12   9   -0.86    3.29
   0  12   9   -0.16    2.41
  -1  13   9   -0.69    3.50
  -2  14   9   -1.93    3.94
  -3  15   9    1.95    4.43
  -4  16   9   -1.82    4.33
   9   2   9   -0.07    3.87
   8   3   9    1.01    3.66
   7   4   9   26.15    3.94
   6   5   9    0.37    2.73
   5   6   9    3.47    2.72
   4   7   9   10.30    2.89
   3   8   9    0.96    2.74
   2   9   9    3.79    2.73
   1  10   9   -2.93    2.33
   1  10   9   -2.03    2.42
   0  11   9    2.10    2.28
   0  11   9    2.69    2.93
  -1  12   9    3.07    3.36
  -2  13   9   -4.11    3.63
  -3  14   9    4.65    4.23
  -4  15   9   -1.64    4.49
   9   1   9    0.11    3.68
   9   1   9   -4.49    4.23
   8   2   9   15.14    3.84
   8   2   9   11.30    4.44
   7   3   9   -1.62    3.78
   7   3   9   -0.29    3.18
   6   4   9    3.03    3.02
   5   5   9   21.46    3.27
   4   6   9   10.29    2.95
   3   7   9    4.88    2.60
   2   8   9    5.22    2.23
   1   9   9    2.86    2.22
   1   9   9    5.32    2.36
   0  10   9   19.22    2.85
   0  10   9   22.75    3.40
  -1  11   9    0.21    1.95
  -1  11   9    1.54    2.90
  -2  12   9    4.23    3.07
  -3  13   9    5.16    3.98
  -4  14   9    3.10    4.34
  -5  15   9   -1.64    4.68
   9   0   9    4.93    4.38
   9   0   9    1.61    3.83
   8   1   9    6.86    3.45
   8   1   9    1.19    3.96
   7   2   9    1.00    3.05
   7   2   9    0.22    3.52
   6   3   9   10.54    3.04
   6   3   9   12.56    3.60
   5   4   9    1.98    3.35
   5   4   9    7.13    2.68
   4   5   9    4.12    3.56
   4   5   9    1.81    2.18
  -3  -6  -9  115.78    8.07
   3   6   9   98.81    7.88
   2   7   9   11.95    2.37
   1   8   9   25.63    3.07
   1   8   9   25.12    3.05
   0   9   9   -1.79    1.78
   0   9   9   -1.24    1.95
  -1  10   9   -0.51    2.69
  -1  10   9    3.85    1.83
  -2  11   9   23.90    3.65
  -3  12   9    0.39    3.04
  -4  13   9   -2.27    3.46
  -5  14   9    1.44    4.43
  -6  15   9    9.04    5.20
   9  -1   9    3.06    4.54
   9  -1   9   14.87    4.07
   8   0   9    1.51    3.15
   8   0   9    1.20    3.95
   7   1   9    2.45    3.46
   7   1   9    1.94    2.95
   6   2   9    2.03    3.21
   6   2   9   -0.79    2.24
   5   3   9    9.71    3.20
   5   3   9    6.37    2.35
   4   4   9   29.23    3.40
   4   4   9   33.20    4.51
   3   5   9   58.36    5.88
   3   5   9   69.03    5.42
  -2  -6  -9    6.04    2.41
   2   6   9    3.58    2.12
  -1  -7  -9    8.72    2.89
   1   7   9   22.91    2.58
   1   7   9   17.64    2.53
   0  -8  -9   45.77    4.85
   0   8   9   53.60    4.34
   1  -9  -9   19.03    3.17
  -1   9   9   14.85    2.26
  -1   9   9   20.10    3.14
  -2  10   9    1.93    2.83
  -2  10   9   -2.69    1.58
  -3  11   9   -3.29    3.11
  -4  12   9   10.54    3.55
  -5  13   9    5.71    4.26
  -6  14   9   -4.37    4.02
   9  -2   9   -5.73    4.41
   8  -1   9    3.45    3.28
   8  -1   9   -5.56    3.67
   7   0   9   -0.30    2.63
   7   0   9   -4.72    3.23
   6   1   9   15.92    3.69
   6   1   9   26.65    3.33
   5   2   9   13.12    3.24
   5   2   9   18.89    2.71
   4   3   9    0.60    1.88
   4   3   9   -0.40    2.84
   3   4   9   22.79    3.93
   3   4   9   23.55    2.70
  -2  -5  -9   20.52    2.84
   2   5   9    8.83    2.14
  -1  -6  -9   32.48    3.94
   1   6   9   44.39    3.72
   1   6   9   44.87    3.88
   0  -7  -9   23.74    3.54
   0   7   9   25.37    2.68
   0   7   9   30.23    2.99
   1  -8  -9   39.09    4.07
  -1   8   9   34.92    3.72
  -1   8   9   36.20    3.24
   2  -9  -9    3.32    2.58
  -2   9   9    7.69    2.45
  -2   9   9    5.31    1.61
   3 -10  -9   17.71    3.31
  -3  10   9   23.66    3.72
   4 -11  -9    6.83    3.13
  -4  11   9    5.60    3.10
   5 -12  -9   -0.03    2.79
  -5  12   9   -0.41    3.79
  -6  13   9   -0.66    3.81
  -7  14   9   -1.42    4.30
   9  -3   9    1.98    4.37
   8  -2   9    1.70    3.22
   8  -2   9    5.35    3.95
   7  -1   9   24.98    4.33
   7  -1   9   28.10    3.80
   6   0   9   12.07    2.82
   6   0   9   14.71    3.37
   5   1   9    6.36    2.12
   5   1   9    1.43    2.71
   4   2   9    9.92    2.41
   4   2   9   15.44    3.05
   3   3   9   63.04    5.77
   3   3   9   60.37    5.02
   2   4   9   -1.01    1.77
  -1  -5  -9   -2.22    1.50
   1   5   9    3.13    1.60
   1   5   9    0.83    1.43
   0  -6  -9   53.99    5.57
   0   6   9   60.00    4.70
   0   6   9   67.08    4.75
   1  -7  -9   41.47    4.00
  -1   7   9   28.65    2.97
  -1   7   9   38.64    3.54
   2  -8  -9    7.12    2.65
  -2   8   9    5.27    2.47
  -2   8   9    7.76    1.70
   3  -9  -9   -1.75    2.29
  -3   9   9    1.02    2.67
   4 -10  -9    0.50    0.90
  -4  10   9    1.39    2.75
   5 -11  -9   15.08    3.69
  -5  11   9   19.87    4.09
   6 -12  -9    6.86    3.94
  -6  12   9    5.67    4.28
   7 -13  -9    6.21    4.54
  -7  13   9    4.44    4.28
  -8  14   9    6.89    5.42
   9  -4   9    3.55    4.11
   8  -3   9    3.05    3.59
   8  -3   9   -0.21    3.91
   7  -2   9    2.75    2.97
   7  -2   9    1.17    3.48
   6  -1   9  147.91   10.50
   6  -1   9  143.65   10.20
   5   0   9   37.93    3.87
   5   0   9   34.34    4.07
   4   1   9    7.77    2.11
   4   1   9    8.04    2.63
   3   2   9   10.61    2.89
   3   2   9    9.26    1.92
   2   3   9   13.47    3.26
   2   3   9   10.14    1.88
  -1  -4  -9  149.31    9.08
   1   4   9  126.06    8.67
   1   4   9  120.40    8.42
   0  -5  -9   23.75    3.11
   0   5   9   31.92    2.80
   0   5   9   31.40    2.83
  -1   6   9   31.38    3.14
  -1   6   9   30.11    2.82
   2  -7  -9   11.09    2.21
  -2   7   9   12.36    2.52
  -2   7   9   12.33    1.90
   3  -8  -9   49.23    4.40
  -3   8   9   40.39    4.09
  -3   8   9   36.45    3.48
   4  -9  -9    9.25    3.10
  -4   9   9    8.83    2.86
   5 -10  -9    9.85    3.40
  -5  10   9    4.78    3.17
   6 -11  -9   -0.62    3.60
  -6  11   9    2.15    3.44
   7 -12  -9    1.80    4.00
  -7  12   9    6.74    4.14
   8 -13  -9   13.15    5.06
  -8  13   9    2.98    5.26
   9 -14  -9   -2.78    4.89
   9  -5   9   13.99    4.75
   8  -4   9   -0.04    3.96
   8  -4   9   -1.29    3.85
   7  -3   9   -3.10    3.39
   7  -3   9    4.59    3.27
   6  -2   9   12.12    3.36
   6  -2   9    6.31    2.85
   5  -1   9    3.45    2.67
   5  -1   9    5.33    2.14
   4   0   9    1.43    2.04
   4   0   9   -0.24    2.19
   3   1   9   45.45    4.24
   3   1   9   32.81    3.45
   2   2   9    0.75    2.75
   2   2   9    0.99    1.55
   2   2   9   -0.12    1.40
  -1  -3  -9  141.65    8.29
   1   3   9  104.34    7.65
   1   3   9  106.87    7.48
   0  -4  -9   40.96    4.26
   0   4   9   50.82    3.80
   0   4   9   53.78    4.04
   1  -5  -9  173.55   11.59
  -1   5   9  172.30   11.15
  -1   5   9  171.39   11.11
   2  -6  -9   52.54    4.56
  -2   6   9   47.92    4.32
  -2   6   9   41.67    3.76
   3  -7  -9   18.38    3.09
  -3   7   9   13.41    2.15
  -3   7   9   15.47    2.75
   4  -8  -9    1.13    2.55
  -4   8   9    1.09    2.66
   5  -9  -9    6.75    3.30
  -5   9   9   11.29    3.46
   6 -10  -9   13.49    3.98
  -6  10   9   13.04    4.00
   7 -11  -9    5.72    4.21
  -7  11   9   13.01    4.43
   8 -12  -9   -3.51    4.59
  -8  12   9   -0.31    4.83
   9 -13  -9   -6.03    4.75
  -9  13   9   -0.68    5.86
   9  -6   9   -1.67    4.16
   8  -5   9   -1.38    3.63
   7  -4   9    6.83    3.41
   7  -4   9   -0.74    3.36
   6  -3   9   36.27    4.54
   6  -3   9   39.15    4.52
   5  -2   9   -3.29    2.32
   5  -2   9    0.08    2.48
   4  -1   9   54.26    5.16
   4  -1   9   62.36    5.29
   3   0   9    2.64    2.21
   3   0   9    1.36    1.92
   2   1   9    6.02    2.72
   2   1   9   12.70    2.20
   2   1   9   15.99    1.76
   1   2   9  124.31    8.45
   1   2   9  126.93    8.25
   0  -3  -9   14.60    2.76
   0   3   9   23.17    2.23
   0   3   9   22.05    2.44
   1  -4  -9  270.83   17.60
  -1   4   9  279.35   17.36
   2  -5  -9   46.88    4.12
  -2   5   9   35.30    3.46
  -2   5   9   38.67    3.63
   3  -6  -9   14.94    2.86
  -3   6   9   11.93    2.02
  -3   6   9   11.23    2.48
   4  -7  -9  120.47    8.85
  -4   7   9  120.02    8.70
   5  -8  -9    2.97    2.96
  -5   8   9    0.96    2.45
   6  -9  -9   -1.60    3.38
  -6   9   9    0.32    2.89
   7 -10  -9   -3.22    3.86
  -7  10   9    3.52    4.01
   8 -11  -9    3.08    4.31
  -8  11   9   -0.95    4.13
   9 -12  -9   -7.67    4.83
  -9  12   9   -0.59    5.32
   9  -7   9    0.24    4.36
   8  -6   9    0.75    3.90
   7  -5   9   -1.22    3.45
   7  -5   9   -0.06    3.23
   6  -4   9    2.62    2.90
   6  -4   9    0.43    2.94
   5  -3   9   18.21    3.23
   5  -3   9   19.06    3.31
   4  -2   9    8.03    2.44
   4  -2   9    5.30    2.44
   3  -1   9   10.20    2.28
   3  -1   9   12.39    2.47
   2   0   9   22.04    2.20
   2   0   9   22.54    2.72
   2   0   9   31.74    3.56
   1   1   9   -0.60    1.48
   1   1   9    0.58    2.62
   1   1   9    1.93    1.53
   0  -2  -9   22.43    2.73
   0   2   9   21.48    2.26
   0   2   9   16.18    2.34
   1  -3  -9    3.25    2.07
  -1   3   9    4.05    1.67
  -1   3   9    1.44    0.58
   2  -4  -9 1155.88   66.71
  -2   4   9 1080.83   66.50
  -2   4   9 1027.93   66.46
   3  -5  -9   47.58    4.53
  -3   5   9   41.59    3.87
  -3   5   9   40.21    3.63
   4  -6  -9   -2.16    2.48
  -4   6   9   -0.56    1.08
  -4   6   9   -1.13    2.27
   5  -7  -9    5.49    2.91
  -5   7   9    4.36    2.52
   6  -8  -9   10.45    3.66
  -6   8   9   18.25    3.71
   7  -9  -9   -3.19    3.75
  -7   9   9    2.65    3.44
   8 -10  -9   -0.54    4.31
  -8  10   9    5.02    4.54
   9 -11  -9    5.36    4.89
  -9  11   9    1.04    5.27
   9  -8   9   13.89    6.98
   8  -7   9    0.46    3.73
   7  -6   9   -0.63    3.28
   7  -6   9   -1.06    3.49
   6  -5   9    6.18    3.04
   6  -5   9    3.94    3.17
   5  -4   9   34.28    4.25
   5  -4   9   47.98    4.53
   4  -3   9   22.72    3.22
   4  -3   9   16.97    2.86
   3  -2   9   -0.94    2.14
   3  -2   9    0.46    1.99
   2  -1   9   24.34    2.92
   2  -1   9   23.87    2.17
   2  -1   9   29.89    3.09
   1   0   9    3.00    1.93
   1   0   9    4.36    1.49
   1   0   9    0.60    2.25
   0  -1  -9   71.64    5.14
   0   1   9   65.94    5.08
   0   1   9   59.58    5.00
   1  -2  -9    4.27    2.03
  -1   2   9    7.39    1.86
   2  -3  -9   90.57    6.70
  -2   3   9   86.18    6.29
  -2   3   9   86.66    6.18
   3  -4  -9   92.68    6.30
  -3   4   9   79.82    5.77
  -3   4   9   67.29    5.42
   4  -5  -9   14.41    2.67
  -4   5   9   12.62    2.46
  -4   5   9   13.83    1.56
   5  -6  -9   45.71    4.56
  -5   6   9   43.30    4.36
   6  -7  -9    0.41    3.14
  -6   7   9   -1.22    2.57
   7  -8  -9   -4.12    3.51
  -7   8   9    4.17    3.65
   8  -9  -9    4.67    4.32
  -8   9   9   -5.74    4.13
   9 -10  -9    4.02    4.70
  -9  10   9    2.79    5.22
  10 -11  -9    3.71    5.23
 -10  11   9   -1.06    6.00
   8  -8   9   -1.50    4.03
   7  -7   9   18.09    4.02
   6  -6   9    0.67    2.30
   6  -6   9    1.85    3.10
   5  -5   9   40.47    4.39
   5  -5   9   42.95    4.51
   4  -4   9   54.87    5.11
   4  -4   9   55.15    4.93
   3  -3   9  104.01    7.88
   3  -3   9  109.52    7.63
   2  -2   9   75.85    6.41
   2  -2   9   91.36    5.65
   2  -2   9   90.70    6.47
   1  -1   9   20.60    2.25
   1  -1   9   31.17    3.04
   1  -1   9   28.56    3.49
   0   0  -9   48.75    4.28
   0   0   9   46.45    4.03
   0   0   9   43.43    3.99
   1  -1  -9   11.03    2.29
  -1   1   9   21.16    2.34
   2  -2  -9   53.47    4.79
  -2   2   9   55.81    4.61
  -2   2   9   48.07    3.98
   3  -3  -9  231.37   14.83
  -3   3   9  215.80   14.39
  -3   3   9  247.56   14.91
   4  -4  -9  233.98   15.18
  -4   4   9  243.13   15.20
  -4   4   9  225.96   14.45
   5  -5  -9    4.09    2.73
  -5   5   9    5.49    2.44
   6  -6  -9   -2.33    2.98
  -6   6   9    1.21    2.68
   7  -7  -9   24.72    4.32
  -7   7   9   19.08    3.96
   8  -8  -9    3.32    4.17
  -8   8   9    2.67    3.92
   9  -9  -9   16.33    5.11
  -9   9   9   20.51    5.84
  10 -10  -9   -2.46    4.88
 -10  10   9    8.36    6.17
   8  -9   9    9.75    4.49
   7  -8   9    2.49    3.75
   6  -7   9    2.31    3.18
   6  -7   9    0.76    2.62
   5  -6   9   35.06    3.80
   5  -6   9   27.98    3.92
   4  -5   9   18.77    2.92
   4  -5   9   14.35    2.57
   3  -4   9   25.02    2.95
   3  -4   9   28.12    3.36
   2  -3   9   58.40    4.08
   2  -3   9   61.09    4.78
   2  -3   9   56.47    5.03
   1  -2   9  157.54    9.90
   1  -2   9  159.17   10.68
   1  -2   9  146.77   10.28
   0  -1   9   33.56    3.21
   0  -1   9   36.96    3.26
   1   0  -9   12.19    2.34
  -1   0   9   14.12    1.94
   2  -1  -9   29.75    3.31
  -2   1   9   29.68    3.28
  -2   1   9   33.70    2.77
   3  -2  -9  118.03    8.15
  -3   2   9  108.33    7.41
  -3   2   9  123.86    8.40
   4  -3  -9    4.59    2.07
  -4   3   9    0.85    2.36
  -4   3   9    4.27    1.07
   5  -4  -9   19.25    3.12
  -5   4   9   25.29    3.69
  -5   4   9   23.41    1.95
   6  -5  -9   30.60    4.14
  -6   5   9   27.16    3.96
   7  -6  -9   17.14    3.98
  -7   6   9   16.32    3.86
   8  -7  -9    0.59    3.72
  -8   7   9   -0.42    3.87
   9  -8  -9    0.85    4.40
  -9   8   9   10.04    5.27
  10  -9  -9   -4.46    4.79
 -10   9   9    9.33    6.52
 -11  10   9    4.12    6.53
   8 -10   9    0.10    4.07
   7  -9   9    1.85    3.81
   6  -8   9   68.18    6.82
   5  -7   9    0.85    2.74
   5  -7   9   -0.94    1.77
   4  -6   9    3.88    2.22
   4  -6   9    0.60    2.22
   3  -5   9   11.99    1.79
   3  -5   9    9.43    2.41
   3  -5   9    8.99    2.42
   2  -4   9    0.50    1.09
   2  -4   9   -0.29    1.85
   2  -4   9    0.20    1.90
   1  -3   9  298.97   17.54
   1  -3   9  279.64   18.00
   1  -3   9  262.76   17.80
   0  -2   9    9.21    1.67
   0  -2   9   12.37    2.62
   0  -2   9    7.00    1.58
   1   1  -9   49.45    4.83
  -1  -1   9   56.16    4.64
  -1  -1   9   70.21    4.49
   2   0  -9   30.06    3.28
  -2   0   9   30.65    2.75
  -2   0   9   35.05    3.50
   3  -1  -9   53.46    4.67
  -3   1   9   55.46    3.97
  -3   1   9   64.46    5.43
   4  -2  -9   38.76    3.78
  -4   2   9   36.30    2.81
  -4   2   9   31.57    4.01
   5  -3  -9   34.26    4.09
  -5   3   9   46.08    3.17
  -5   3   9   44.46    4.93
   6  -4  -9    3.76    2.60
  -6   4   9   -0.79    3.30
   7  -5  -9   16.19    3.80
  -7   5   9   14.19    4.44
   8  -6  -9   19.74    4.16
  -8   6   9   24.30    4.97
   9  -7  -9    7.93    4.46
  -9   7   9    4.21    5.66
  10  -8  -9    4.62    4.90
 -10   8   9   12.52    6.68
 -11   9   9    9.06    7.54
   8 -11   9   -0.74    4.44
   7 -10   9   14.05    4.11
   6  -9   9    5.50    3.41
   5  -8   9    2.42    2.11
   5  -8   9    7.61    2.94
   4  -7   9   78.53    6.34
   4  -7   9   85.86    6.75
   3  -6   9   20.22    2.87
   3  -6   9   19.91    2.76
   3  -6   9   22.78    2.34
   2  -5   9    6.23    1.42
   2  -5   9    6.73    2.04
   2  -5   9    5.03    1.97
   1  -4   9   52.32    3.75
   1  -4   9   42.40    3.87
   1  -4   9   47.41    4.83
   0  -3   9   14.00    1.87
   0  -3   9    9.95    2.78
   0  -3   9    9.63    1.81
   1   2  -9   91.75    6.62
  -1  -2   9   89.63    6.41
   2   1  -9   36.46    3.69
  -2  -1   9   49.40    4.33
  -2  -1   9   44.35    3.21
   3   0  -9   30.70    3.23
  -3   0   9   28.01    2.47
  -3   0   9   28.90    3.39
   4  -1  -9   26.88    3.19
  -4   1   9   39.20    4.02
  -4   1   9   31.51    2.59
   5  -2  -9    3.02    2.41
  -5   2   9    6.19    1.21
  -5   2   9    3.25    3.01
   6  -3  -9   -1.84    2.63
  -6   3   9   -0.22    3.55
  -6   3   9    0.66    1.18
   7  -4  -9   86.32    7.44
  -7   4   9   77.16    7.68
   8  -5  -9   -3.20    3.49
  -8   5   9   -0.43    4.92
   9  -6  -9    2.42    4.31
  -9   6   9   -2.14    4.97
  10  -7  -9    2.72    4.43
 -10   7   9    6.58    5.98
  11  -8  -9    1.09    5.94
 -11   8   9   -4.74    7.29
   8 -12   9    4.34    4.64
   7 -11   9    2.06    3.75
   6 -10   9    0.21    3.46
   5  -9   9   -0.12    2.13
   5  -9   9    0.14    3.04
   4  -8   9   -0.57    1.88
   4  -8   9   -2.99    2.55
   3  -7   9   28.27    2.80
   3  -7   9   25.44    3.06
   3  -7   9   25.42    2.89
   2  -6   9   96.77    6.78
   2  -6   9   95.82    6.53
   2  -6   9   95.62    6.98
   1  -5   9    1.00    2.24
   1  -5   9    0.94    1.30
   1  -5   9    1.96    1.39
   0  -4   9  192.72   13.22
   0  -4   9  200.95   12.56
   1   3  -9   -1.12    1.68
  -1  -3   9    1.72    1.62
  -1  -3   9    4.60    1.36
   2   2  -9   15.20    2.40
  -2  -2   9   11.12    2.46
  -2  -2   9   19.27    1.86
   3   1  -9   94.59    6.91
  -3  -1   9   82.27    6.93
  -3  -1   9  102.75    6.29
   4   0  -9    3.30    2.14
  -4   0   9    3.92    1.10
  -4   0   9    0.76    2.38
   5  -1  -9   19.09    2.89
  -5   1   9   27.55    4.07
  -5   1   9   21.89    2.09
   6  -2  -9    0.07    2.67
  -6   2   9    5.58    3.77
  -6   2   9    0.65    1.26
   7  -3  -9   42.95    4.67
  -7   3   9   52.08    5.89
   8  -4  -9    1.88    3.61
  -8   4   9    4.70    5.08
   9  -5  -9    9.73    4.31
  -9   5   9   13.84    6.14
  10  -6  -9    4.32    4.59
 -10   6   9   -0.34    6.48
  11  -7  -9    9.06    5.03
 -11   7   9    5.15    7.24
   7 -12   9   -4.32    3.95
   6 -11   9   40.30    5.07
   5 -10   9    1.34    3.07
   4  -9   9    7.26    2.89
   3  -8   9  110.02    7.95
   3  -8   9  114.61    7.69
   3  -8   9  109.14    7.81
   2  -7   9   12.94    2.51
   2  -7   9   14.58    2.27
   2  -7   9   15.30    2.19
   1  -6   9   88.03    6.16
   1  -6   9   84.00    6.73
   1  -6   9   87.80    6.13
   0  -5   9   95.02    6.31
   0  -5   9   81.86    7.28
   0  -5   9   94.56    6.42
   1   4  -9   -1.78    1.74
  -1  -4   9    1.33    1.50
  -1  -4   9    0.91    1.10
   2   3  -9  234.58   14.41
  -2  -3   9  199.14   14.28
  -2  -3   9  238.12   14.08
   3   2  -9   50.84    4.55
  -3  -2   9   48.51    3.59
  -3  -2   9   47.76    4.45
   4   1  -9    0.02    1.93
  -4  -1   9    0.87    1.05
  -4  -1   9    1.09    2.55
   5   0  -9   63.53    5.48
  -5   0   9   57.54    4.44
  -5   0   9   67.94    6.02
   6  -1  -9    1.22    2.43
  -6   1   9    4.83    3.61
   7  -2  -9    5.85    2.90
  -7   2   9    2.40    3.67
   8  -3  -9    5.81    3.64
  -8   3   9   -1.59    4.51
   9  -4  -9   17.18    4.54
  -9   4   9   13.03    5.94
  10  -5  -9    6.01    4.58
 -10   5   9   -6.98    5.86
  11  -6  -9    0.92    4.82
 -11   6   9   -1.45    6.70
   7 -13   9    9.97    4.51
   6 -12   9    4.16    3.49
   5 -11   9   12.67    3.55
   4 -10   9  143.73    9.64
   4 -10   9  143.61   10.30
   3  -9   9    1.72    1.96
   3  -9   9    0.03    2.16
   3  -9   9    2.54    1.82
   2  -8   9   34.05    3.49
   2  -8   9   31.10    2.98
   2  -8   9   28.07    3.14
   1  -7   9  226.22   14.67
   1  -7   9  236.88   15.09
   0  -6   9   12.84    2.08
   0  -6   9    9.58    1.76
   0  -6   9    8.57    2.96
   1   5  -9  213.35   14.10
  -1  -5   9  226.15   13.96
  -1  -5   9  214.20   13.75
   2   4  -9   63.08    5.77
  -2  -4   9   86.08    5.84
  -2  -4   9   73.27    5.08
   3   3  -9   74.64    5.93
  -3  -3   9   70.17    5.70
  -3  -3   9   75.05    5.08
   4   2  -9  285.55   17.89
  -4  -2   9  294.22   17.64
  -4  -2   9  263.91   18.05
   5   1  -9   14.42    2.66
  -5  -1   9    9.16    2.92
  -5  -1   9   10.89    1.73
   6   0  -9    0.52    2.68
  -6   0   9   -0.52    2.98
   7  -1  -9    6.14    1.97
   7  -1  -9    0.43    3.06
  -7   1   9   -0.89    3.50
   8  -2  -9    2.15    3.59
  -8   2   9   -2.74    4.46
   9  -3  -9    2.79    4.06
  -9   3   9   -2.15    5.03
  10  -4  -9    0.09    4.27
 -10   4   9    4.21    6.01
  11  -5  -9   10.49    5.31
 -11   5   9   20.63    7.00
   7 -14   9   -2.77    4.38
   6 -13   9    1.32    3.96
   5 -12   9    9.29    3.35
   4 -11   9    7.13    2.98
   4 -11   9    8.86    2.22
   3 -10   9   15.96    2.80
   3 -10   9   19.39    2.43
   3 -10   9   14.79    2.86
   2  -9   9   73.47    6.13
   2  -9   9   80.45    5.69
   1  -8   9   53.88    5.03
   1  -8   9   43.40    3.88
   1  -8   9   52.77    4.42
   0  -7   9   71.93    4.69
   0  -7   9   63.93    5.14
   0  -7   9   51.34    5.53
   1   6  -9   68.33    5.54
  -1  -6   9   68.27    5.02
  -1  -6   9   67.80    5.20
   2   5  -9   16.73    2.59
  -2  -5   9   20.09    2.17
  -2  -5   9   18.56    2.59
   3   4  -9   43.77    3.78
  -3  -4   9   32.60    3.63
  -3  -4   9   37.68    3.34
   4   3  -9   11.69    2.54
  -4  -3   9   12.51    2.92
  -4  -3   9   19.15    2.08
   5   2  -9    2.49    2.31
  -5  -2   9   -3.28    2.42
  -5  -2   9    2.93    1.62
   6   1  -9    8.78    1.86
   6   1  -9   11.97    2.94
  -6  -1   9    8.57    3.09
   7   0  -9   -0.02    2.99
   7   0  -9    1.82    1.67
  -7   0   9   -4.69    3.65
   8  -1  -9   10.30    3.76
  -8   1   9   -4.53    3.77
   9  -2  -9   -0.62    4.11
  -9   2   9   -2.90    4.96
  10  -3  -9    0.93    4.29
 -10   3   9    1.21    5.72
  11  -4  -9   19.66    5.51
 -11   4   9   18.40    6.91
   6 -14   9   -1.39    3.66
   5 -13   9    4.06    3.35
   4 -12   9   15.66    3.34
   3 -11   9    6.00    1.62
   3 -11   9    0.82    0.90
   3 -11   9   20.83    2.83
   2 -10   9   18.66    2.57
   2 -10   9   22.50    3.14
   1  -9   9   41.28    3.71
   1  -9   9   41.97    4.09
   0  -8   9  116.50    8.01
   0  -8   9  117.26    9.20
   0  -8   9  122.31    8.25
   1   7  -9   99.11    7.61
  -1  -7   9  102.28    7.00
  -1  -7   9  109.75    7.34
   2   6  -9   60.86    5.09
  -2  -6   9   61.09    5.19
  -2  -6   9   56.20    4.40
   3   5  -9   22.64    2.91
  -3  -5   9   21.83    2.33
  -3  -5   9   20.82    2.96
   4   4  -9   55.64    5.23
  -4  -4   9   71.23    5.26
  -4  -4   9   56.85    4.52
   5   3  -9  234.92   15.29
  -5  -3   9  235.66   15.39
  -5  -3   9  235.49   14.96
   6   2  -9   24.56    3.38
   6   2  -9   23.55    2.69
  -6  -2   9   27.74    4.11
   7   1  -9    8.62    2.09
   7   1  -9    9.98    3.08
  -7  -1   9    7.75    3.46
   8   0  -9   22.68    4.15
  -8   0   9   16.82    4.19
   9  -1  -9   -1.53    3.78
  -9   1   9   -0.13    4.67
  10  -2  -9    6.08    4.54
 -10   2   9   -6.36    5.23
  11  -3  -9    4.88    5.08
 -11   3   9    8.78    6.15
   4 -13   9   10.05    3.14
   4 -13   9    1.19    3.30
   3 -12   9    0.75    1.09
   3 -12   9   12.21    3.15
   3 -12   9    4.51    1.54
   2 -11   9   59.79    5.68
   2 -11   9   59.51    5.72
   2 -11   9   62.08    4.98
   1 -10   9   97.70    7.28
   1 -10   9  101.71    7.79
   1 -10   9  114.16    8.28
   0  -9   9   57.41    5.30
   0  -9   9   57.37    4.75
   0  -9   9   60.34    5.76
   1   8  -9   30.78    3.59
  -1  -8   9   32.82    3.48
  -1  -8   9   33.68    3.05
   2   7  -9  110.02    7.84
  -2  -7   9  113.56    7.65
  -2  -7   9  110.17    8.05
  -3  -6   9   56.59    5.13
  -3  -6   9   63.65    4.80
   4   5  -9  240.04   14.49
  -4  -5   9  216.40   14.41
  -4  -5   9  216.42   14.68
   5   4  -9   28.52    3.32
  -5  -4   9   24.74    3.63
  -5  -4   9   24.71    2.93
   6   3  -9   -0.95    2.60
   6   3  -9    0.49    1.91
  -6  -3   9   -3.26    2.98
   7   2  -9  143.42   10.49
  -7  -2   9  144.70   10.72
   8   1  -9   31.43    4.47
   8   1  -9   29.49    3.23
  -8  -1   9   29.48    4.63
   9   0  -9   -3.29    3.84
  -9   0   9   -3.47    4.34
  10  -1  -9    8.11    4.52
 -10   1   9    1.67    4.95
  11  -2  -9   -2.62    4.71
 -11   2   9   -6.12    5.26
   4 -14   9   -0.89    3.78
   3 -13   9   17.71    3.83
   2 -12   9   45.52    4.77
   2 -12   9   41.91    4.01
   1 -11   9   -1.33    3.10
   1 -11   9   -0.69    1.92
   1 -11   9    1.08    2.39
   0 -10   9  390.88   24.07
   0 -10   9  349.07   23.72
   0 -10   9  405.43   24.53
   1   9  -9  156.96   11.24
  -1  -9   9  176.15   11.32
  -1  -9   9  169.22   11.02
   2   8  -9   96.81    7.10
  -2  -8   9  101.85    7.27
  -2  -8   9   97.18    6.88
  -3  -7   9  108.77    8.19
  -3  -7   9  121.60    8.05
   4   6  -9   44.95    4.29
  -4  -6   9   37.05    3.55
  -4  -6   9   32.93    3.95
   5   5  -9   14.08    2.70
   5   5  -9   16.91    2.60
  -5  -5   9   10.47    3.01
   6   4  -9  161.29   11.25
   6   4  -9  155.35   10.87
  -6  -4   9  175.23   11.29
   7   3  -9   34.20    3.97
   7   3  -9   29.99    3.36
  -7  -3   9   31.52    4.22
   8   2  -9    1.54    2.11
   8   2  -9    0.00    3.45
  -8  -2   9   -5.06    3.56
   9   1  -9   45.27    5.19
  -9  -1   9   32.91    5.46
  10   0  -9   -0.35    4.34
 -10   0   9   -0.47    4.64
  11  -1  -9    4.73    5.00
 -11   1   9    9.45    5.51
  12  -2  -9   -4.75    6.47
   4 -15   9   13.91    4.44
   3 -14   9    2.66    3.60
   2 -13   9    2.84    2.18
   2 -13   9    0.10    3.12
   1 -12   9   13.28    2.52
   1 -12   9   11.93    3.09
   0 -11   9   19.99    2.87
   0 -11   9   20.29    3.38
  -1 -10   9   20.49    2.61
  -1 -10   9   16.97    3.46
  -2  -9   9   36.09    4.04
  -2  -9   9   35.85    3.53
   3   8  -9   30.04    3.20
  -3  -8   9   28.42    3.32
  -3  -8   9   29.71    3.83
   4   7  -9  200.78   12.29
  -4  -7   9  172.16   12.54
   5   6  -9   81.30    6.16
  -5  -6   9   75.00    6.73
   6   5  -9    9.85    2.73
   6   5  -9    4.91    2.21
  -6  -5   9   11.75    3.46
   7   4  -9   -0.46    2.82
   7   4  -9    0.25    2.23
  -7  -4   9    0.64    2.88
   8   3  -9   63.83    5.92
   8   3  -9   63.32    5.36
  -8  -3   9   51.96    5.95
   9   2  -9    8.72    3.86
  -9  -2   9    5.60    4.16
  10   1  -9   -0.93    4.29
 -10  -1   9   -2.23    3.86
  11   0  -9    8.33    5.15
 -11   0   9   -1.39    4.67
  12  -1  -9    8.63    5.63
   4 -16   9    2.88    4.34
   3 -15   9   -2.74    3.87
   2 -14   9    7.60    2.54
   2 -14   9    2.20    3.16
   1 -13   9   -2.46    2.21
   1 -13   9   -3.62    3.22
   0 -12   9    9.38    3.12
   0 -12   9    8.60    2.58
  -1 -11   9   14.06    2.74
  -1 -11   9    5.47    3.26
  -2 -10   9   20.78    3.48
  -2 -10   9   22.72    2.99
  -3  -9   9  117.31    8.70
  -3  -9   9  127.28    8.90
   4   8  -9   10.16    2.48
  -4  -8   9   17.74    3.15
   5   7  -9   32.66    3.55
  -5  -7   9   24.24    3.74
   6   6  -9   79.10    7.23
   6   6  -9   77.78    6.41
  -6  -6   9   77.92    6.66
   7   5  -9    0.89    2.53
   7   5  -9    3.10    2.70
  -7  -5   9    1.99    3.12
   8   4  -9    9.01    3.51
   8   4  -9   11.75    2.89
  -8  -4   9   11.49    3.56
   9   3  -9   -1.67    1.79
   9   3  -9   -1.83    3.76
  -9  -3   9   -2.72    3.77
  10   2  -9    9.07    4.41
 -10  -2   9   14.86    4.46
  11   1  -9   10.52    5.15
 -11  -1   9   17.02    4.98
  12   0  -9    4.75    5.34
   4 -17   9    5.72    4.55
   3 -16   9    5.84    4.58
   2 -15   9    0.07    3.69
   1 -14   9    3.53    2.63
   1 -14   9    1.35    3.21
   0 -13   9    3.52    2.44
   0 -13   9    4.69    3.66
  -1 -12   9    2.50    3.34
  -1 -12   9    5.22    2.63
  -2 -11   9   67.11    6.25
   3  10  -9   12.85    3.03
  -3 -10   9   14.05    3.35
   4   9  -9   66.70    6.06
  -4  -9   9   74.87    6.63
  -5  -8   9   93.20    7.45
   6   7  -9   24.98    3.39
  -6  -7   9   29.88    4.34
   7   6  -9   -1.17    2.48
  -7  -6   9   -2.12    2.94
   8   5  -9   37.46    4.18
  -8  -5   9   44.94    5.24
   9   4  -9   52.32    5.03
  -9  -4   9   56.91    6.23
 -10  -3   9   15.75    4.71
   3 -17   9    2.87    4.80
   2 -16   9   -3.50    4.29
  -1  15  -9   13.84    3.29
   1 -15   9    5.35    4.20
   0  14  -9   -1.74    2.71
   0 -14   9    2.48    3.88
   1  13  -9    3.14    2.87
  -1 -13   9    5.97    3.84
   2  12  -9   13.12    3.36
  -2 -12   9   17.76    4.01
   3  11  -9   16.73    3.40
  -3 -11   9   25.13    4.20
   4  10  -9   73.63    6.58
  -4 -10   9   80.05    7.28
   5   9  -9   10.03    2.95
  -5  -9   9    4.25    3.40
   6   8  -9    8.11    2.94
  -6  -8   9    7.22    3.27
   7   7  -9   69.79    6.38
  -7  -7   9   71.33    6.72
   8   6  -9   26.42    3.75
  -8  -6   9   24.14    4.11
   9   5  -9    5.31    3.05
  -9  -5   9    0.51    4.03
 -10  -4   9    2.97    4.15
   2 -17   9   -0.84    4.13
  -1  16  -9   -1.64    3.31
   1 -16   9    1.83    4.39
   0  15  -9   -1.66    3.05
   0 -15   9   -1.68    4.14
   1  14  -9    9.78    3.44
  -1 -14   9   10.10    3.95
   2  13  -9    1.29    3.12
  -2 -13   9    0.79    3.47
   3  12  -9    1.79    2.69
  -3 -12   9    1.31    3.32
   4  11  -9    7.12    3.04
  -4 -11   9    9.15    3.50
   5  10  -9   -2.44    2.93
  -5 -10   9   -0.72    3.23
   6   9  -9   50.10    4.98
  -6  -9   9   53.18    5.67
   7   8  -9    1.45    3.03
  -7  -8   9   -1.84    3.60
   8   7  -9    1.57    3.13
  -8  -7   9   -1.85    3.73
   9   6  -9   20.26    3.76
  -9  -6   9   20.43    4.25
  10   5  -9    1.05    3.28
 -10  -5   9   -2.84    4.15
   1 -17   9    4.48    4.40
   0  16  -9    8.60    3.75
   0 -16   9    9.21    4.26
   1  15  -9   -2.75    3.22
  -1 -15   9    0.43    4.34
   2  14  -9   -2.20    3.34
  -2 -14   9    2.73    3.81
   3  13  -9    3.28    3.30
  -3 -13   9    0.67    4.01
   4  12  -9    2.41    2.92
  -4 -12   9   -1.34    3.50
   5  11  -9   14.78    3.68
  -5 -11   9   20.47    4.49
   6  10  -9   -0.55    3.21
  -6 -10   9   -0.84    3.68
   7   9  -9    2.10    3.09
  -7  -9   9    3.94    3.86
   8   8  -9   43.54    4.92
  -8  -8   9   40.25    5.12
   9   7  -9    1.71    3.42
  -9  -7   9    1.60    4.07
  10   6  -9    8.13    3.48
 -10  -6   9    4.81    4.48
   0  17  -9   -2.99    3.62
   0 -17   9    0.61    5.03
   1  16  -9    5.22    3.73
  -1 -16   9   -6.54    4.62
   2  15  -9    5.04    3.71
  -2 -15   9    4.10    4.72
   3  14  -9    1.09    3.51
  -3 -14   9   -1.40    3.79
   4  13  -9   -4.16    3.34
  -4 -13   9    4.56    4.38
   5  12  -9    6.04    3.13
  -5 -12   9    3.11    3.72
   6  11  -9    3.22    3.05
  -6 -11   9    4.68    4.25
   7  10  -9    7.02    3.26
  -7 -10   9   17.15    4.51
   8   9  -9    6.87    3.30
  -8  -9   9   -0.81    4.01
   9   8  -9   -3.21    3.33
  -9  -8   9    7.35    4.26
  10   7  -9   12.85    4.07
 -10  -7   9   19.02    4.89
   1  17  -9   -0.33    3.80
   2  16  -9    3.91    3.85
  -2 -16   9    6.29    4.55
   3  15  -9   -1.76    3.69
  -3 -15   9    0.98    4.85
   4  14  -9    5.88    3.79
  -4 -14   9    9.47    4.37
   5  13  -9    4.24    3.32
  -5 -13   9   -4.74    4.35
   6  12  -9   -0.90    3.66
  -6 -12   9    2.49    4.48
   7  11  -9   -1.61    3.22
  -7 -11   9   -1.82    4.36
   8  10  -9   -1.53    3.77
  -8 -10   9   -2.37    4.34
   9   9  -9    2.56    3.91
  -9  -9   9    7.77    4.46
  10   8  -9    2.70    6.23
 -10  -8   9    6.14    5.10
   1  18  -9   -1.20    5.14
   2  17  -9    3.54    4.20
   3  16  -9   -1.20    3.97
   4  15  -9    3.39    3.49
  -4 -15   9   -2.62    4.29
   5  14  -9    0.14    3.67
  -5 -14   9   -1.78    4.28
   6  13  -9    5.81    3.85
  -6 -13   9    0.09    4.74
   7  12  -9    1.27    3.81
  -7 -12   9   -0.59    4.71
  -8 -11   9   10.85    4.95
  -9 -10   9   -0.58    4.55
   3  13  10   -4.86    3.59
   2  14  10   -2.31    3.80
   5  10  10   -3.08    4.05
   4  11  10   -4.09    3.59
   3  12  10    2.59    3.68
   2  13  10   -6.16    3.46
   1  14  10   -0.87    3.71
  -1  16  10   -0.85    4.73
   6   8  10    3.43    3.89
   5   9  10   -1.96    3.63
   4  10  10   -2.40    3.14
   3  11  10   -0.24    3.43
   2  12  10    1.67    3.47
   1  13  10    0.36    3.29
  -1  15  10   -0.27    4.40
  -2  16  10    5.12    4.89
   7   6  10   -3.11    3.30
   6   7  10   -3.87    3.11
   5   8  10    1.12    3.66
   4   9  10    2.34    3.49
   3  10  10   10.43    3.24
   2  11  10    2.29    3.30
   1  12  10    0.61    3.05
   0  13  10    0.33    3.63
  -1  14  10    0.75    3.57
  -2  15  10    2.79    4.00
  -3  16  10   -4.27    4.90
   7   5  10   -0.96    3.70
   6   6  10    7.36    3.64
   5   7  10   -0.56    3.31
   4   8  10   -3.38    2.83
   3   9  10    2.76    3.24
   2  10  10   -0.93    2.88
   1  11  10    3.99    2.97
   0  12  10   -1.17    2.61
   0  12  10    5.63    3.48
  -1  13  10    2.59    3.76
  -2  14  10   -1.65    4.07
  -3  15  10    2.13    4.07
   8   3  10   -1.61    3.71
   7   4  10   12.01    3.91
   6   5  10   -0.78    2.82
   5   6  10    3.74    3.03
   4   7  10    6.89    3.15
   3   8  10    0.50    3.01
   2   9  10    1.94    2.81
   1  10  10    2.09    2.50
   0  11  10    2.11    2.53
   0  11  10    5.28    3.13
  -1  12  10    5.43    3.14
  -2  13  10   -6.09    3.59
  -3  14  10    0.73    4.16
  -4  15  10   -1.87    4.64
   9   1  10    3.89    6.99
   9   1  10   -1.34    4.01
   8   2  10    4.70    3.87
   8   2  10    1.16    6.92
   7   3  10    1.48    2.92
   6   4  10   -3.78    2.96
   5   5  10    7.44    3.03
   4   6  10    2.75    2.62
   3   7  10    3.52    2.45
   2   8  10    7.12    2.47
   1   9  10    5.89    2.54
   0  10  10    4.07    2.27
   0  10  10   -0.79    1.54
  -1  11  10   18.90    2.83
  -1  11  10   22.25    3.53
  -2  12  10    0.65    3.05
  -3  13  10   -3.34    3.37
  -4  14  10   -1.34    4.32
  -5  15  10   -0.22    4.80
   9   0  10    7.82    4.85
   9   0  10    1.52    3.98
   8   1  10   -0.14    4.32
   8   1  10   -2.10    3.51
   7   2  10   -0.97    2.81
   7   2  10    3.35    4.07
   6   3  10    4.57    3.94
   6   3  10    6.37    2.78
   5   4  10    3.73    2.58
   5   4  10    0.35    3.91
   4   5  10    2.47    3.86
   4   5  10    3.97    2.72
  -3  -6 -10   31.85    3.86
   3   6  10   21.43    3.35
   2   7  10    4.65    2.15
   1   8  10   12.21    2.51
   0   9  10    5.94    2.16
   0   9  10    0.25    1.38
  -1  10  10    3.26    2.84
  -1  10  10   -1.62    1.88
  -2  11  10   11.58    3.60
  -3  12  10    8.03    3.40
  -4  13  10    1.64    3.56
  -5  14  10    1.00    4.03
  -6  15  10    9.27    7.14
   9  -1  10    3.41    4.19
   9  -1  10    1.16    4.57
   8   0  10    7.21    3.65
   8   0  10    3.12    4.36
   7   1  10    1.42    3.17
   7   1  10   -4.10    3.75
   6   2  10   -3.26    2.75
   6   2  10    0.73    3.57
   5   3  10    6.66    2.44
   5   3  10   -0.57    3.31
   4   4  10   25.82    3.38
   4   4  10   19.62    4.37
   3   5  10    2.06    2.08
  -2  -6 -10    1.16    2.53
   2   6  10   -0.81    2.13
  -1  -7 -10    0.25    2.66
   1   7  10    1.86    1.85
   1   7  10    4.98    2.17
   0  -8 -10    1.68    3.02
   0   8  10    1.43    2.15
   0   8  10    0.91    1.95
   1  -9 -10   10.61    3.23
  -1   9  10   10.28    2.83
  -1   9  10   10.98    2.21
  -2  10  10   -0.67    2.76
  -3  11  10    2.15    3.34
  -4  12  10    6.88    3.97
  -5  13  10    3.99    3.84
  -6  14  10   -0.80    4.22
   9  -2  10    2.46    5.56
   9  -2  10    4.03    4.45
   8  -1  10    5.33    3.62
   8  -1  10    4.85    4.21
   7   0  10   15.82    3.58
   7   0  10   24.56    4.47
   6   1  10   14.79    3.32
   6   1  10   15.82    3.99
   5   2  10   65.55    6.09
   5   2  10   59.98    5.44
   4   3  10   -0.56    3.35
   4   3  10    3.29    2.32
   3   4  10    7.42    2.41
   3   4  10    4.79    3.59
  -2  -5 -10    9.17    2.17
   2   5  10   15.51    2.35
  -1  -6 -10   12.49    2.97
   1   6  10   11.64    2.17
   1   6  10   12.49    2.18
   0  -7 -10   10.78    3.06
   0   7  10   11.20    2.32
   0   7  10   12.67    2.22
   1  -8 -10   -1.01    2.84
  -1   8  10   -1.02    1.63
  -1   8  10    3.02    2.25
   2  -9 -10   19.84    3.43
  -2   9  10   16.57    2.31
  -2   9  10   14.90    2.92
   3 -10 -10    3.03    3.16
  -3  10  10    1.80    3.06
   4 -11 -10    6.30    3.36
  -4  11  10   -1.38    3.03
  -5  12  10    0.94    3.96
  -6  13  10   -3.82    3.82
  -7  14  10    1.91    4.98
   9  -3  10   -0.45    4.42
   8  -2  10    5.42    4.08
   8  -2  10    3.01    3.70
   7  -1  10   -6.34    3.45
   7  -1  10    1.42    3.03
   6   0  10   31.53    3.97
   6   0  10   34.68    4.58
   5   1  10    3.75    2.53
   5   1  10    0.25    3.05
   4   2  10    8.85    2.48
   4   2  10    5.88    3.29
   3   3  10   59.74    6.02
   3   3  10   65.79    5.10
   2   4  10    3.21    2.01
  -1  -5 -10    8.34    2.00
   1   5  10   12.88    1.93
   1   5  10    7.87    2.07
   0   6  10   61.59    4.97
   0   6  10   66.72    5.03
   1  -7 -10    0.12    2.36
  -1   7  10    0.04    2.01
  -1   7  10    0.79    1.65
   2  -8 -10    4.62    2.36
  -2   8  10   14.02    2.82
  -2   8  10   13.47    2.07
   3  -9 -10   -0.10    0.79
  -3   9  10    4.19    2.86
   4 -10 -10    1.65    2.61
  -4  10  10    2.56    3.25
   5 -11 -10   11.75    3.92
  -5  11  10   12.16    4.02
   6 -12 -10   -0.63    3.88
  -6  12  10   -2.14    3.59
   7 -13 -10    9.79    5.03
  -7  13  10    7.68    4.31
   9  -4  10    1.96    4.33
   8  -3  10   -1.65    4.05
   8  -3  10    0.47    3.76
   7  -2  10   32.57    4.72
   7  -2  10   29.61    4.44
   6  -1  10    6.65    3.05
   6  -1  10    8.88    3.48
   5   0  10   27.75    3.84
   5   0  10   25.60    3.46
   4   1  10   44.03    4.28
   4   1  10   54.82    5.08
   3   2  10    0.47    1.76
   3   2  10    4.00    3.24
   2   3  10   23.33    3.80
   2   3  10   23.46    2.83
  -1  -4 -10  202.69   11.57
   1   4  10  168.70   11.21
   1   4  10  149.68   10.88
   0  -5 -10    3.32    2.55
   0   5  10    9.59    1.91
   0   5  10   10.36    1.89
   1  -6 -10   -0.05    2.76
  -1   6  10    0.04    1.56
  -1   6  10    0.81    1.56
   2  -7 -10    5.14    2.83
  -2   7  10    5.46    1.79
  -2   7  10    6.25    2.34
   3  -8 -10   -0.87    2.88
  -3   8  10   -2.08    2.01
  -3   8  10    4.23    2.64
   4  -9 -10   22.65    3.77
  -4   9  10   24.58    3.56
   5 -10 -10    0.11    3.19
  -5  10  10   -1.58    2.94
   6 -11 -10    3.38    3.85
  -6  11  10    7.75    3.64
   7 -12 -10    1.80    4.47
  -7  12  10   -3.77    4.36
   8 -13 -10    1.43    4.84
  -8  13  10    2.20    4.52
   9  -5  10    6.15    5.49
   8  -4  10   17.07    4.24
   8  -4  10   10.64    4.31
   7  -3  10   10.93    3.75
   7  -3  10    3.78    3.75
   6  -2  10    0.85    3.22
   6  -2  10   -1.67    2.88
   5  -1  10   18.43    3.22
   5  -1  10   20.49    3.52
   4   0  10    5.23    2.76
   4   0  10    8.95    2.48
   3   1  10   26.41    3.17
   3   1  10   40.07    4.39
   2   2  10  108.18    7.87
   2   2  10  119.58    8.91
  -1  -3 -10   52.18    4.46
   1   3  10   31.63    3.40
   1   3  10   36.77    3.30
   0  -4 -10    9.46    2.75
   0   4  10   12.59    2.03
   0   4  10   19.05    2.17
   1  -5 -10   11.73    2.93
  -1   5  10    9.74    1.92
  -1   5  10    5.93    1.40
   2  -6 -10   53.02    4.76
  -2   6  10   44.69    3.96
  -2   6  10   40.94    4.04
   3  -7 -10   13.90    3.21
  -3   7  10    7.60    2.64
  -3   7  10   11.70    2.18
   4  -8 -10    3.36    3.05
  -4   8  10    3.38    2.50
   5  -9 -10    1.52    3.04
  -5   9  10    3.32    3.19
   6 -10 -10   17.30    4.20
  -6  10  10   11.35    3.64
   7 -11 -10    6.69    4.39
  -7  11  10    1.36    3.85
   8 -12 -10    4.39    4.69
  -8  12  10    4.04    4.44
   9 -13 -10    8.71    5.39
   8  -5  10   10.03    4.38
   7  -4  10   18.02    4.02
   7  -4  10    6.24    3.87
   6  -3  10    7.00    3.00
   6  -3  10    8.15    3.42
   5  -2  10   28.48    3.88
   5  -2  10   25.53    3.66
   4  -1  10   51.57    5.35
   4  -1  10   57.39    5.09
   3   0  10   69.13    6.18
   3   0  10   65.96    5.67
   2   1  10   10.64    3.17
   2   1  10    6.54    1.96
  -1  -2 -10   13.96    2.64
   1   2  10   10.30    2.07
   1   2  10   12.36    2.10
   0  -3 -10   85.10    6.79
   0   3  10   90.08    6.26
   0   3  10   91.96    6.41
   1  -4 -10  109.65    8.48
  -1   4  10  123.66    8.17
   2  -5 -10   18.12    3.08
  -2   5  10   15.38    2.41
  -2   5  10   16.87    2.54
   3  -6 -10   22.04    3.55
  -3   6  10   29.08    3.25
  -3   6  10   23.05    2.72
   4  -7 -10    6.30    2.93
  -4   7  10    4.30    2.34
   5  -8 -10   19.84    3.74
  -5   8  10   26.35    3.86
   6  -9 -10    3.15    3.41
  -6   9  10    7.05    3.54
   7 -10 -10    2.94    3.98
  -7  10  10   -0.64    3.52
   8 -11 -10    7.75    4.74
  -8  11  10   17.92    5.17
   9 -12 -10    3.41    5.32
  -9  12  10   -5.70    5.14
   8  -6  10    3.08    4.02
   7  -5  10    8.15    3.50
   7  -5  10    3.10    3.65
   6  -4  10   60.90    5.82
   6  -4  10   63.20    5.85
   5  -3  10   18.08    3.48
   5  -3  10   23.31    3.60
   4  -2  10    9.35    2.81
   4  -2  10    7.19    2.79
   3  -1  10   31.19    3.61
   3  -1  10   37.91    3.99
   2   0  10  103.30    7.60
   2   0  10  102.26    8.15
   1   1  10   52.86    4.11
   1   1  10   42.08    4.15
   1   1  10   46.34    4.90
   0  -2 -10   20.02    2.80
   0   2  10   16.96    2.53
   0   2  10   22.18    2.66
   1  -3 -10   13.62    2.69
  -1   3  10    7.66    1.26
  -1   3  10   24.56    2.60
   2  -4 -10  506.08   31.37
  -2   4  10  510.04   31.09
  -2   4  10  488.69   31.09
   3  -5 -10  101.70    7.55
  -3   5  10   92.30    6.73
  -3   5  10   96.65    6.91
   4  -6 -10   26.67    3.54
  -4   6  10   18.86    2.22
  -4   6  10   26.20    3.15
   5  -7 -10   -3.64    3.02
  -5   7  10   -2.04    2.68
   6  -8 -10    0.82    3.50
  -6   8  10    4.32    3.32
   7  -9 -10   26.94    4.95
  -7   9  10   28.34    4.82
   8 -10 -10   -0.65    4.43
  -8  10  10   -0.97    4.47
   9 -11 -10    2.00    5.07
  -9  11  10    2.57    4.77
   8  -7  10    0.10    4.02
   7  -6  10    2.32    3.29
   7  -6  10    2.40    3.51
   6  -5  10   -1.43    3.15
   6  -5  10    2.33    3.02
   5  -4  10  106.68    8.27
   5  -4  10  108.86    8.41
   4  -3  10  152.38   10.56
   4  -3  10  147.22   10.36
   3  -2  10  100.68    7.50
   3  -2  10  106.49    7.62
   2  -1  10    4.71    2.11
   2  -1  10    5.80    2.76
   1   0  10    5.91    1.61
   1   0  10    1.54    2.87
   1   0  10    3.17    2.03
   0  -1 -10  144.89    9.09
   0   1  10  114.42    8.92
   0   1  10  129.33    8.87
   1  -2 -10  115.40    7.12
  -1   2  10   82.38    6.64
   2  -3 -10   44.87    4.43
  -2   3  10   45.47    4.22
  -2   3  10   43.55    4.01
   3  -4 -10   18.58    3.14
  -3   4  10   23.75    2.91
  -3   4  10   17.91    2.20
   4  -5 -10   18.94    3.24
  -4   5  10    8.25    1.53
  -4   5  10   12.13    2.53
   5  -6 -10    5.72    3.17
  -5   6  10    6.55    2.88
   6  -7 -10   24.75    4.14
  -6   7  10   26.24    4.12
   7  -8 -10   -3.90    3.39
  -7   8  10   -1.36    3.31
   8  -9 -10   -1.99    4.35
  -8   9  10    7.58    4.19
   9 -10 -10   -1.18    4.81
  -9  10  10   -7.88    4.99
  10 -11 -10   12.40    6.22
 -10  11  10    7.66    5.66
   8  -8  10    2.81    4.27
   7  -7  10    1.07    3.67
   6  -6  10    6.02    3.14
   6  -6  10    6.19    3.21
   5  -5  10    6.30    3.02
   5  -5  10    4.61    2.91
   4  -4  10   41.74    4.26
   4  -4  10   30.55    3.90
   3  -3  10   10.80    2.54
   3  -3  10    6.83    2.41
   2  -2  10   -0.84    2.11
   2  -2  10    0.45    1.09
   2  -2  10    3.27    2.58
   1  -1  10   90.56    6.97
   1  -1  10  117.73    8.28
   1  -1  10  118.72    7.68
   0   0 -10   92.46    6.20
   0   0  10   71.82    6.00
   0   0  10   81.17    5.99
   1  -1 -10   17.42    2.57
  -1   1  10   25.40    2.55
  -1   1  10   14.65    2.06
   2  -2 -10   18.36    3.02
  -2   2  10   22.72    3.07
  -2   2  10   18.24    2.32
   3  -3 -10  146.05    9.43
  -3   3  10  137.64    9.24
  -3   3  10  117.00    8.58
   4  -4 -10  229.47   14.95
  -4   4  10  237.28   14.81
  -4   4  10  216.41   14.13
   5  -5 -10    1.45    2.89
  -5   5  10    3.50    2.56
   6  -6 -10    1.73    3.27
  -6   6  10    2.25    3.19
   7  -7 -10   12.82    3.97
  -7   7  10    9.16    3.64
   8  -8 -10    8.46    4.43
  -8   8  10    8.47    4.74
   9  -9 -10    4.19    4.79
  -9   9  10    8.70    4.89
  10 -10 -10   -0.62    4.98
 -10  10  10   -0.38    6.07
   8  -9  10   -6.85    4.20
   7  -8  10   -1.09    3.75
   6  -7  10    1.89    2.60
   6  -7  10   -4.06    3.28
   5  -6  10    2.48    2.86
   5  -6  10    3.83    2.80
   4  -5  10    8.53    2.46
   4  -5  10    9.37    2.75
   3  -4  10    0.58    1.95
   3  -4  10    0.35    2.23
   2  -3  10  140.26    8.80
   2  -3  10  127.35    9.49
   2  -3  10  142.69    9.71
   1  -2  10   28.20    2.60
   1  -2  10   26.08    2.91
   1  -2  10   26.68    3.82
   0   1 -10    3.92    1.89
   0  -1  10    4.30    1.84
   0  -1  10    1.28    1.56
   1   0 -10  136.35    9.95
  -1   0  10  158.43    9.78
   2  -1 -10   25.80    3.27
  -2   1  10   29.69    3.30
  -2   1  10   25.57    2.63
   3  -2 -10   32.86    3.70
  -3   2  10   34.45    3.95
  -3   2  10   28.93    2.67
   4  -3 -10   -2.69    2.48
  -4   3  10   -0.02    2.58
  -4   3  10    1.72    1.11
   5  -4 -10   82.18    6.96
  -5   4  10   85.63    5.51
  -5   4  10   77.14    6.76
   6  -5 -10  163.58   11.85
  -6   5  10  171.41   11.82
   7  -6 -10    7.21    3.50
  -7   6  10    8.61    4.07
   8  -7 -10    0.36    4.01
  -8   7  10    7.93    4.70
   9  -8 -10   -2.58    4.50
  -9   8  10   -0.22    5.37
  10  -9 -10    8.96    5.07
 -10   9  10    6.94    6.01
   8 -10  10   -0.46    4.08
   7  -9  10    0.43    3.88
   6  -8  10    0.98    3.25
   5  -7  10   -1.45    2.63
   5  -7  10    1.68    2.78
   4  -6  10   33.63    3.86
   4  -6  10   33.85    3.91
   3  -5  10   17.43    2.78
   3  -5  10   13.04    2.61
   2  -4  10   73.25    5.96
   2  -4  10   74.23    5.05
   2  -4  10   66.90    5.62
   1  -3  10    1.41    1.72
   1  -3  10    2.24    1.43
   1  -3  10    2.10    2.70
   0  -2  10   45.37    4.11
   0  -2  10   53.66    4.15
   1   1 -10   -2.58    1.93
  -1  -1  10    0.88    0.86
  -1  -1  10    1.04    1.54
   2   0 -10   -0.62    2.13
  -2   0  10   -1.43    1.25
  -2   0  10   -1.51    1.92
   3  -1 -10   42.42    4.31
  -3   1  10   49.47    4.81
  -3   1  10   48.64    3.59
   4  -2 -10  168.73   12.08
  -4   2  10  180.09   11.40
  -4   2  10  198.38   12.66
   5  -3 -10   59.87    5.22
  -5   3  10   53.14    3.89
  -5   3  10   48.21    5.39
   6  -4 -10    6.74    2.93
  -6   4  10    4.73    3.78
   7  -5 -10    5.58    3.51
  -7   5  10    3.74    3.81
   8  -6 -10   20.61    4.63
  -8   6  10   15.83    4.95
   9  -7 -10    1.02    4.34
  -9   7  10    6.36    5.87
  10  -8 -10   -1.69    4.75
 -10   8  10    6.33    6.93
 -11   9  10   -4.79    7.46
   7 -10  10   -3.03    3.86
   6  -9  10    0.69    3.43
   5  -8  10   -0.51    2.92
   5  -8  10   -3.44    2.24
   4  -7  10   -0.61    2.51
   4  -7  10    0.32    2.27
   3  -6  10    2.11    2.20
   3  -6  10   -1.28    2.12
   2  -5  10    5.63    2.34
   2  -5  10    1.61    2.01
   2  -5  10    5.56    1.56
   1  -4  10  145.68    9.06
   1  -4  10  128.03    9.26
   1  -4  10  142.00   10.02
   0  -3  10  111.12    7.40
   0  -3  10   97.78    7.36
   0  -3  10  122.77    8.50
   1   2 -10    0.05    2.05
  -1  -2  10   -0.88    1.38
  -1  -2  10    1.59    1.86
   2   1 -10  233.24   15.84
  -2  -1  10  267.86   15.53
  -2  -1  10  238.17   15.86
   3   0 -10    3.32    2.28
  -3   0  10    2.44    1.17
  -3   0  10    3.25    2.35
   4  -1 -10  148.12   10.44
  -4   1  10  146.67    9.71
  -4   1  10  170.58   11.03
   5  -2 -10    1.09    2.35
  -5   2  10    3.24    3.06
  -5   2  10    1.44    1.14
   6  -3 -10    7.28    3.15
  -6   3  10    7.45    4.07
   7  -4 -10   68.88    6.27
  -7   4  10   56.76    6.65
   8  -5 -10    1.15    3.87
  -8   5  10   -1.01    5.02
   9  -6 -10   -4.68    4.14
  -9   6  10    9.75    5.40
  10  -7 -10   -0.85    4.46
 -10   7  10    7.20    6.82
 -11   8  10    5.71    7.57
   7 -11  10    1.89    3.92
   6 -10  10   -0.63    3.67
   5  -9  10   -1.86    1.36
   5  -9  10    7.28    3.07
   4  -8  10   -1.28    2.50
   4  -8  10   -1.71    2.09
   3  -7  10    2.50    2.41
   3  -7  10    0.62    2.03
   2  -6  10    0.78    1.90
   2  -6  10    2.83    2.20
   2  -6  10    0.20    1.50
   1  -5  10   16.64    2.32
   1  -5  10   23.42    2.59
   1  -5  10   21.36    3.44
   0  -4  10   16.96    2.17
   0  -4  10   14.31    3.21
   0  -4  10   14.85    2.19
   1   3 -10  121.46    8.29
  -1  -3  10  137.30    7.96
  -1  -3  10   96.90    8.03
   2   2 -10   15.34    2.59
  -2  -2  10   18.18    1.97
  -2  -2  10   11.19    2.41
   3   1 -10   48.58    4.64
  -3  -1  10   42.41    4.32
  -3  -1  10   43.75    3.48
   4   0 -10   39.08    4.04
  -4   0  10   41.01    3.25
  -4   0  10   45.46    4.54
   5  -1 -10    1.87    2.34
  -5   1  10    3.42    1.27
  -5   1  10    6.58    2.97
   6  -2 -10   56.27    5.69
  -6   2  10   61.49    6.55
  -6   2  10   65.52    4.57
   7  -3 -10   29.65    3.96
  -7   3  10   20.86    4.72
   8  -4 -10    4.50    3.78
  -8   4  10   -1.59    4.45
   9  -5 -10   19.29    4.67
  -9   5  10   25.24    5.97
  10  -6 -10    2.85    4.61
 -10   6  10    6.59    6.75
  11  -7 -10    2.70    5.29
 -11   7  10    4.61    7.45
   7 -12  10   -2.70    4.02
   6 -11  10    8.56    4.01
   5 -10  10    2.76    3.17
   4  -9  10    1.15    2.20
   4  -9  10   -1.33    2.80
   3  -8  10   23.58    3.15
   3  -8  10   20.93    3.25
   3  -8  10   18.27    2.74
   2  -7  10    4.25    2.00
   2  -7  10    2.15    2.46
   2  -7  10    0.71    1.77
   1  -6  10    5.40    1.94
   1  -6  10    6.91    1.85
   1  -6  10    5.87    2.87
   0  -5  10    1.11    1.41
   0  -5  10    0.44    1.05
   0  -5  10    1.11    2.94
   1   4 -10   71.78    5.73
  -1  -4  10   69.83    5.03
  -1  -4  10   70.21    5.53
   2   3 -10   16.38    2.71
  -2  -3  10   17.52    2.04
  -2  -3  10   13.36    2.46
   3   2 -10   90.66    6.47
  -3  -2  10   76.97    5.56
  -3  -2  10   77.10    6.56
   4   1 -10   19.44    3.00
  -4  -1  10   12.24    3.21
  -4  -1  10   12.43    1.69
   5   0 -10   44.65    4.24
  -5   0  10   33.56    3.17
  -5   0  10   41.04    4.88
   6  -1 -10    5.84    3.02
  -6   1  10    2.20    3.29
  -6   1  10    9.55    1.76
   7  -2 -10    3.28    3.23
  -7   2  10    7.59    3.96
   8  -3 -10   48.08    5.46
  -8   3  10   48.23    6.80
   9  -4 -10    0.29    4.14
  -9   4  10    0.91    5.65
  10  -5 -10   -1.85    4.63
 -10   5  10   -6.39    6.34
  11  -6 -10    0.22    5.02
 -11   6  10    4.31    6.25
   7 -13  10    1.53    4.40
   6 -12  10   -6.90    3.62
   5 -11  10   -2.68    3.08
   4 -10  10   83.82    6.97
   3  -9  10   -1.33    1.99
   3  -9  10    0.29    2.48
   3  -9  10    1.55    2.02
   2  -8  10   -2.20    1.83
   2  -8  10   -2.22    1.58
   2  -8  10   -0.31    2.39
   1  -7  10   42.37    4.61
   1  -7  10   40.34    3.67
   0  -6  10   14.71    2.11
   0  -6  10    5.90    3.23
   0  -6  10    9.76    2.17
   1   5 -10    7.43    2.55
  -1  -5  10   10.75    1.68
  -1  -5  10    7.05    2.25
   2   4 -10   50.56    4.94
  -2  -4  10   55.38    4.72
  -2  -4  10   57.47    4.11
   3   3 -10   56.70    5.38
  -3  -3  10   57.08    4.11
  -3  -3  10   50.29    4.90
   4   2 -10   -1.80    2.24
  -4  -2  10   -0.22    1.32
  -4  -2  10    4.73    2.55
   5   1 -10   27.42    3.59
  -5  -1  10   27.39    2.58
  -5  -1  10   21.89    3.71
   6   0 -10    1.32    2.67
  -6   0  10    2.70    1.60
  -6   0  10    2.95    3.65
   7  -1 -10   52.03    5.25
  -7   1  10   52.99    5.98
   8  -2 -10    1.71    3.69
  -8   2  10   -2.16    4.63
   9  -3 -10    3.79    4.14
  -9   3  10  -11.20    5.13
  10  -4 -10   18.53    4.98
 -10   4  10   15.82    5.92
  11  -5 -10    6.93    5.02
 -11   5  10    0.84    6.93
 -12   6  10   -7.64    7.09
   7 -14  10    1.75    4.28
   6 -13  10   -6.20    3.55
   5 -12  10    9.08    3.58
   4 -11  10   -3.17    2.67
   4 -11  10   -0.24    1.67
   3 -10  10    1.61    2.65
   3 -10  10   -0.26    2.26
   3 -10  10    0.41    1.94
   2  -9  10   11.73    2.23
   2  -9  10    4.31    2.69
   2  -9  10    6.51    2.31
   1  -8  10    8.54    3.22
   1  -8  10    3.82    1.90
   1  -8  10    5.68    2.14
   0  -7  10    4.03    2.12
   0  -7  10    1.96    3.22
   0  -7  10    2.04    1.65
   1   6 -10   -0.25    2.25
  -1  -6  10   -1.55    1.22
  -1  -6  10   -3.63    1.99
   2   5 -10    3.03    2.28
  -2  -5  10    2.34    2.09
  -2  -5  10    1.99    1.33
   3   4 -10   19.05    3.05
  -3  -4  10   19.83    2.93
  -3  -4  10   23.24    2.37
   4   3 -10    0.88    2.27
  -4  -3  10    4.87    2.55
  -4  -3  10    2.71    1.49
   5   2 -10   11.41    2.95
  -5  -2  10   16.80    3.28
  -5  -2  10   11.75    1.98
   6   1 -10    2.73    2.85
  -6  -1  10    2.39    1.69
  -6  -1  10    4.08    3.13
   7   0 -10   -0.18    1.74
   7   0 -10    1.04    3.01
  -7   0  10   -3.90    3.47
   8  -1 -10    2.48    3.59
  -8   1  10   -6.19    4.46
   9  -2 -10   26.56    4.97
  -9   2  10   22.72    6.06
  10  -3 -10   -4.91    4.54
 -10   3  10   -6.90    5.78
  11  -4 -10    1.00    4.97
 -11   4  10    0.44    6.52
 -12   5  10   13.51    7.42
   6 -14  10    2.82    3.98
   5 -13  10   -0.48    3.38
   4 -12  10   -0.27    2.75
   3 -11  10   16.99    3.21
   3 -11  10   13.55    2.61
   3 -11  10   22.69    3.45
   2 -10  10    5.19    2.13
   2 -10  10   10.61    2.70
   2 -10  10   11.24    2.98
   1  -9  10    4.08    1.90
   1  -9  10    3.94    2.95
   1  -9  10    4.04    2.33
   0  -8  10    9.93    2.35
   0  -8  10    9.38    2.03
   1   7 -10   -0.78    2.49
  -1  -7  10   -1.25    2.17
  -1  -7  10   -0.15    1.38
   2   6 -10   61.31    4.96
  -2  -6  10   55.15    4.98
  -2  -6  10   53.09    4.45
   3   5 -10   31.32    3.52
  -3  -5  10   28.63    3.50
  -3  -5  10   26.92    2.73
   4   4 -10   13.59    2.87
  -4  -4  10   12.79    2.10
  -4  -4  10   14.27    3.17
   5   3 -10   51.68    4.75
  -5  -3  10   44.13    4.86
  -5  -3  10   54.62    4.34
   6   2 -10   66.06    6.14
  -6  -2  10   69.25    6.35
   7   1 -10   31.14    3.07
   7   1 -10   28.96    4.19
  -7  -1  10   28.87    4.54
   8   0 -10    7.22    3.80
  -8   0  10   -0.82    4.35
   9  -1 -10    4.49    4.03
  -9   1  10   -5.06    4.94
  10  -2 -10    1.29    4.70
 -10   2  10   -4.92    5.61
  11  -3 -10   17.05    5.49
 -11   3  10   19.77    6.06
 -12   4  10    0.20    7.07
   4 -13  10   13.82    3.53
   3 -12  10    9.99    2.34
   3 -12  10    8.03    3.00
   3 -12  10    3.77    2.93
   2 -11  10    1.65    2.04
   2 -11  10    2.30    0.95
   2 -11  10    1.37    2.65
   1 -10  10  132.35    9.03
   1 -10  10  135.23    9.49
   1 -10  10  128.44   10.22
   0  -9  10   14.95    2.45
   0  -9  10   15.97    3.85
   0  -9  10   13.77    3.05
   1   8 -10    0.48    2.60
  -1  -8  10   -0.36    1.73
  -1  -8  10    0.06    2.43
   2   7 -10   34.85    3.64
  -2  -7  10   28.58    3.12
  -2  -7  10   31.30    3.58
   3   6 -10    3.81    2.47
  -3  -6  10    0.29    1.69
  -3  -6  10    1.99    2.37
   4   5 -10   25.60    3.46
  -4  -5  10   34.23    4.14
  -4  -5  10   30.58    3.10
   5   4 -10   31.44    3.78
  -5  -4  10   28.78    3.85
  -5  -4  10   34.47    3.31
   6   3 -10    6.57    2.07
   6   3 -10   11.25    2.93
  -6  -3  10    7.85    3.54
   7   2 -10   84.94    7.16
  -7  -2  10   80.86    7.39
   8   1 -10   16.87    3.00
   8   1 -10   20.25    4.13
  -8  -1  10    7.34    4.06
   9   0 -10   -0.50    4.10
  -9   0  10   -4.59    4.58
  10  -1 -10    1.74    4.33
 -10   1  10    6.98    5.38
  11  -2 -10    3.22    5.13
 -11   2  10   -4.04    5.61
   3 -13  10   -1.83    3.24
   2 -12  10   47.82    4.20
   2 -12  10   38.29    4.50
   1 -11  10   -1.88    2.65
   1 -11  10    3.41    3.58
   1 -11  10    1.03    2.10
   0 -10  10  197.99   14.28
   0 -10  10  224.55   14.84
   0 -10  10  257.26   15.64
   1   9 -10  124.13    8.86
  -1  -9  10  118.57    8.31
  -1  -9  10  123.83    9.03
   2   8 -10    4.30    2.55
  -2  -8  10    2.13    1.85
  -2  -8  10   -4.58    2.22
   3   7 -10   69.89    5.33
  -3  -7  10   49.65    5.06
  -3  -7  10   53.19    4.78
   4   6 -10    8.65    2.62
  -4  -6  10    6.36    2.69
  -4  -6  10    5.46    2.06
   5   5 -10    1.31    2.56
  -5  -5  10   -0.52    1.93
  -5  -5  10    2.73    3.17
   6   4 -10   16.00    3.23
   6   4 -10   16.49    2.77
  -6  -4  10   17.59    3.83
   7   3 -10    9.14    2.50
   7   3 -10   10.95    3.19
  -7  -3  10    7.25    3.39
   8   2 -10   32.05    4.54
   8   2 -10   28.17    3.35
  -8  -2  10   30.86    5.09
   9   1 -10    1.91    4.08
  -9  -1  10   -2.03    3.92
  10   0 -10   -1.22    4.29
 -10   0  10   -3.02    4.83
  11  -1 -10    2.73    5.03
 -11   1  10   -5.16    5.53
   3 -14  10    9.25    3.91
   2 -13  10   -2.20    2.15
   2 -13  10   -4.65    2.75
   1 -12  10    4.40    2.26
   1 -12  10    0.03    3.19
   0 -11  10   39.80    3.96
   0 -11  10   43.97    4.85
  -1 -10  10    0.69    2.66
  -1 -10  10    1.31    2.06
   2   9 -10   10.38    2.99
  -2  -9  10   14.27    2.52
  -2  -9  10   14.56    3.36
   3   8 -10   66.69    5.23
  -3  -8  10   49.28    4.93
  -3  -8  10   45.03    4.46
   4   7 -10    5.29    2.39
  -4  -7  10    2.82    3.03
  -4  -7  10    0.33    2.25
   5   6 -10   60.78    5.07
  -5  -6  10   36.92    4.69
   6   5 -10   -1.92    2.27
   6   5 -10    3.59    2.56
  -6  -5  10    3.55    3.54
   7   4 -10    2.52    2.90
   7   4 -10    2.85    2.42
  -7  -4  10   -2.52    3.46
   8   3 -10   -4.46    3.37
   8   3 -10    0.78    2.40
  -8  -3  10    3.19    3.44
   9   2 -10    3.56    4.13
  -9  -2  10    0.92    3.83
  10   1 -10   -5.55    4.40
 -10  -1  10   -0.59    4.86
  11   0 -10    8.64    5.19
 -11   0  10   -3.72    5.10
  12  -1 -10   -2.33    7.62
   3 -15  10   -0.87    4.03
   2 -14  10   10.50    2.76
   2 -14  10    5.42    3.37
   1 -13  10   18.74    3.77
   1 -13  10   20.09    3.10
   0 -12  10    5.10    3.44
   0 -12  10    9.20    2.53
  -1 -11  10   68.45    5.95
  -1 -11  10   77.89    6.90
  -2 -10  10    9.36    3.11
  -2 -10  10   10.25    2.70
  -3  -9  10   23.10    3.97
  -3  -9  10   24.87    3.16
  -4  -8  10   17.40    2.72
  -4  -8  10   13.95    3.55
   5   7 -10    3.52    2.55
  -5  -7  10    4.99    3.30
   6   6 -10   -0.42    2.35
   6   6 -10    2.28    2.66
  -6  -6  10   -0.84    2.98
   7   5 -10   29.37    3.84
   7   5 -10   24.05    3.40
  -7  -5  10   34.70    4.54
   8   4 -10    8.60    3.36
   8   4 -10   12.60    2.88
  -8  -4  10   10.94    3.73
   9   3 -10    9.79    4.14
   9   3 -10    0.03    1.55
  -9  -3  10    7.33    3.84
  10   2 -10    7.16    4.63
 -10  -2  10    4.72    4.55
  11   1 -10   -2.38    4.87
 -11  -1  10    2.08    4.97
  12   0 -10   -3.04    5.42
   3 -16  10   -0.28    4.34
   2 -15  10    5.21    4.12
   1 -14  10   -0.70    3.58
   1 -14  10    1.16    2.56
   0 -13  10   11.99    3.70
   0 -13  10   15.90    2.93
  -1 -12  10  158.60   10.83
  -1 -12  10  152.63   11.20
  -2 -11  10   27.38    4.42
  -2 -11  10   26.57    3.40
  -3 -10  10   45.93    4.99
   4   9 -10   32.30    3.93
  -4  -9  10   35.99    4.25
   5   8 -10   17.77    2.97
  -5  -8  10   20.31    4.01
   6   7 -10   38.28    4.05
  -6  -7  10   40.52    4.72
   7   6 -10   -2.21    2.58
  -7  -6  10    0.93    3.20
   8   5 -10   -1.67    2.58
  -8  -5  10   -1.29    3.46
   9   4 -10   28.62    3.78
  -9  -4  10   25.49    5.09
 -10  -3  10    1.17    4.54
 -11  -2  10    7.64    4.87
   3 -17  10    5.97    4.85
   2 -16  10   -1.28    4.43
   1 -15  10   18.98    4.76
   1 -15  10   17.74    3.49
   0 -14  10   20.09    4.25
   0 -14  10   16.94    3.36
  -1 -13  10    0.84    3.40
  -2 -12  10   33.11    4.57
   3  11 -10   47.19    4.87
  -3 -11  10   70.36    6.20
   4  10 -10   25.40    3.80
  -4 -10  10   30.89    4.25
   5   9 -10   29.04    3.82
  -5  -9  10   26.18    4.13
   6   8 -10   12.07    3.23
  -6  -8  10    8.21    3.83
   7   7 -10   -1.10    2.82
  -7  -7  10    5.24    3.96
   8   6 -10   37.38    4.37
  -8  -6  10   43.67    5.07
   9   5 -10    5.79    3.18
  -9  -5  10    3.30    4.33
 -10  -4  10    6.77    4.28
 -11  -3  10   10.04    5.10
   2 -17  10   23.32    5.74
  -1  16 -10    0.58    3.36
   1 -16  10    2.60    4.51
   0  15 -10   -2.70    3.05
   0 -15  10   -0.01    3.82
   1  14 -10   14.96    3.70
  -1 -14  10   19.23    4.73
   2  13 -10    3.13    3.31
  -2 -13  10   11.13    4.29
   3  12 -10    1.32    3.12
  -3 -12  10    5.62    4.02
   4  11 -10   -0.95    2.60
  -4 -11  10    3.34    3.41
   5  10 -10   17.81    3.30
  -5 -10  10   19.49    4.34
   6   9 -10   24.28    3.85
  -6  -9  10   23.27    4.17
   7   8 -10    7.39    3.27
  -7  -8  10   13.56    3.83
   8   7 -10   -2.48    2.96
  -8  -7  10   -1.57    3.89
   9   6 -10   -1.35    3.23
  -9  -6  10   -3.21    4.20
 -10  -5  10   11.51    4.55
 -11  -4  10    0.19    4.86
   1 -17  10   -3.09    4.70
   0  16 -10   22.93    4.20
   0 -16  10   18.05    4.79
   1  15 -10    9.69    3.59
  -1 -15  10    8.24    4.29
   2  14 -10    3.10    3.37
  -2 -14  10    0.15    4.38
   3  13 -10    8.12    3.39
  -3 -13  10    4.52    3.84
   4  12 -10   22.27    3.74
  -4 -12  10   19.58    4.40
   5  11 -10   12.59    3.62
  -5 -11  10   12.99    4.02
   6  10 -10    2.74    3.08
  -6 -10  10   -0.45    3.96
   7   9 -10    7.74    3.36
  -7  -9  10    6.48    3.70
   8   8 -10   16.41    3.82
  -8  -8  10   11.87    4.47
   9   7 -10   11.99    3.67
  -9  -7  10    1.37    4.42
  10   6 -10   -3.78    3.44
 -10  -6  10    5.16    4.32
   0  17 -10   -4.73    3.80
   0 -17  10    3.62    7.82
   1  16 -10    1.49    3.85
  -1 -16  10   -2.06    4.25
   2  15 -10   14.64    4.16
  -2 -15  10   16.18    4.70
   3  14 -10    0.90    3.57
  -3 -14  10   -0.13    4.07
   4  13 -10   19.23    4.08
  -4 -13  10   13.41    4.34
   5  12 -10    9.90    3.31
  -5 -12  10   12.66    4.25
   6  11 -10    6.54    3.25
  -6 -11  10   15.58    4.24
   7  10 -10   11.25    3.41
  -7 -10  10   18.47    4.70
   8   9 -10    4.58    3.18
  -8  -9  10   -3.90    3.58
   9   8 -10   -1.05    3.45
  -9  -8  10   -1.41    4.43
  10   7 -10   -0.14    3.64
 -10  -7  10    3.65    4.46
   1  17 -10    0.14    4.06
   2  16 -10   -0.94    3.74
  -2 -16  10    2.15    5.24
   3  15 -10    1.01    3.69
  -3 -15  10    0.28    4.33
   4  14 -10    9.25    3.98
  -4 -14  10    5.43    4.42
   5  13 -10    1.10    3.53
  -5 -13  10    1.91    4.14
   6  12 -10   30.69    4.74
  -6 -12  10   32.61    5.18
   7  11 -10    4.72    3.72
  -7 -11  10    3.15    4.03
   8  10 -10    2.87    3.91
  -8 -10  10    0.42    4.55
   9   9 -10    2.44    3.74
  -9  -9  10    2.94    4.00
 -10  -8  10    7.19    4.92
   3  16 -10    5.97    3.92
   4  15 -10    0.72    3.85
  -4 -15  10    1.96    5.51
   5  14 -10   -0.44    3.91
  -5 -14  10   -2.80    4.69
   6  13 -10    2.81    3.97
  -6 -13  10    3.01    4.97
   7  12 -10   10.47    6.14
  -7 -12  10    0.68    4.22
  -8 -11  10   21.30    5.57
   2  14  11    1.35    4.65
   3  12  11    1.33    4.07
   2  13  11   -0.03    3.80
   5   9  11    2.91    3.64
   4  10  11    1.02    3.66
   3  11  11    1.06    3.54
   2  12  11   -0.87    3.47
   1  13  11    1.96    3.50
  -1  15  11   -0.59    4.51
   6   7  11    0.38    4.06
   5   8  11    4.03    4.05
   4   9  11   -1.29    3.65
   3  10  11   -0.88    3.34
   2  11  11   13.56    3.62
   1  12  11    4.25    3.19
  -1  14  11    2.96    4.20
  -2  15  11    2.00    4.67
   7   5  11   -4.83    3.83
   6   6  11   -2.06    3.64
   5   7  11    4.25    3.75
   4   8  11   -0.22    3.40
   3   9  11    4.43    3.35
   2  10  11   -0.89    3.16
   1  11  11    2.05    3.06
   0  12  11    5.19    2.98
  -1  13  11    0.60    3.82
  -2  14  11    0.50    4.29
  -3  15  11    7.11    4.78
   7   4  11    4.57    3.82
   6   5  11   -3.36    3.41
   5   6  11    0.32    2.95
[truncated: 649,060 more chars]
