# Supplementary material for: 1,1′-(Ethane-1,2-di­yl)bis­(4-{(E)-2-[4-(di­methyl­amino)­phen­yl]ethen­yl}pyridin-1-ium) dibromide ethanol 0.67-solvate
Source: IUCrdata. 2021 Jun 4;6(Pt 6):x210396. doi: 10.1107/S2414314621003965 (PMC9462351; doi:10.1107/S2414314621003965)
Supplement: Supplementary file 2 [file x-06-x210396-Isup3.hkl]

data_I                                                                          
_shelx_title ' 1_a.res in P-1'                                                  
_shelx_refln_list_code          4                                               
_shelx_F_calc_maximum      391.94                                               
_exptl_crystal_F_000      1030.00                                               
_reflns_d_resolution_high  0.8409                                               
                                                                                
loop_                                                                           
 _space_group_symop_operation_xyz                                               
 'x, y, z'                                                                      
 '-x, -y, -z'                                                                   
                                                                                
_cell_length_a     9.6515                                                       
_cell_length_b    14.8669                                                       
_cell_length_c    17.9136                                                       
_cell_angle_alpha  94.222                                                       
_cell_angle_beta  103.853                                                       
_cell_angle_gamma 100.292                                                       
                                                                                
_shelx_F_squared_multiplier     1.000                                           
                                                                                
loop_                                                                           
 _refln_index_h                                                                 
 _refln_index_k                                                                 
 _refln_index_l                                                                 
 _refln_F_squared_calc                                                          
 _refln_F_squared_meas                                                          
 _refln_F_squared_sigma                                                         
 _refln_observed_status                                                         
   1   0   0         42.83         31.92         4.03 o                         
   2   0   0       2924.03       3300.63       143.96 o                         
   3   0   0      37493.69      40031.00      2008.72 o                         
   4   0   0      11052.58      12345.59       532.40 o                         
   5   0   0       2184.19       2236.04       101.79 o                         
   6   0   0       2902.06       2545.55       116.34 o                         
   7   0   0         78.09         68.07        21.16 o                         
   8   0   0        960.54       1030.20        61.52 o                         
   9   0   0       1156.36       1159.19        72.34 o                         
  10   0   0         26.57         11.71        56.83 o                         
 -11   1   0         35.25         48.92        63.96 o                         
 -10   1   0        300.55        256.46        63.01 o                         
  -9   1   0         21.07         -2.69        46.86 o                         
  -8   1   0        209.15        264.75        30.18 o                         
  -7   1   0       1140.27       1058.09        46.93 o                         
  -6   1   0       1585.75       1541.83        60.92 o                         
  -5   1   0      10358.24      10926.51       423.72 o                         
  -4   1   0         55.81         44.55         8.68 o                         
  -3   1   0        375.97        403.30        42.93 o                         
  -2   1   0      14816.36      15771.46       553.31 o                         
  -1   1   0         54.93         45.06         3.12 o                         
   1   1   0       4483.64       3853.51       167.69 o                         
   2   1   0       1015.28       1095.30        40.06 o                         
   3   1   0       1576.03       1794.49        65.29 o                         
   4   1   0       5897.13       5839.35       207.05 o                         
   5   1   0       1175.99       1261.09        49.45 o                         
   6   1   0       1955.06       2042.59        77.24 o                         
   7   1   0       1190.24       1204.02        64.64 o                         
   8   1   0         64.66         24.71        23.98 o                         
   9   1   0        890.45        701.75        93.01 o                         
  10   1   0         59.66         87.07        57.78 o                         
 -11   2   0         27.03         58.57        66.81 o                         
 -10   2   0         82.86         58.73        58.10 o                         
  -9   2   0        379.45        396.09        62.69 o                         
  -8   2   0        869.43        900.79        82.80 o                         
  -7   2   0       1011.92       1135.57        50.18 o                         
  -6   2   0       1213.28       1210.67        84.20 o                         
  -5   2   0        217.42        163.37        13.98 o                         
  -4   2   0       9510.82       8904.01       433.41 o                         
  -3   2   0         51.35         40.97         6.38 o                         
  -2   2   0        273.87        264.53        12.49 o                         
  -1   2   0       4278.83       4420.99       255.04 o                         
   0   2   0        701.60        702.44        25.49 o                         
   1   2   0       2383.74       2537.39        89.97 o                         
   2   2   0      24432.48      26225.00       917.39 o                         
   3   2   0        292.57        273.84        14.79 o                         
   4   2   0        623.20        600.12        26.49 o                         
   5   2   0       5647.77       5519.86       196.78 o                         
   6   2   0        234.37        256.19        19.59 o                         
   7   2   0        821.67        789.55        50.61 o                         
   8   2   0        500.06        569.51        85.65 o                         
   9   2   0          0.13        -44.26        29.51 o                         
  10   2   0         42.00         41.79        79.79 o                         
 -11   3   0         27.78         -2.69        64.91 o                         
 -10   3   0        322.91        334.51        67.28 o                         
  -9   3   0          5.50         12.35        49.39 o                         
  -8   3   0        149.93         44.96        42.59 o                         
  -7   3   0       1985.93       2262.54        88.02 o                         
  -6   3   0       1289.60       1342.21        55.77 o                         
  -5   3   0        289.44        182.68        29.44 o                         
  -4   3   0       4540.63       4647.92       166.12 o                         
  -3   3   0      11611.49      11697.90       411.58 o                         
  -2   3   0       1517.79       2093.73        74.99 o                         
  -1   3   0       1067.78        959.50        43.52 o                         
   0   3   0       8018.57       8240.03       289.43 o                         
   1   3   0       7072.23       7539.35       325.25 o                         
   2   3   0        187.84        185.96        10.79 o                         
   3   3   0       2944.88       3110.48       111.20 o                         
   4   3   0        614.81        668.53        29.25 o                         
   5   3   0        284.26        315.28        19.62 o                         
   6   3   0        946.61        931.93        42.13 o                         
   7   3   0         22.70         23.00        22.53 o                         
   8   3   0         40.71         39.53        27.02 o                         
   9   3   0         10.36         -3.64        40.05 o                         
  10   3   0          3.66        -30.71        47.18 o                         
 -11   4   0          1.10         34.51        67.28 o                         
 -10   4   0         34.56         35.30        57.15 o                         
  -9   4   0        658.56        584.80        69.02 o                         
  -8   4   0        331.18        340.37        52.40 o                         
  -7   4   0         32.60        -36.68        24.85 o                         
  -6   4   0       2486.15       2330.80       103.66 o                         
  -5   4   0       1240.96       1191.87        48.90 o                         
  -4   4   0       1291.99       1323.22        51.31 o                         
  -3   4   0       4183.81       4472.37       159.08 o                         
  -2   4   0        157.49        261.53        26.34 o                         
  -1   4   0       3211.53       3719.97       131.98 o                         
   0   4   0        178.82        146.24         8.33 o                         
   1   4   0       3590.47       3591.41       156.61 o                         
   2   4   0       3275.03       3415.65       121.70 o                         
   3   4   0          2.33          1.33         8.98 o                         
   4   4   0        385.99        399.95        21.83 o                         
   5   4   0         44.39         50.22        13.48 o                         
   6   4   0         28.07         18.66        20.74 o                         
   7   4   0         27.74         19.79        23.89 o                         
   8   4   0         19.24         31.50        39.26 o                         
   9   4   0          3.96        -32.77        42.90 o                         
  10   4   0          0.24         38.63        51.61 o                         
 -11   5   0        287.77        220.05        71.40 o                         
 -10   5   0         43.72         75.51        59.21 o                         
  -9   5   0         47.85         15.04        53.19 o                         
  -8   5   0       4933.72       4824.52       312.51 o                         
  -7   5   0         40.30         43.62        36.65 o                         
  -6   5   0        126.47        139.86        21.03 o                         
  -5   5   0       5174.43       5088.66       183.09 o                         
  -4   5   0       1057.69       1011.04        40.84 o                         
  -3   5   0       3785.90       4050.91       144.63 o                         
  -2   5   0       3645.90       3715.35       162.35 o                         
  -1   5   0       1447.77       1480.86        54.48 o                         
   0   5   0       8291.31       8638.70       304.06 o                         
   1   5   0       2004.80       2061.73        92.46 o                         
   2   5   0          2.38          7.41         5.29 o                         
   3   5   0       3846.42       3946.09       141.35 o                         
   4   5   0          3.16          6.17        11.27 o                         
   5   5   0         19.63         34.64        15.38 o                         
   6   5   0        476.53        488.92        29.43 o                         
   7   5   0        359.93        399.89        52.72 o                         
   8   5   0          6.74        -30.40        40.53 o                         
   9   5   0         15.75          9.97        46.86 o                         
 -11   6   0          0.29         97.52        61.27 o                         
 -10   6   0        453.13        411.92        67.60 o                         
  -9   6   0        246.44        202.00        59.21 o                         
  -8   6   0        157.67        146.91        52.56 o                         
  -7   6   0        566.56        585.49        46.06 o                         
  -6   6   0         12.05         33.85        24.36 o                         
  -5   6   0       1092.46       1048.68        43.94 o                         
  -4   6   0       3308.63       3185.92       115.51 o                         
  -3   6   0       1307.84       1720.27        64.22 o                         
  -2   6   0       5397.54       5324.13       188.95 o                         
  -1   6   0       2436.15       2383.87        86.33 o                         
   0   6   0        575.02        541.60        22.56 o                         
   1   6   0        985.91        885.08        44.79 o                         
   2   6   0       1973.49       1925.41        88.43 o                         
   3   6   0         92.40         89.13        10.03 o                         
   4   6   0       1895.41       1815.74        69.12 o                         
   5   6   0       3125.40       3178.63       145.13 o                         
   6   6   0        615.32        644.38        43.31 o                         
   7   6   0         69.71         61.58        40.05 o                         
   8   6   0        142.73        182.53        45.91 o                         
   9   6   0         16.93         53.35        51.29 o                         
 -10   7   0         17.01        -12.66        55.25 o                         
  -9   7   0        413.05        443.59        71.56 o                         
  -8   7   0        442.33        364.12        45.57 o                         
  -7   7   0        925.28        842.93        59.92 o                         
  -6   7   0       2320.91       2198.43       158.39 o                         
  -5   7   0         81.45        141.24        39.58 o                         
  -4   7   0       2129.90       2130.47        79.68 o                         
  -3   7   0       2430.89       1450.13        96.09 o                         
  -2   7   0          7.62        -11.34        11.07 o                         
  -1   7   0       2780.26       2670.77        96.89 o                         
   0   7   0       2690.76       2623.75        95.11 o                         
   1   7   0       2356.49       2234.10       102.02 o                         
   2   7   0       2517.38       2371.29       108.36 o                         
   3   7   0        796.24        665.04        40.73 o                         
   4   7   0        928.74        813.70        58.97 o                         
   5   7   0        347.08        353.37        59.68 o                         
   6   7   0         10.07         24.56        27.35 o                         
   7   7   0         34.58        -13.77        43.69 o                         
   8   7   0         19.80         26.44        48.13 o                         
   9   7   0        103.55         -2.06        53.03 o                         
 -10   8   0         13.34        -42.43        60.32 o                         
  -9   8   0          7.94        -16.46        53.67 o                         
  -8   8   0        632.18        593.47        51.39 o                         
  -7   8   0       1038.92        976.78        65.87 o                         
  -6   8   0        240.90        310.95        35.39 o                         
  -5   8   0       1134.97       1068.33        63.79 o                         
  -4   8   0        136.62        161.03        24.90 o                         
  -3   8   0        245.29        176.74        14.01 o                         
  -2   8   0        897.62        745.38        32.60 o                         
  -1   8   0       1186.20       1171.15        46.05 o                         
   0   8   0        668.53        634.95        27.71 o                         
   1   8   0         47.41         55.25        17.34 o                         
   2   8   0        118.44         90.84        20.23 o                         
   3   8   0          2.36          4.61        23.11 o                         
   4   8   0        465.69        486.66        50.03 o                         
   5   8   0       1194.31       1211.08        93.24 o                         
   6   8   0         10.51        -12.53        44.33 o                         
   7   8   0       1074.73       1070.65        93.72 o                         
   8   8   0        153.57        137.10        57.63 o                         
 -10   9   0         51.99        146.60        65.07 o                         
  -9   9   0         14.31         68.23        57.94 o                         
  -8   9   0         32.81          9.24        38.69 o                         
  -7   9   0         88.48         84.24        38.47 o                         
  -6   9   0        303.29        281.45        37.19 o                         
  -5   9   0        318.58        319.18        34.39 o                         
  -4   9   0        165.21        140.93        24.48 o                         
  -3   9   0         80.88         68.65        12.23 o                         
  -2   9   0         92.43        103.04        12.86 o                         
  -1   9   0        423.56        367.80        20.72 o                         
   0   9   0        799.66        702.12        41.09 o                         
   1   9   0         94.77         84.86        18.65 o                         
   2   9   0        691.67        631.83        41.08 o                         
   3   9   0        591.15        568.36        39.11 o                         
   4   9   0         31.90         -4.33        24.93 o                         
   5   9   0        199.88        236.98        34.25 o                         
   6   9   0         51.95          5.70        37.84 o                         
   7   9   0          9.68        -33.56        48.13 o                         
   8   9   0        139.78        196.62        62.85 o                         
 -10  10   0          3.09         95.62        67.44 o                         
  -9  10   0          0.25        137.73        63.80 o                         
  -8  10   0         49.68         12.48        39.99 o                         
  -7  10   0        103.27         82.64        60.40 o                         
  -6  10   0        135.50        121.08        32.96 o                         
  -5  10   0          0.01        -38.03        25.35 o                         
  -4  10   0         11.29         50.84        49.00 o                         
  -3  10   0          1.00        -10.96        20.72 o                         
  -2  10   0        103.52         81.95        13.30 o                         
  -1  10   0          1.41         19.08        16.96 o                         
   0  10   0          8.24         -7.41        17.97 o                         
   1  10   0        596.10        600.90        39.82 o                         
   2  10   0        128.25        106.21        24.05 o                         
   3  10   0        193.92        189.59        42.82 o                         
   4  10   0        102.33         52.49        29.36 o                         
   5  10   0        331.75        314.05        38.72 o                         
   6  10   0        288.45        160.84        51.77 o                         
   7  10   0          0.58        -74.88        51.61 o                         
  -9  11   0          3.79         49.39        60.95 o                         
  -8  11   0          0.27         52.01        53.83 o                         
  -7  11   0          3.26        -49.75        37.81 o                         
  -6  11   0          3.27         48.54        34.38 o                         
  -5  11   0        206.03        167.17        32.78 o                         
  -4  11   0         16.01        -29.41        37.12 o                         
  -3  11   0        250.83        233.23        27.41 o                         
  -2  11   0         33.12         -4.65        21.29 o                         
  -1  11   0        154.39        119.26        21.19 o                         
   0  11   0        744.49        731.04        46.54 o                         
   1  11   0         18.91         -0.15        22.52 o                         
   2  11   0         50.89         74.65        24.63 o                         
   3  11   0        311.06        275.17        33.71 o                         
   4  11   0        110.43         46.37        31.65 o                         
   5  11   0         38.84          4.49        31.56 o                         
   6  11   0        146.19        176.99        56.52 o                         
   7  11   0         20.95         21.37        58.57 o                         
  -9  12   0         23.46        -16.46        62.69 o                         
  -8  12   0         96.90        117.70        46.07 o                         
  -7  12   0         96.50        117.33        67.60 o                         
  -6  12   0        185.97        187.12        40.28 o                         
  -5  12   0        105.67         90.83        29.04 o                         
  -4  12   0         72.52         68.14        27.25 o                         
  -3  12   0         35.16         46.86        45.28 o                         
  -2  12   0         26.20         -3.39        19.43 o                         
  -1  12   0        236.60        224.29        26.68 o                         
   0  12   0         11.32         20.53        23.83 o                         
   1  12   0        514.57        486.87        38.70 o                         
   2  12   0         43.86         58.37        28.88 o                         
   3  12   0         13.76          2.01        30.92 o                         
   4  12   0        234.22        231.00        70.69 o                         
   5  12   0          7.21         56.88        66.41 o                         
   6  12   0         16.93        -15.20        48.13 o                         
  -9  13   0         65.65         57.94        65.86 o                         
  -8  13   0         90.49        119.74        82.00 o                         
  -7  13   0        128.91         79.15        42.92 o                         
  -6  13   0        111.42        108.45        38.83 o                         
  -5  13   0         19.09         13.01        33.30 o                         
  -4  13   0          9.75         -1.58        49.55 o                         
  -3  13   0       3186.39       3105.74       213.88 o                         
  -2  13   0         70.03         65.54        47.97 o                         
  -1  13   0       1143.60       1135.82        66.94 o                         
   0  13   0        215.22        266.78        47.49 o                         
   1  13   0         33.23         17.64        28.22 o                         
   2  13   0        820.98        797.89        54.30 o                         
   3  13   0          0.81        -11.34        36.81 o                         
   4  13   0          9.32          2.84        35.84 o                         
   5  13   0        147.03        202.52        70.61 o                         
  -8  14   0        107.45        114.36        70.13 o                         
  -7  14   0         17.79         34.41        42.32 o                         
  -6  14   0        564.68        573.40        88.65 o                         
  -5  14   0        249.87        170.98        61.27 o                         
  -4  14   0         14.03         13.14        54.78 o                         
  -3  14   0       1315.76       1333.45       115.41 o                         
  -2  14   0       1110.26       1062.26        99.58 o                         
  -1  14   0        318.79        273.02        87.70 o                         
   0  14   0        337.36        409.84        49.87 o                         
   1  14   0          1.14         -5.68        29.57 o                         
   2  14   0         87.10         81.89        34.16 o                         
   3  14   0        332.65        388.46        47.73 o                         
   4  14   0         21.94         43.42        41.05 o                         
  -7  15   0         70.85         69.66        80.42 o                         
  -6  15   0          0.01        -75.20        71.40 o                         
  -5  15   0         54.30         93.72        61.58 o                         
  -4  15   0         38.35        -53.19        67.44 o                         
  -3  15   0         49.60         46.86        57.15 o                         
  -2  15   0          9.85        -31.66        47.65 o                         
  -1  15   0        278.89        222.74        63.32 o                         
   0  15   0         61.16         58.37        35.22 o                         
   1  15   0        335.39        377.80        44.82 o                         
   2  15   0         39.92         30.10        36.74 o                         
   3  15   0          0.25        -46.28        38.47 o                         
  -6  16   0         38.74         -0.79        75.36 o                         
  -5  16   0          9.29        -19.00        64.75 o                         
  -4  16   0        104.89        196.62        78.05 o                         
  -3  16   0        137.53        161.95        60.00 o                         
  -2  16   0         20.33        -11.08        53.03 o                         
  -1  16   0        266.92        342.27        67.44 o                         
   0  16   0         25.37          8.87        60.95 o                         
   1  16   0          9.95         39.71        37.48 o                         
   2  16   0         34.76         80.49        43.99 o                         
  -5  17   0          0.89       -112.32        74.88 o                         
  -4  17   0         22.70         60.63        77.89 o                         
  -3  17   0          7.10         -0.79        63.32 o                         
  -2  17   0         16.55         38.79        66.33 o                         
  -1  17   0          3.23        -21.53        65.70 o                         
   0  17   0         57.59        131.87        69.18 o                         
   0 -17   1         34.98         97.68        70.29 o                         
   1 -17   1         12.55         34.51        66.81 o                         
   2 -17   1          7.44         23.59        65.86 o                         
   3 -17   1         22.66         68.71        58.73 o                         
   5 -17   1         46.45        129.81        82.16 o                         
  -2 -16   1        124.10        229.94        82.24 o                         
  -1 -16   1         25.44          2.46        38.46 o                         
   0 -16   1         17.15         16.69        41.84 o                         
   1 -16   1        429.71        361.42        71.71 o                         
   2 -16   1         64.09         28.02        53.51 o                         
   3 -16   1        274.69        294.62        64.59 o                         
   5 -16   1         17.10        -48.44        64.27 o                         
   6 -16   1         27.18         62.69        79.63 o                         
  -3 -15   1          0.90        -46.40        48.68 o                         
  -2 -15   1        263.64        269.60        46.70 o                         
  -1 -15   1         53.22         68.01        40.45 o                         
   0 -15   1        181.05        165.85        37.44 o                         
   1 -15   1       1674.37       1457.41       124.43 o                         
   2 -15   1         34.17          1.58        49.08 o                         
   3 -15   1        155.14         94.19        59.84 o                         
   5 -15   1          0.91          9.02        68.87 o                         
   6 -15   1        117.30         86.44        75.36 o                         
   7 -15   1          7.95        -66.49        79.00 o                         
  -5 -14   1          1.70        -34.65        43.06 o                         
  -4 -14   1         80.00        102.89        39.47 o                         
  -3 -14   1        142.51         70.31        40.37 o                         
  -2 -14   1          1.16         76.67        36.05 o                         
  -1 -14   1         25.99         19.09        31.49 o                         
   0 -14   1        197.52        268.53        36.81 o                         
   1 -14   1         38.97         44.63        40.69 o                         
   2 -14   1          4.85         -1.90        49.71 o                         
   3 -14   1        520.41        447.23        63.80 o                         
   5 -14   1          6.20        -20.42        63.96 o                         
   6 -14   1        236.43        204.38        74.41 o                         
   7 -14   1         34.35         38.69        43.81 o                         
   8 -14   1          1.31         -1.57        61.82 o                         
  -5 -13   1         46.59         61.20        38.88 o                         
  -4 -13   1         10.03         59.85        38.15 o                         
  -3 -13   1          9.88        -44.90        33.16 o                         
  -2 -13   1          1.40        -15.36        53.98 o                         
  -1 -13   1         15.06         14.54        27.68 o                         
   0 -13   1         36.02         49.39        27.55 o                         
   1 -13   1         68.64        123.49        27.28 o                         
   2 -13   1          3.58        -28.18        45.12 o                         
   3 -13   1         42.13         57.15        44.17 o                         
   4 -13   1          7.16          2.37        42.74 o                         
   5 -13   1        155.91        237.52        50.58 o                         
   6 -13   1         68.45         58.31        40.37 o                         
   7 -13   1        129.08        150.32        44.47 o                         
   8 -13   1         59.97         29.83        47.73 o                         
  -6 -12   1         14.12          1.74        47.18 o                         
  -5 -12   1          7.76         -6.17        34.45 o                         
  -4 -12   1          0.22        -15.75        31.07 o                         
  -3 -12   1          1.27        -12.73        28.22 o                         
  -2 -12   1          3.79        -38.34        27.09 o                         
  -1 -12   1          0.20        -15.67        24.65 o                         
   0 -12   1          6.59        -30.31        21.69 o                         
   1 -12   1        198.21        232.37        27.24 o                         
   2 -12   1        260.06        292.04        66.25 o                         
   3 -12   1          9.04         68.55        40.05 o                         
   4 -12   1         10.86         32.46        25.22 o                         
   5 -12   1         17.08         17.94         9.94 o                         
   6 -12   1        149.84        157.78        38.79 o                         
   7 -12   1         55.69        122.23        41.29 o                         
   8 -12   1          1.04         11.71        47.95 o                         
   9 -12   1          9.17         59.52        65.22 o                         
  -7 -11   1         14.98        -14.56        55.09 o                         
  -6 -11   1         53.64         74.13        39.26 o                         
  -5 -11   1        101.93         99.80        33.51 o                         
  -4 -11   1         81.59         65.83        31.83 o                         
  -3 -11   1        144.31        149.06        31.08 o                         
  -2 -11   1         70.26         62.83        24.79 o                         
  -1 -11   1        257.99        204.70        27.05 o                         
   0 -11   1        465.50        458.67        35.34 o                         
   1 -11   1         86.88         98.87        38.39 o                         
   2 -11   1         92.88         82.41        20.26 o                         
   3 -11   1         16.89          6.00        14.88 o                         
   4 -11   1          4.45         12.82        28.97 o                         
   5 -11   1        461.35        484.85        42.90 o                         
   6 -11   1          0.11         -0.42        52.88 o                         
   7 -11   1         63.46         54.42        38.03 o                         
   8 -11   1        162.30        173.51        59.52 o                         
   9 -11   1         12.19         10.45        63.01 o                         
  -7 -10   1        258.46        185.07        57.63 o                         
  -6 -10   1        276.54        247.94        37.98 o                         
  -5 -10   1         84.87        102.09        74.01 o                         
  -4 -10   1          7.89         -7.78        27.95 o                         
  -3 -10   1        389.48        368.35        36.09 o                         
  -2 -10   1        569.21        566.20        39.11 o                         
  -1 -10   1         18.59        -23.97        18.69 o                         
   0 -10   1       1195.99       1182.76        61.56 o                         
   1 -10   1        616.81        558.27        28.88 o                         
   2 -10   1         11.57         28.34        12.84 o                         
   3 -10   1       2249.51       2156.22        82.35 o                         
   5 -10   1        136.63        129.90        32.30 o                         
   6 -10   1       1063.40       1180.33        75.83 o                         
   7 -10   1          4.71          9.31        35.54 o                         
   8 -10   1          4.73        -21.85        49.55 o                         
   9 -10   1        313.10        383.43        68.07 o                         
  10 -10   1          2.61         -4.12        65.70 o                         
  -8  -9   1         68.07         20.11        56.20 o                         
  -7  -9   1        188.75        202.95        50.34 o                         
  -6  -9   1          7.47         19.01        30.28 o                         
  -5  -9   1        948.97        898.68        58.28 o                         
  -4  -9   1       1137.90       1080.06        62.66 o                         
  -3  -9   1        261.06        211.68        28.35 o                         
  -2  -9   1       2946.09       2972.07       136.55 o                         
  -1  -9   1       2717.04       2643.69       121.28 o                         
   0  -9   1        152.52        166.38        19.81 o                         
   1  -9   1       1768.83       1656.07        63.51 o                         
   2  -9   1       2532.15       2525.79        93.40 o                         
   3  -9   1        456.20        459.12        33.84 o                         
   4  -9   1       2582.90       2569.87       120.71 o                         
   5  -9   1        609.91        594.57        58.26 o                         
   6  -9   1        113.74         67.18        31.61 o                         
   7  -9   1        632.98        622.29        51.65 o                         
   8  -9   1         11.64        -24.70        50.98 o                         
   9  -9   1         22.46         47.33        56.52 o                         
  10  -9   1        174.72        248.86        71.40 o                         
  -8  -8   1         41.10         81.85        54.14 o                         
  -7  -8   1        124.06         20.58        46.70 o                         
  -6  -8   1        594.56        670.75        48.35 o                         
  -5  -8   1         79.45         75.38        25.37 o                         
  -4  -8   1        272.05        264.69        29.31 o                         
  -3  -8   1       3296.50       3338.23       151.73 o                         
  -2  -8   1        281.52        267.92        29.60 o                         
  -1  -8   1       2736.39       2487.14       113.55 o                         
   0  -8   1       2977.29       2963.64       107.77 o                         
   1  -8   1        183.18        193.70        18.86 o                         
   2  -8   1       5852.05       5576.43       199.12 o                         
   3  -8   1         38.50         17.87         9.88 o                         
   4  -8   1       1029.88       1146.10        48.02 o                         
   5  -8   1       4663.97       4565.32       205.63 o                         
   6  -8   1        439.00        505.47        42.56 o                         
   7  -8   1          0.64         12.74        32.79 o                         
   8  -8   1       3269.23       3629.75       244.27 o                         
   9  -8   1         22.18        -56.68        50.34 o                         
  10  -8   1          3.51         42.43        65.07 o                         
  -9  -7   1         25.09         22.16        53.83 o                         
  -8  -7   1        227.69        268.97        57.78 o                         
  -7  -7   1         78.95          8.55        43.06 o                         
  -6  -7   1        121.58        113.39        27.51 o                         
  -5  -7   1        230.28        277.25        30.14 o                         
  -4  -7   1        199.70        214.83        36.97 o                         
  -3  -7   1        189.83        119.75        19.02 o                         
  -2  -7   1        174.12        136.16        18.44 o                         
  -1  -7   1        343.33        274.64        22.64 o                         
   0  -7   1       4383.88       4408.77       157.16 o                         
   1  -7   1       1867.36       1848.84        68.46 o                         
   2  -7   1       7372.86       7428.11       263.05 o                         
   3  -7   1       3433.30       3184.76       115.54 o                         
   4  -7   1         10.59         20.44         9.38 o                         
   5  -7   1         12.13         24.04        22.56 o                         
   6  -7   1       4458.04       4579.08       207.54 o                         
   7  -7   1        324.96        321.94        39.12 o                         
   8  -7   1        183.77        156.09        53.35 o                         
   9  -7   1        262.73        233.82        61.27 o                         
  10  -7   1          3.61         61.74        64.27 o                         
  -9  -6   1         31.74         51.77        51.93 o                         
  -8  -6   1          0.54        -25.96        43.38 o                         
  -7  -6   1        190.56        275.30        46.70 o                         
  -6  -6   1         29.70        105.88        26.64 o                         
  -5  -6   1        873.89        875.90        52.11 o                         
  -4  -6   1       1247.71       1184.59        47.89 o                         
  -3  -6   1       2078.22       2129.49        78.94 o                         
  -2  -6   1       2832.96       2721.11       122.35 o                         
  -1  -6   1        925.45        936.42        46.21 o                         
   0  -6   1       4553.30       4134.72       147.20 o                         
   1  -6   1       7529.95       7862.33       277.61 o                         
   2  -6   1        643.44        629.83        26.77 o                         
   3  -6   1        105.10         53.33        12.53 o                         
   4  -6   1       6313.09       6237.57       221.99 o                         
   5  -6   1         12.86         13.42        10.81 o                         
   6  -6   1        532.35        621.92        98.86 o                         
   7  -6   1        237.90        242.31        57.55 o                         
   8  -6   1        147.25        105.43        50.98 o                         
   9  -6   1         35.11         -8.39        51.29 o                         
  10  -6   1        291.88        320.74        71.71 o                         
  -9  -5   1        103.43        142.64        48.92 o                         
  -8  -5   1        419.81        399.26        56.52 o                         
  -7  -5   1        146.64        104.83        31.19 o                         
  -6  -5   1        321.33        351.79        24.14 o                         
  -5  -5   1       1554.25       1543.55        61.54 o                         
  -4  -5   1          2.23         -5.16        10.96 o                         
  -3  -5   1       1027.83       1193.90        46.35 o                         
  -2  -5   1       3596.09       3518.21       155.15 o                         
  -1  -5   1       1184.36       1062.72        50.43 o                         
   0  -5   1        544.23        592.25        23.92 o                         
   1  -5   1       8180.81       8178.13       288.28 o                         
   2  -5   1       7851.20       8004.80       345.95 o                         
   3  -5   1        773.10        807.79        32.75 o                         
   4  -5   1        158.46        111.60        14.85 o                         
   5  -5   1       3186.56       3135.70       115.60 o                         
   6  -5   1        677.94        567.03        53.42 o                         
   7  -5   1         98.53        116.58        33.72 o                         
   8  -5   1         66.08         60.16        48.76 o                         
   9  -5   1        217.91        139.63        55.41 o                         
  10  -5   1         56.37         20.58        57.15 o                         
 -10  -4   1        191.00        244.11        56.04 o                         
  -9  -4   1        266.98        252.35        50.82 o                         
  -8  -4   1        167.59        193.61        43.06 o                         
  -7  -4   1       1002.72       1028.59        48.68 o                         
  -6  -4   1         49.21         62.06        16.78 o                         
  -5  -4   1        850.27        820.99        37.10 o                         
  -4  -4   1      10419.47       9995.83       353.14 o                         
  -3  -4   1        210.85        226.47        13.74 o                         
  -2  -4   1         89.16         84.79         7.59 o                         
  -1  -4   1      25197.94      25378.46      1090.26 o                         
   0  -4   1       6002.91       5840.10       205.83 o                         
   1  -4   1       1542.70       1384.88        51.08 o                         
   2  -4   1      28162.06      29086.77      1019.57 o                         
   3  -4   1       4436.19       4689.57       166.68 o                         
   4  -4   1       2124.01       1890.67        71.15 o                         
   5  -4   1       2636.54       2616.36        97.29 o                         
   6  -4   1        901.21        917.76        72.76 o                         
   7  -4   1       1079.62       1028.10        63.16 o                         
   8  -4   1        561.06        581.00        66.49 o                         
   9  -4   1        453.93        459.42        68.39 o                         
  10  -4   1        148.77        160.37        59.68 o                         
  11  -4   1          6.24         14.41        65.86 o                         
 -10  -3   1         27.77         55.88        49.23 o                         
  -9  -3   1        530.09        539.84        60.95 o                         
  -8  -3   1        612.33        610.33        59.45 o                         
  -7  -3   1        341.69        356.77        25.95 o                         
  -6  -3   1       3834.30       3812.53       139.05 o                         
  -5  -3   1        479.65        500.92        27.22 o                         
  -4  -3   1       1411.93       1407.67        53.80 o                         
  -3  -3   1      19888.56      20334.80       713.20 o                         
  -2  -3   1       2481.65       2552.47        91.33 o                         
  -1  -3   1        268.18        263.00        12.19 o                         
   0  -3   1      14612.65      16664.41       583.75 o                         
   1  -3   1       2221.13       2153.15        94.14 o                         
   2  -3   1       8866.54       9185.94       442.32 o                         
   3  -3   1       9306.29       9067.64       319.66 o                         
   4  -3   1       1143.92       1026.86        41.05 o                         
   5  -3   1       1354.53       1110.66        79.53 o                         
   6  -3   1        894.49        896.79        41.14 o                         
   7  -3   1        109.57        128.02        21.71 o                         
   8  -3   1        490.07        477.94        61.74 o                         
   9  -3   1         43.51         76.46        51.45 o                         
  10  -3   1          0.04        -35.62        57.15 o                         
  -9  -2   1         24.26         26.64        29.47 o                         
  -8  -2   1       2207.71       2201.32       107.53 o                         
  -7  -2   1        559.17        512.60        39.11 o                         
  -6  -2   1       1087.87       1098.04        46.91 o                         
  -5  -2   1      10140.61      10282.79       362.86 o                         
  -4  -2   1        397.48        443.88        22.50 o                         
  -3  -2   1        728.26        778.83        31.26 o                         
  -2  -2   1      54564.61      59767.69      2112.59 o                         
  -1  -2   1       3552.16       3839.70       135.48 o                         
   0  -2   1       1907.51       2185.33        94.98 o                         
   1  -2   1      13762.73      15532.01       666.79 o                         
   2  -2   1       1851.13       2072.87        74.52 o                         
   3  -2   1       8441.35       8670.87       305.37 o                         
   4  -2   1       4827.67       4398.12       189.35 o                         
   5  -2   1        605.27        670.65        31.44 o                         
   6  -2   1       1778.85       1793.33        69.00 o                         
   7  -2   1       1368.31       1334.20        69.41 o                         
   8  -2   1          2.03        -10.46        20.78 o                         
   9  -2   1        197.22        246.65        57.15 o                         
  10  -2   1         34.00        132.66        59.05 o                         
 -10  -1   1        287.43        237.15        60.00 o                         
  -9  -1   1        172.88        173.98        52.72 o                         
  -8  -1   1        547.23        416.04        55.41 o                         
  -7  -1   1       3617.80       3286.76       121.37 o                         
  -6  -1   1        468.73        505.68        26.68 o                         
  -5  -1   1         36.28         51.88        12.15 o                         
  -4  -1   1       4001.39       3607.89       129.24 o                         
  -3  -1   1        830.63        954.25        36.43 o                         
  -2  -1   1        886.05        893.85        33.33 o                         
  -1  -1   1        786.84        626.42        28.94 o                         
   0  -1   1        358.43        485.64        21.60 o                         
   1  -1   1       3010.38       3508.52       151.51 o                         
   2  -1   1      10177.02      10922.51       592.36 o                         
   3  -1   1        234.24        263.15        13.62 o                         
   4  -1   1       3893.54       4222.76       184.66 o                         
   5  -1   1       2345.06       2665.40        97.45 o                         
   6  -1   1         40.29         11.57        22.95 o                         
   7  -1   1        631.77        616.15        40.81 o                         
   8  -1   1        162.79        183.71        35.94 o                         
   9  -1   1        106.41         97.20        49.39 o                         
  10  -1   1        101.97         89.13        59.52 o                         
 -11   0   1         21.10         97.36        64.12 o                         
 -10   0   1        430.23        312.19        65.70 o                         
  -9   0   1        387.47        514.03        66.49 o                         
  -8   0   1        421.34        400.82        61.82 o                         
  -7   0   1        499.90        509.24        29.38 o                         
  -6   0   1       3107.94       2963.74       109.53 o                         
  -5   0   1        614.15        627.67        29.44 o                         
  -4   0   1         23.37         18.36         8.35 o                         
  -3   0   1      21120.97      22372.06       959.79 o                         
  -2   0   1       2162.99       2028.32        89.44 o                         
  -1   0   1        300.82        249.18        14.22 o                         
   1   0   1        487.92        567.26        25.69 o                         
   2   0   1       1054.69       1144.74        41.85 o                         
   3   0   1       9891.18      10433.79       366.82 o                         
   4   0   1         50.65         82.60        10.10 o                         
   5   0   1       1983.53       1899.61        70.89 o                         
   6   0   1        681.68        652.04        46.95 o                         
   7   0   1        242.09        186.96        40.84 o                         
   8   0   1        114.33        119.05        44.01 o                         
   9   0   1        196.49        149.58        56.68 o                         
  10   0   1         55.27         19.79        55.41 o                         
 -11   1   1         30.33         92.93        67.60 o                         
 -10   1   1        215.24        176.20        62.53 o                         
  -9   1   1        229.01        199.15        52.72 o                         
  -8   1   1       1290.16       1345.65        72.69 o                         
  -7   1   1          3.69        -12.04        20.38 o                         
  -6   1   1        666.59        678.27        33.09 o                         
  -5   1   1       6718.57       7408.71       262.74 o                         
  -4   1   1       5335.85       5497.84       195.71 o                         
  -3   1   1         25.00         19.60         6.10 o                         
  -2   1   1       3737.37       3938.46       139.32 o                         
  -1   1   1        233.71        226.12        32.77 o                         
   0   1   1         17.68         12.84         4.36 o                         
   1   1   1       6441.78       6859.48       240.60 o                         
   2   1   1          1.87         -6.56         4.37 o                         
   3   1   1         13.93         10.08         6.21 o                         
   4   1   1          9.74          9.85        10.70 o                         
   5   1   1        982.62       1097.25        44.19 o                         
   6   1   1         15.43         26.97        13.48 o                         
   7   1   1        287.47        261.49        54.14 o                         
   8   1   1         71.80         63.25        25.61 o                         
   9   1   1          2.60        -15.99        30.16 o                         
  10   1   1         54.85         96.09        57.15 o                         
 -11   2   1        199.47        172.40        69.81 o                         
 -10   2   1        352.86        273.40        62.53 o                         
  -9   2   1         26.70        -33.40        46.70 o                         
  -8   2   1        646.88        717.94        72.82 o                         
  -7   2   1        736.97        771.16        38.94 o                         
  -6   2   1        339.08        315.61        20.79 o                         
  -5   2   1       2396.04       2447.37        91.29 o                         
  -4   2   1       1078.33        934.99        62.16 o                         
  -3   2   1       6698.98       7284.19       257.01 o                         
  -2   2   1       1590.02       1638.91        58.96 o                         
  -1   2   1      15023.66      14434.02       965.61 o                         
   0   2   1         40.70         32.70         5.17 o                         
   1   2   1      13976.75      14122.61       494.14 o                         
   2   2   1        144.18        129.04        13.62 o                         
   3   2   1        305.94        371.26        19.45 o                         
   4   2   1        137.70        142.97        12.19 o                         
   5   2   1         54.65         91.66        13.04 o                         
   6   2   1        131.42        163.08        31.12 o                         
   7   2   1         24.87         86.09        23.01 o                         
   8   2   1        152.24        141.63        29.54 o                         
   9   2   1         22.85         18.62        31.46 o                         
  10   2   1         13.72        -51.13        47.02 o                         
 -11   3   1         21.04          4.91        63.48 o                         
 -10   3   1        435.74        448.18        73.14 o                         
  -9   3   1         57.04         81.06        53.19 o                         
  -8   3   1        233.25        198.68        75.36 o                         
  -7   3   1       1228.09       1287.44        56.85 o                         
  -6   3   1        148.78        158.60        22.53 o                         
  -5   3   1       2360.10       2417.14       117.23 o                         
  -4   3   1       1776.84       1853.05        68.85 o                         
  -3   3   1        155.30        189.55        19.08 o                         
  -2   3   1        881.85       1057.57        49.25 o                         
  -1   3   1       1936.12       1830.79        96.06 o                         
   0   3   1       9033.90       9230.43       324.17 o                         
   1   3   1       5865.65       6042.19       212.44 o                         
   2   3   1         35.09         40.25         6.39 o                         
   3   3   1        791.08        858.58        34.14 o                         
   4   3   1         12.19          9.92        10.24 o                         
   5   3   1         29.61         29.04        12.75 o                         
   6   3   1         56.94         78.32        16.21 o                         
   7   3   1          4.01         -3.61        22.87 o                         
   8   3   1        419.35        449.83        39.18 o                         
   9   3   1         56.74         37.04        45.28 o                         
  10   3   1          2.62        -34.35        50.66 o                         
 -11   4   1          1.35         60.63        63.96 o                         
 -10   4   1        200.71        219.26        65.22 o                         
  -9   4   1        228.91        168.60        57.63 o                         
  -8   4   1         75.19         58.56        33.85 o                         
  -7   4   1        584.55        751.37       154.12 o                         
  -6   4   1       2338.51       2260.32        97.08 o                         
  -5   4   1        136.64        170.59        31.78 o                         
  -4   4   1       2345.32       2368.77       107.66 o                         
  -3   4   1       1998.83       2033.60        92.18 o                         
  -2   4   1         21.82         20.57         4.32 o                         
  -1   4   1        611.20        634.79        28.13 o                         
   0   4   1       4064.85       4282.56       151.90 o                         
   1   4   1       2935.87       3149.06       112.08 o                         
   2   4   1        441.34        488.71        21.03 o                         
   3   4   1       1296.57       1403.94        53.05 o                         
   4   4   1         28.50         20.33        11.04 o                         
   5   4   1          0.99          9.01        13.17 o                         
   6   4   1        934.09       1010.87        45.57 o                         
   7   4   1         35.50         65.79        27.47 o                         
   8   4   1          1.53        -38.79        38.94 o                         
   9   4   1        245.45        265.33        55.88 o                         
 -11   5   1        367.89        322.32        75.67 o                         
 -10   5   1         31.40         46.70        57.94 o                         
  -9   5   1         20.37        -18.68        52.08 o                         
  -8   5   1       1186.29       1176.78        85.65 o                         
  -7   5   1         67.61         56.60        27.59 o                         
  -6   5   1       1549.35       1467.00       119.92 o                         
  -5   5   1       2488.64       2435.53       153.16 o                         
  -4   5   1       1262.09       1319.50        50.94 o                         
  -3   5   1       1055.28       1083.30        53.80 o                         
  -2   5   1       2829.48       2484.53       152.45 o                         
  -1   5   1       4823.72       5174.03       183.10 o                         
   0   5   1         35.11         29.26         6.16 o                         
   1   5   1       1000.34        900.49        34.74 o                         
   2   5   1       2520.65       2264.76        81.99 o                         
   3   5   1          7.46          5.56         8.89 o                         
   4   5   1       3321.24       3136.90       114.23 o                         
   5   5   1       1149.55       1130.24        48.21 o                         
   6   5   1         41.94         60.16        35.46 o                         
   7   5   1       1419.10       1660.05       120.16 o                         
   8   5   1          1.13         24.06        42.11 o                         
   9   5   1          4.40        -12.98        49.55 o                         
 -11   6   1         34.76         16.31        61.42 o                         
 -10   6   1        123.79        120.16        63.17 o                         
  -9   6   1        124.12         51.93        54.14 o                         
  -8   6   1        110.04        115.13        44.25 o                         
  -7   6   1        128.33         85.06        31.96 o                         
  -6   6   1        373.30        405.21        36.99 o                         
  -5   6   1          7.36        -24.46        20.38 o                         
  -4   6   1          6.76        -18.48        18.17 o                         
  -3   6   1       3018.42       2832.79       102.51 o                         
  -2   6   1        293.06        268.98        14.77 o                         
  -1   6   1       1698.23       1631.56        60.29 o                         
   0   6   1       1991.66       2034.36        74.39 o                         
   1   6   1         40.72         45.64        12.63 o                         
   2   6   1       5864.99       5731.40       250.47 o                         
   3   6   1       3029.36       2767.54       100.90 o                         
   4   6   1        595.22        547.15        27.58 o                         
   5   6   1       2430.92       2428.78       113.51 o                         
   6   6   1         17.06         23.27        36.09 o                         
   7   6   1         21.54         36.89        41.64 o                         
   8   6   1        689.19        867.70        84.06 o                         
   9   6   1          1.82         32.30        51.29 o                         
 -11   7   1          7.07        -32.61        60.32 o                         
 -10   7   1         23.04         91.35        60.63 o                         
  -9   7   1         39.36          6.97        54.78 o                         
  -8   7   1       1013.05        892.04       104.64 o                         
  -7   7   1       1470.51       1370.73        81.32 o                         
  -6   7   1        439.75        420.28        39.00 o                         
  -5   7   1       1590.40       1525.27       155.62 o                         
  -4   7   1       1475.00       1562.89        59.89 o                         
  -3   7   1       1013.72        908.05        60.24 o                         
  -2   7   1       2327.86       2249.25        82.53 o                         
  -1   7   1        198.47        220.90        13.84 o                         
   0   7   1       6423.01       6387.62       226.35 o                         
   1   7   1       9670.37       9534.88       413.35 o                         
   2   7   1         21.84         25.58        15.63 o                         
   3   7   1       2330.63       2377.49       110.26 o                         
   4   7   1        217.77        227.92        25.86 o                         
   5   7   1        144.51        137.51        26.47 o                         
   6   7   1       1466.12       1541.31       117.94 o                         
   7   7   1          6.61        -18.05        43.85 o                         
   8   7   1          1.14        -56.52        47.81 o                         
 -10   8   1          0.42         -2.22        60.47 o                         
  -9   8   1          9.02        -48.92        55.88 o                         
  -8   8   1         42.90         92.61        39.67 o                         
  -7   8   1         76.50        108.10        34.24 o                         
  -6   8   1        180.83        227.58        35.16 o                         
  -5   8   1          3.06          6.41        25.19 o                         
  -4   8   1        112.66         98.62        10.50 o                         
  -3   8   1         39.49         33.51        10.30 o                         
  -2   8   1         44.23         24.72        11.65 o                         
  -1   8   1       2054.98       2098.13        78.07 o                         
   0   8   1       1174.74       1054.13        42.43 o                         
   1   8   1       1587.93       1535.59        74.30 o                         
   2   8   1        140.37        118.09        19.64 o                         
   3   8   1       1798.68       1676.40        82.86 o                         
   4   8   1       1940.74       1924.34        94.64 o                         
   5   8   1         98.87        105.21        26.81 o                         
   6   8   1          4.23        -41.64        35.62 o                         
   7   8   1        417.04        369.97        61.42 o                         
   8   8   1          2.21         23.75        49.87 o                         
 -10   9   1         47.54         60.32        62.53 o                         
  -9   9   1          2.30        107.33        61.74 o                         
  -8   9   1          2.08         90.25        39.72 o                         
  -7   9   1       1733.99       1705.53        96.42 o                         
  -6   9   1         40.93         43.48        30.72 o                         
  -5   9   1          8.98          1.85        30.79 o                         
  -4   9   1        299.58        245.58        27.52 o                         
  -3   9   1       1650.77       1568.61        72.88 o                         
  -2   9   1       1238.13       1271.40        51.16 o                         
  -1   9   1         23.66         29.38        11.00 o                         
   0   9   1         66.30         42.65        16.85 o                         
   1   9   1        446.28        363.27        29.21 o                         
   2   9   1          6.05         18.56        25.41 o                         
   3   9   1         26.41          0.22        22.67 o                         
   4   9   1         35.40         66.47        26.64 o                         
   5   9   1         21.12         44.89        29.70 o                         
   6   9   1        177.86         63.17        41.79 o                         
   7   9   1          3.03         32.93        52.56 o                         
   8   9   1         74.04         96.09        56.68 o                         
 -10  10   1         28.55        129.02        69.18 o                         
  -9  10   1        174.80        145.33        62.22 o                         
  -8  10   1         12.29         19.13        75.59 o                         
  -7  10   1        690.31        758.48        58.57 o                         
  -6  10   1        223.17        201.63        37.80 o                         
  -5  10   1        188.00        243.78        33.46 o                         
  -4  10   1       1480.91       1489.49        78.40 o                         
  -3  10   1         31.51         53.63        14.10 o                         
  -2  10   1         94.43         85.50        13.39 o                         
  -1  10   1       2951.67       2964.43       134.94 o                         
   0  10   1         15.42         -6.63        17.89 o                         
   1  10   1         40.76          9.33        20.08 o                         
   2  10   1       2301.69       2398.50       113.94 o                         
   3  10   1        206.30        200.99        29.85 o                         
   4  10   1         68.31        109.07        30.02 o                         
   5  10   1        500.25        484.86        42.35 o                         
   6  10   1        632.56        590.34        70.29 o                         
   7  10   1        118.47         85.49        50.18 o                         
 -10  11   1          2.69         -0.95        65.38 o                         
  -9  11   1         68.06        192.51        67.44 o                         
  -8  11   1        229.48        229.63        56.99 o                         
  -7  11   1         59.43         42.29        38.44 o                         
  -6  11   1        434.53        570.22        53.19 o                         
  -5  11   1        402.41        333.54        53.75 o                         
  -4  11   1         36.12         53.05        24.95 o                         
  -3  11   1       1108.22        992.22        57.36 o                         
  -2  11   1        446.57        431.55        31.39 o                         
  -1  11   1         23.48         20.81        19.87 o                         
   0  11   1       2062.46       1924.72        93.44 o                         
   1  11   1         32.97         43.86        31.11 o                         
   2  11   1          2.16          3.38        23.15 o                         
   3  11   1        980.43        975.51        61.53 o                         
   4  11   1         88.88        111.14        32.91 o                         
   5  11   1        127.27        112.30        36.07 o                         
   6  11   1        425.52        329.29        59.37 o                         
  -9  12   1          2.82        -42.74        63.48 o                         
  -8  12   1        248.44        236.12        49.45 o                         
  -7  12   1        277.63        264.55        56.52 o                         
  -6  12   1          2.35         50.84        35.05 o                         
  -5  12   1       1018.53       1096.55        68.73 o                         
  -4  12   1        140.18        162.22        32.45 o                         
  -3  12   1        156.29        161.32        50.18 o                         
  -2  12   1       1989.61       1946.98        95.25 o                         
  -1  12   1        117.54         91.58        30.55 o                         
   0  12   1         20.25          0.85        23.05 o                         
   1  12   1        962.82        970.23        61.72 o                         
   2  12   1          6.97         16.21        29.05 o                         
   3  12   1        131.90        154.76        34.42 o                         
   4  12   1        486.00        575.18       104.41 o                         
   5  12   1          0.05        -61.98        41.32 o                         
   6  12   1         97.28         76.94        56.36 o                         
  -9  13   1         44.45         35.49        59.29 o                         
  -8  13   1         27.75         34.60        48.52 o                         
  -7  13   1        115.36        148.66        45.36 o                         
  -6  13   1        162.50        115.33        35.99 o                         
  -5  13   1         47.10         16.15        56.68 o                         
  -4  13   1        422.25        480.95        67.44 o                         
  -3  13   1        100.78         58.73        44.49 o                         
  -2  13   1         35.93         13.14        46.86 o                         
  -1  13   1        756.10        831.08        85.09 o                         
   0  13   1          6.60         18.00        24.89 o                         
   1  13   1        161.31        163.74        32.27 o                         
   2  13   1        756.28        785.53        54.01 o                         
   3  13   1         11.46          6.58        34.49 o                         
   4  13   1         79.26         95.54        35.40 o                         
   5  13   1        135.96        148.81        59.52 o                         
  -8  14   1         23.78         34.55        47.04 o                         
  -7  14   1         77.84         83.89        42.75 o                         
  -6  14   1        191.53        251.71        76.94 o                         
  -5  14   1         75.12         46.54        63.80 o                         
  -4  14   1         42.36         20.11        53.98 o                         
  -3  14   1        230.22        161.95        57.47 o                         
  -2  14   1        177.78        210.55        53.35 o                         
  -1  14   1          7.88         16.01        27.19 o                         
   0  14   1        158.89        192.50        31.78 o                         
   1  14   1          6.79         61.98        33.20 o                         
   2  14   1          0.68         -0.99        34.43 o                         
   3  14   1         91.51         71.48        39.31 o                         
   4  14   1          0.08         -0.15        40.32 o                         
  -7  15   1          7.89         -3.17        81.85 o                         
  -6  15   1        409.79        396.73        87.70 o                         
  -5  15   1          3.99        -31.98        65.86 o                         
  -4  15   1          5.06         48.76        66.33 o                         
  -2  15   1        491.53        416.83        71.87 o                         
  -1  15   1         74.55         18.68        50.82 o                         
   0  15   1          1.12         20.58        33.56 o                         
   1  15   1        293.20        350.93        45.67 o                         
   2  15   1          8.34        -19.08        37.02 o                         
   3  15   1         58.57          1.36        39.50 o                         
  -6  16   1         22.46         64.59        70.76 o                         
  -5  16   1         30.96        119.84        75.99 o                         
  -4  16   1         86.27        100.53        66.02 o                         
  -2  16   1         56.73         33.88        62.69 o                         
  -1  16   1         13.04          5.86        62.06 o                         
   0  16   1          0.63        -17.57        62.69 o                         
   1  16   1          7.34         -4.69        35.74 o                         
   2  16   1          0.15         14.25        40.97 o                         
  -5  17   1          2.65         50.98        70.92 o                         
  -4  17   1          4.74         60.47        69.18 o                         
  -2  17   1         49.90         22.32        67.60 o                         
  -1  17   1          2.24         56.52        62.53 o                         
   0  17   1          9.05         13.61        60.32 o                         
  -1 -17   2         28.93         40.70        41.88 o                         
   0 -17   2          4.43         90.24        74.88 o                         
   1 -17   2          3.53         73.14        64.59 o                         
   2 -17   2          4.61         -1.42        58.26 o                         
   3 -17   2         65.67        -54.62        60.95 o                         
  -2 -16   2         28.16         -2.99        42.31 o                         
  -1 -16   2         20.68        -18.62        38.03 o                         
   0 -16   2         41.15         20.32        57.15 o                         
   1 -16   2         24.68        -53.67        63.32 o                         
   2 -16   2        124.25        106.70        55.25 o                         
   3 -16   2         12.42         -2.69        59.37 o                         
   4 -16   2         43.95        104.17        58.10 o                         
   5 -16   2        104.66         84.54        68.71 o                         
   6 -16   2          0.78         35.46        79.95 o                         
  -4 -15   2          5.71         79.88        46.10 o                         
  -3 -15   2        163.32         97.56        42.65 o                         
  -2 -15   2         43.44         24.81        36.43 o                         
  -1 -15   2          7.80          3.41        34.57 o                         
   0 -15   2         37.15         54.36        34.55 o                         
   1 -15   2          9.96         36.09        58.89 o                         
   2 -15   2         20.51         47.49        55.41 o                         
   3 -15   2         74.54         61.27        51.61 o                         
   4 -15   2          4.97         31.98        56.68 o                         
   5 -15   2         16.17         12.82        69.34 o                         
   6 -15   2          8.76        -60.63        69.66 o                         
   7 -15   2          8.65        -28.02        75.83 o                         
  -5 -14   2          3.23         42.11        41.90 o                         
  -4 -14   2          3.45        -19.09        66.09 o                         
  -3 -14   2         15.58         34.42        36.15 o                         
  -2 -14   2          1.94        -21.54        64.59 o                         
  -1 -14   2          3.16         -9.75        30.17 o                         
   0 -14   2        286.04        265.55        36.23 o                         
   1 -14   2        233.79        233.67        34.52 o                         
   2 -14   2         67.75         37.04        44.80 o                         
   3 -14   2        233.25        186.49        51.93 o                         
   4 -14   2          4.83         16.78        51.45 o                         
   5 -14   2        154.13         88.50        60.00 o                         
   6 -14   2          2.90         -8.71        69.18 o                         
   7 -14   2          2.09         33.77        44.47 o                         
   8 -14   2         10.39         86.44        62.53 o                         
  -5 -13   2         43.84         79.37        42.58 o                         
  -4 -13   2          4.60         35.28        37.80 o                         
  -3 -13   2         74.53         87.66        34.87 o                         
  -2 -13   2         94.74        121.29        33.17 o                         
  -1 -13   2         69.84         74.12        29.81 o                         
   0 -13   2        677.67        650.96        60.63 o                         
   1 -13   2        339.21        363.58        35.40 o                         
   2 -13   2          1.22        -21.83        23.66 o                         
   3 -13   2        937.14       1043.90        94.83 o                         
   4 -13   2          2.93          0.47        42.11 o                         
   5 -13   2          1.27         -7.70        42.59 o                         
   6 -13   2         98.29        118.78        40.04 o                         
   7 -13   2         78.04        147.39        44.53 o                         
   8 -13   2          0.11         78.21        58.57 o                         
  -6 -12   2          2.87         -1.29        37.72 o                         
  -5 -12   2        106.82        110.96        39.50 o                         
  -4 -12   2        237.17        254.42        37.86 o                         
  -3 -12   2          0.82        -36.17        31.15 o                         
  -2 -12   2        720.46        633.62        54.46 o                         
  -1 -12   2        426.76        461.19        39.44 o                         
   0 -12   2         27.89         -9.19        23.80 o                         
   1 -12   2        932.15       1008.01        59.70 o                         
   2 -12   2         48.38         24.45        28.02 o                         
   3 -12   2       1004.19        865.80        81.85 o                         
   4 -12   2       1102.65       1017.52        61.62 o                         
   5 -12   2         57.35         36.33        20.58 o                         
   6 -12   2         79.43         86.55        36.17 o                         
   7 -12   2        542.39        590.19        79.00 o                         
   8 -12   2         42.39         91.98        59.68 o                         
   9 -12   2         20.44        -59.05        62.22 o                         
  -7 -11   2         68.05         50.98        56.36 o                         
  -6 -11   2        386.66        460.18        46.54 o                         
  -5 -11   2          1.57        -10.65        33.93 o                         
  -4 -11   2        643.49        708.66        52.54 o                         
  -3 -11   2        726.38        701.82        49.07 o                         
  -2 -11   2         65.09         65.66        27.42 o                         
  -1 -11   2       1647.50       1604.26        80.92 o                         
   0 -11   2        155.68        165.87        26.08 o                         
   1 -11   2        125.07        166.76        25.16 o                         
   2 -11   2       3074.78       3133.44       116.53 o                         
   3 -11   2        257.97        265.12        21.74 o                         
   4 -11   2          7.23         18.13        22.70 o                         
   5 -11   2       1266.72       1308.64        76.71 o                         
   6 -11   2         52.37         72.27        33.52 o                         
   7 -11   2        129.99        125.03        39.27 o                         
   8 -11   2        240.87        374.25        67.60 o                         
   9 -11   2         12.45         26.75        61.74 o                         
  -7 -10   2          0.43         54.62        53.67 o                         
  -6 -10   2         67.61         90.95        35.31 o                         
  -5 -10   2        467.84        499.17        42.86 o                         
  -4 -10   2         12.02        -37.61        25.08 o                         
  -3 -10   2       1063.46       1033.69        61.51 o                         
  -2 -10   2        741.26        781.95        50.34 o                         
  -1 -10   2        139.23        123.96        23.35 o                         
   0 -10   2       3556.44       3483.00       157.81 o                         
   1 -10   2        154.63        197.05        23.50 o                         
   2 -10   2          1.28         13.50        13.34 o                         
   3 -10   2       3564.74       3527.86       159.72 o                         
   4 -10   2         39.22          2.41        17.18 o                         
   5 -10   2         84.74        110.84        46.94 o                         
   6 -10   2       1011.27       1112.58        71.66 o                         
   7 -10   2          2.22        -19.49        33.70 o                         
   8 -10   2        108.88        114.78        51.61 o                         
   9 -10   2         65.93        132.03        62.85 o                         
  -8  -9   2         53.78         83.59        56.20 o                         
  -7  -9   2        253.93        338.78        61.27 o                         
  -6  -9   2         25.57         -2.59        29.06 o                         
  -5  -9   2       1418.98       1368.88       135.43 o                         
  -4  -9   2        661.88        724.63        48.30 o                         
  -3  -9   2        549.90        591.63        41.51 o                         
  -2  -9   2       3181.98       2940.86       134.59 o                         
  -1  -9   2         96.20         65.79        19.83 o                         
   0  -9   2        194.83        191.81        14.94 o                         
   1  -9   2       5497.06       5162.37       184.76 o                         
   2  -9   2        119.78        132.51        18.74 o                         
   3  -9   2        495.14        486.60        25.56 o                         
   4  -9   2       3441.63       3442.13       126.60 o                         
   5  -9   2         46.65         40.24        25.52 o                         
   6  -9   2        468.63        414.04        40.17 o                         
   7  -9   2       1048.60       1115.28        71.48 o                         
   8  -9   2         25.41         29.45        52.88 o                         
   9  -9   2        108.13        161.32        62.06 o                         
  10  -9   2         96.68        205.49        71.87 o                         
  -8  -8   2        187.04        105.28        52.88 o                         
  -7  -8   2        822.84        787.87        57.99 o                         
  -6  -8   2       1024.53       1157.06        69.30 o                         
  -5  -8   2        766.33        744.29        93.88 o                         
  -4  -8   2        893.00        880.20        75.83 o                         
  -3  -8   2        207.20        214.03        25.41 o                         
  -2  -8   2       1854.59       1663.96        81.01 o                         
  -1  -8   2       3193.37       2730.97       123.68 o                         
   0  -8   2         70.83         94.09        11.43 o                         
   1  -8   2        200.44        188.03        14.05 o                         
   2  -8   2       8638.34       8707.34       308.23 o                         
   3  -8   2       1056.94       1163.51        56.92 o                         
   4  -8   2          0.30         -4.32        11.66 o                         
   5  -8   2       2646.08       2660.81       125.48 o                         
   6  -8   2        421.46        433.82        39.96 o                         
   7  -8   2        121.41         95.47        33.47 o                         
   8  -8   2         13.12         38.79        51.93 o                         
   9  -8   2          1.24          0.63        56.99 o                         
  10  -8   2         17.42         56.52        58.73 o                         
  -9  -7   2         28.32        -20.90        51.61 o                         
  -8  -7   2        312.31        323.59        57.47 o                         
  -7  -7   2         48.37         78.63        31.89 o                         
  -6  -7   2        288.84        244.82        32.06 o                         
  -5  -7   2        948.82        988.24        71.32 o                         
  -4  -7   2       1547.78       1455.62        72.58 o                         
  -3  -7   2        532.06        506.82        34.16 o                         
  -2  -7   2       2738.08       3062.67       137.80 o                         
  -1  -7   2       2657.36       2712.09       122.51 o                         
   0  -7   2       5629.87       5358.13       190.71 o                         
   1  -7   2        168.94        165.15        12.23 o                         
   2  -7   2       1612.75       2030.37        75.12 o                         
   3  -7   2       2034.78       1826.57        68.60 o                         
   4  -7   2         42.14         38.59        19.65 o                         
   5  -7   2          2.75        -16.26        10.84 o                         
   6  -7   2         10.41         26.60        27.99 o                         
   7  -7   2          4.02        -27.59        51.93 o                         
   8  -7   2         44.41         97.04        48.28 o                         
   9  -7   2        137.23         86.91        56.04 o                         
  10  -7   2         17.40        -28.97        60.32 o                         
  -9  -6   2        591.08        623.74        75.67 o                         
  -8  -6   2         85.21         23.11        45.12 o                         
  -7  -6   2          3.86          4.07        27.76 o                         
  -6  -6   2      10767.46      10784.62       469.93 o                         
  -5  -6   2        581.89        618.57        54.46 o                         
  -4  -6   2        296.76        296.76        19.07 o                         
  -3  -6   2       6459.41       6228.76       221.66 o                         
  -2  -6   2       8926.23       9817.54       425.44 o                         
  -1  -6   2       5433.00       5890.49       256.96 o                         
   0  -6   2       3340.50       3220.68       115.64 o                         
   1  -6   2       2714.34       2520.99        91.18 o                         
   2  -6   2       1882.57       1771.37        80.50 o                         
   3  -6   2      19211.69      21575.72       757.89 o                         
   4  -6   2        956.62        961.18        40.36 o                         
   5  -6   2       1893.92       1874.90        87.83 o                         
   6  -6   2        306.15        283.63        31.07 o                         
   7  -6   2       7718.24       7334.69       459.73 o                         
   8  -6   2          3.55         -3.01        41.48 o                         
   9  -6   2        123.72         69.18        55.57 o                         
  10  -6   2         68.13        192.66        64.43 o                         
 -10  -5   2         25.22        -12.82        52.56 o                         
  -9  -5   2         21.62          9.34        47.33 o                         
  -8  -5   2       1475.29       1685.06       126.97 o                         
  -7  -5   2          0.74          1.19        23.26 o                         
  -6  -5   2         67.39         45.71        17.80 o                         
  -5  -5   2       1870.14       1828.80        70.79 o                         
  -4  -5   2         63.55         64.64        12.65 o                         
  -3  -5   2        673.87        684.97        29.34 o                         
  -2  -5   2       3914.53       3893.62       138.09 o                         
  -1  -5   2       1892.52       2233.76       100.01 o                         
   0  -5   2       2965.49       3024.18       108.12 o                         
   1  -5   2       4365.54       4438.48       157.66 o                         
   2  -5   2        100.69         89.77         8.53 o                         
   3  -5   2       5810.02       5861.50       207.87 o                         
   4  -5   2        178.35        231.34        16.28 o                         
   5  -5   2         80.04         79.75        28.97 o                         
   6  -5   2        543.76        511.70        39.82 o                         
   7  -5   2        272.24        236.04        48.92 o                         
   8  -5   2       2497.75       2181.05       159.10 o                         
   9  -5   2        114.65         60.16        53.51 o                         
  10  -5   2         27.47        -27.55        59.84 o                         
 -10  -4   2        396.68        361.11        60.16 o                         
  -9  -4   2        136.92        153.24        47.81 o                         
  -8  -4   2          0.16         67.44        37.36 o                         
  -7  -4   2       1719.87       1772.93        72.48 o                         
  -6  -4   2         59.40         46.42        16.21 o                         
  -5  -4   2          8.18         -5.06        13.84 o                         
  -4  -4   2       9306.80       9303.66       328.80 o                         
  -3  -4   2        210.52        225.22        14.15 o                         
  -2  -4   2        889.74        847.53        33.12 o                         
  -1  -4   2      25023.07      26267.03       920.86 o                         
   0  -4   2        117.00        168.13         9.45 o                         
   1  -4   2       8052.02       7443.82       366.49 o                         
   2  -4   2       1145.37       1124.71        51.46 o                         
   3  -4   2        495.20        512.46        23.99 o                         
   4  -4   2       1705.52       1596.71        70.00 o                         
   5  -4   2       1189.64       1212.89        50.05 o                         
   6  -4   2        458.05        491.61        46.46 o                         
   7  -4   2       1289.79       1300.07        68.93 o                         
   8  -4   2        974.31        984.38        95.62 o                         
   9  -4   2          5.62          2.37        50.98 o                         
  10  -4   2         19.49         48.76        59.21 o                         
 -10  -3   2        102.22         -6.65        45.91 o                         
  -9  -3   2        836.89        840.35       236.28 o                         
  -8  -3   2         10.88        -36.62        24.41 o                         
  -7  -3   2          2.53        -23.85        17.05 o                         
  -6  -3   2       5769.26       5325.08       191.58 o                         
  -5  -3   2         41.92         68.69        13.61 o                         
  -4  -3   2        797.54        772.98        33.36 o                         
  -3  -3   2      10337.95      10381.58       365.57 o                         
  -2  -3   2       3285.32       3968.04       447.94 o                         
  -1  -3   2       1796.70       1856.83        67.66 o                         
   0  -3   2      12559.65      14198.25       497.52 o                         
   1  -3   2        268.13        277.77        26.60 o                         
   2  -3   2       3735.48       3687.50       130.97 o                         
   3  -3   2       1498.67       1345.41        51.33 o                         
   4  -3   2       1169.88       1087.77        44.85 o                         
   5  -3   2        865.21        788.19        49.66 o                         
   6  -3   2        655.34        658.39        33.31 o                         
   7  -3   2        133.14        150.75        23.34 o                         
   8  -3   2         56.60         84.54        46.86 o                         
   9  -3   2        490.82        462.74        66.97 o                         
  10  -3   2         40.54        -41.48        56.04 o                         
 -10  -2   2         95.76         12.35        53.03 o                         
  -9  -2   2          2.90          6.20        35.22 o                         
  -8  -2   2        752.81        735.11        47.12 o                         
  -7  -2   2          7.72         22.47        16.96 o                         
  -6  -2   2        122.31        125.91        16.71 o                         
  -5  -2   2       5078.35       5096.36       182.43 o                         
  -4  -2   2        199.96        199.06        18.49 o                         
  -3  -2   2       1817.81       1796.11        65.78 o                         
  -2  -2   2       6530.81       7805.19       407.55 o                         
  -1  -2   2      10289.15      12673.56       512.10 o                         
   0  -2   2        376.18        435.87        20.93 o                         
   1  -2   2         25.59         48.07         6.24 o                         
   2  -2   2       1744.00       1664.45        74.95 o                         
   3  -2   2       1144.20       1093.06        41.45 o                         
   4  -2   2        895.62        958.96        49.46 o                         
   5  -2   2       3355.71       3191.43       115.80 o                         
   6  -2   2        127.71        156.86        19.32 o                         
   7  -2   2        728.14        700.10        44.11 o                         
   8  -2   2        556.17        588.36        43.06 o                         
   9  -2   2         31.99         58.73        49.55 o                         
  10  -2   2        323.17        261.05        64.59 o                         
 -10  -1   2        388.23        483.96        72.98 o                         
  -9  -1   2         28.40         42.85        27.85 o                         
  -8  -1   2         53.29         18.05        15.37 o                         
  -7  -1   2        824.76        742.01        48.30 o                         
  -6  -1   2          7.36          6.88        10.11 o                         
  -5  -1   2        724.97        739.02        76.97 o                         
  -4  -1   2         97.87         76.97        10.37 o                         
  -3  -1   2       2159.71       2079.00        75.68 o                         
  -2  -1   2       5378.44       5685.04       200.35 o                         
  -1  -1   2       4980.77       5814.43       250.14 o                         
   0  -1   2       1234.52       1187.02        54.12 o                         
   1  -1   2         15.47         13.55         3.20 o                         
   2  -1   2         85.07        117.06         9.46 o                         
   3  -1   2        956.82        923.10        44.00 o                         
   4  -1   2        166.52        235.74        27.39 o                         
   5  -1   2       1097.96       1154.97        56.61 o                         
   6  -1   2        596.26        629.53        38.41 o                         
   7  -1   2          9.93          3.72        24.93 o                         
   8  -1   2        360.55        325.67        32.37 o                         
   9  -1   2         71.26        136.31        53.83 o                         
  10  -1   2          1.85          6.33        56.04 o                         
 -11   0   2         49.58         74.41        62.53 o                         
 -10   0   2        153.26        197.26        63.80 o                         
  -9   0   2          8.85         21.21        49.71 o                         
  -8   0   2         86.27         98.07        20.47 o                         
  -7   0   2         82.78         93.97        17.13 o                         
  -6   0   2        656.05        662.30        33.34 o                         
  -5   0   2       2806.57       3074.42       111.98 o                         
  -4   0   2         88.30         95.40        10.59 o                         
  -3   0   2        383.09        325.59        31.63 o                         
  -2   0   2      17244.22      17651.38       619.63 o                         
  -1   0   2         76.39         91.18         5.78 o                         
   0   0   2       3628.91       3561.80       195.36 o                         
   1   0   2        754.96        809.80        37.33 o                         
   2   0   2         13.46         12.13         3.36 o                         
   3   0   2          0.75          2.14         5.32 o                         
   4   0   2       4714.41       4336.37       154.40 o                         
   5   0   2        716.08        660.73        29.59 o                         
   6   0   2        396.52        468.95        32.71 o                         
   7   0   2        191.47        195.31        25.55 o                         
   8   0   2        680.19        636.89        44.16 o                         
   9   0   2        266.30        107.95       124.83 o                         
  10   0   2          1.30         66.65        57.78 o                         
 -11   1   2          4.97         46.86        65.54 o                         
 -10   1   2          1.32         -4.59        56.52 o                         
  -9   1   2        507.04        605.06        71.71 o                         
  -8   1   2        119.10         83.59        19.80 o                         
  -7   1   2        474.50        539.38        31.03 o                         
  -6   1   2        151.50        134.10        15.51 o                         
  -5   1   2       1792.40       1825.52        69.88 o                         
  -4   1   2        517.11        498.76        38.34 o                         
  -3   1   2       2475.73       2665.79       125.86 o                         
  -2   1   2       6875.10       7632.60       338.23 o                         
  -1   1   2         32.07         23.47         4.32 o                         
   0   1   2        374.45        399.50        19.35 o                         
   1   1   2        457.28        383.46        15.28 o                         
   2   1   2        235.93        264.09        12.26 o                         
   3   1   2       1271.81       1177.72        43.96 o                         
   4   1   2         35.43         72.09        15.32 o                         
   5   1   2        578.54        608.07        28.91 o                         
   6   1   2       2185.73       2155.55       100.97 o                         
   7   1   2         67.61         76.27        23.24 o                         
   8   1   2          0.22          0.91        25.78 o                         
   9   1   2         55.74        133.50        33.65 o                         
  10   1   2         81.92         75.99        61.42 o                         
 -11   2   2        130.62        168.76        70.13 o                         
 -10   2   2         26.89        -22.96        55.09 o                         
  -9   2   2        327.85        333.88        61.42 o                         
  -8   2   2        252.14        349.07        52.08 o                         
  -7   2   2        790.28        786.64        38.74 o                         
  -6   2   2        716.02        758.10        36.56 o                         
  -5   2   2        257.04        257.17        44.09 o                         
  -4   2   2        181.54        194.77        12.64 o                         
  -3   2   2        710.87        721.53        29.03 o                         
  -2   2   2       6502.86       7080.07       296.82 o                         
   0   2   2        185.78        169.81        10.84 o                         
   1   2   2      44506.15      44630.81      1561.76 o                         
   2   2   2         59.42         75.33         6.89 o                         
   3   2   2        103.30        121.78        10.40 o                         
   4   2   2      14510.64      15456.65       543.35 o                         
   5   2   2        149.85        190.33        15.30 o                         
   6   2   2         79.59         72.26        20.94 o                         
   7   2   2       1767.28       1930.69        95.09 o                         
   8   2   2          7.02         22.08        32.61 o                         
   9   2   2         91.21         67.54        34.34 o                         
  10   2   2        446.14        369.97        60.16 o                         
 -11   3   2         25.66         56.20        63.96 o                         
 -10   3   2        108.12        225.43        65.07 o                         
  -9   3   2        345.15        318.84        62.06 o                         
  -8   3   2        229.07        226.97        37.56 o                         
  -7   3   2        679.86        733.80        53.20 o                         
  -6   3   2       2242.07       2014.29       126.13 o                         
  -5   3   2         10.31         -6.97         8.04 o                         
  -4   3   2       2094.13       2056.51        75.71 o                         
  -3   3   2       6976.06       7762.19       336.33 o                         
  -2   3   2        255.55        200.40        17.57 o                         
  -1   3   2       8589.78       8710.89       374.44 o                         
   0   3   2      20463.31      21054.78       737.88 o                         
   1   3   2       4459.08       4141.72       295.42 o                         
   2   3   2      17788.18      17905.87       628.26 o                         
   3   3   2       2857.28       3071.60       110.32 o                         
   4   3   2          5.02          0.28         9.88 o                         
   5   3   2       4969.77       5002.30       179.26 o                         
   6   3   2         13.13          1.95        19.18 o                         
   7   3   2         10.77          5.59        22.80 o                         
   8   3   2       1150.22       1259.12        74.63 o                         
   9   3   2        118.56        -12.98        45.91 o                         
  10   3   2         17.19          7.12        54.78 o                         
 -11   4   2         49.45         31.82        63.80 o                         
 -10   4   2         77.05         85.80        61.90 o                         
  -9   4   2         23.81        -15.67        51.93 o                         
  -8   4   2        754.51        826.15        60.40 o                         
  -7   4   2        108.47         77.51        31.83 o                         
  -6   4   2         54.07         44.55        12.49 o                         
  -5   4   2       5124.31       5135.06       184.74 o                         
  -4   4   2          8.22         19.03        16.05 o                         
  -3   4   2       3033.07       3032.88       135.11 o                         
  -2   4   2      11599.12      12998.19       455.93 o                         
  -1   4   2        547.42        507.30        20.99 o                         
   0   4   2       4811.25       4570.07       161.87 o                         
   1   4   2       1452.30       1372.08        50.94 o                         
   2   4   2        443.71        429.36        20.00 o                         
   3   4   2       9304.73       9691.83       341.90 o                         
   4   4   2        220.96        195.73        18.78 o                         
   5   4   2          1.36          6.84        13.91 o                         
   6   4   2       2990.19       3088.92       140.98 o                         
   7   4   2          0.43         18.51        25.31 o                         
   8   4   2          2.41        -16.46        39.89 o                         
   9   4   2        442.47        524.96        67.28 o                         
 -11   5   2         12.88        101.16        67.28 o                         
 -10   5   2        202.61        174.77        57.78 o                         
  -9   5   2         60.62         11.71        55.57 o                         
  -8   5   2        157.09        133.90        45.67 o                         
  -7   5   2       1022.95        992.09        65.02 o                         
  -6   5   2        117.19        105.20        34.51 o                         
  -5   5   2        243.14        183.31        37.20 o                         
  -4   5   2       2859.48       3017.53       136.68 o                         
  -3   5   2        173.88        196.75        24.30 o                         
  -2   5   2       4351.67       4355.22       238.73 o                         
  -1   5   2       2805.33       2678.31        96.35 o                         
   0   5   2       3859.04       3782.36       134.87 o                         
   1   5   2       6401.47       6495.44       229.78 o                         
   2   5   2        694.37        638.31        44.29 o                         
   3   5   2        212.39        201.66        17.13 o                         
   4   5   2       5847.35       5795.03       206.96 o                         
   5   5   2        355.07        316.29        21.65 o                         
   6   5   2         87.17        106.86        35.30 o                         
   7   5   2       1657.86       2105.85       149.13 o                         
   8   5   2          4.77         18.84        45.28 o                         
   9   5   2         75.55         60.63        54.46 o                         
 -11   6   2          3.15         15.99        63.17 o                         
 -10   6   2         49.18         80.74        56.99 o                         
  -9   6   2          5.83         31.98        50.66 o                         
  -8   6   2        436.20        296.56        43.09 o                         
  -7   6   2         29.44         28.16        29.08 o                         
  -6   6   2       1104.27       1117.09        67.17 o                         
  -5   6   2        436.61        544.08        67.68 o                         
  -4   6   2        703.69        650.56        42.73 o                         
  -3   6   2       5078.21       5417.74       192.25 o                         
  -2   6   2       1015.66       1112.88        42.98 o                         
  -1   6   2       4605.19       4671.47       166.24 o                         
   0   6   2         20.37         26.61         7.99 o                         
   1   6   2        640.99        620.94        27.15 o                         
   2   6   2       4679.54       4214.00       210.43 o                         
   3   6   2         84.37         89.25        13.89 o                         
   4   6   2         50.79         29.62        13.23 o                         
   5   6   2        810.25        825.51        51.37 o                         
   6   6   2         30.44         32.93        32.61 o                         
   7   6   2          0.70         -1.11        41.79 o                         
   8   6   2        281.46        291.92        52.40 o                         
   9   6   2          4.94        -45.75        53.83 o                         
 -11   7   2         13.06          4.27        61.11 o                         
 -10   7   2         45.04        112.72        63.96 o                         
  -9   7   2       1774.05       1854.29       152.77 o                         
  -8   7   2        635.39        561.70        50.51 o                         
  -7   7   2        531.31        539.43        47.53 o                         
  -6   7   2        104.37        117.55        31.08 o                         
  -5   7   2       3218.46       3498.30       160.52 o                         
  -4   7   2       6436.90       6886.53       301.74 o                         
  -3   7   2        582.11        519.33        28.08 o                         
  -2   7   2        398.88        493.95        34.66 o                         
  -1   7   2       1009.32        910.45        36.85 o                         
   0   7   2        266.63        304.28        18.77 o                         
   1   7   2          1.92          4.83        17.97 o                         
   2   7   2       2049.58       2132.39        79.27 o                         
   3   7   2       1002.61        952.72        52.83 o                         
   4   7   2        302.85        269.18        28.49 o                         
   5   7   2        265.89        249.46        30.72 o                         
   6   7   2       1729.98       1936.77       139.95 o                         
   7   7   2         94.89         91.66        42.90 o                         
   8   7   2         20.22         55.73        51.13 o                         
 -10   8   2         68.65         86.12        57.15 o                         
  -9   8   2        250.49        293.95        50.18 o                         
  -8   8   2        689.13        714.18        59.28 o                         
  -7   8   2        301.87        302.39        40.29 o                         
  -6   8   2       1105.40       1140.74        69.34 o                         
  -5   8   2         81.86         80.62        32.53 o                         
  -4   8   2        554.96        735.78        47.80 o                         
  -3   8   2       3993.92       3866.37       139.63 o                         
  -2   8   2         87.75         68.32        10.83 o                         
  -1   8   2          2.45         -0.35        17.10 o                         
   0   8   2       7699.86       7585.13       269.10 o                         
   1   8   2       5451.53       5425.89       238.82 o                         
   2   8   2        112.89        113.90        21.11 o                         
   3   8   2       1557.87       1477.01        74.71 o                         
   4   8   2       1821.37       1810.51        89.19 o                         
   5   8   2       2222.50       2236.96       109.02 o                         
   6   8   2        387.46        324.85        49.39 o                         
   7   8   2          1.85         -1.90        47.49 o                         
   8   8   2         99.24        158.63        53.98 o                         
 -10   9   2        142.95        151.34        65.22 o                         
  -9   9   2          4.55         -4.21        41.69 o                         
  -8   9   2        106.89        110.36        40.48 o                         
  -7   9   2         81.20         56.68        47.57 o                         
  -6   9   2          4.13          5.20        46.94 o                         
  -5   9   2       1378.07       1487.82        81.24 o                         
  -4   9   2         67.55         35.88        14.38 o                         
  -3   9   2          0.42        -12.64        10.27 o                         
  -2   9   2       4244.09       4301.44       155.39 o                         
  -1   9   2         81.93         63.19        12.11 o                         
   0   9   2         93.94         92.39        21.69 o                         
   1   9   2        581.80        504.76        33.95 o                         
   2   9   2         10.32          0.79        18.41 o                         
   3   9   2        429.97        437.18        35.34 o                         
   4   9   2        368.77        367.07        34.55 o                         
   5   9   2        338.77        348.92        53.98 o                         
   6   9   2         85.27        116.20        49.71 o                         
   7   9   2         13.89         61.74        44.80 o                         
 -10  10   2        153.84        245.06        74.88 o                         
  -9  10   2        174.60        120.95       107.97 o                         
  -8  10   2         18.70         41.15        42.08 o                         
  -7  10   2       1794.04       1906.96       106.95 o                         
  -6  10   2        334.44        332.60        41.08 o                         
  -5  10   2         59.85         34.97        29.28 o                         
  -4  10   2       2683.71       2977.50       138.44 o                         
  -3  10   2         51.66         50.84        13.81 o                         
  -2  10   2         28.94         59.06        19.74 o                         
  -1  10   2       1849.16       1771.59        84.67 o                         
   0  10   2         34.02         26.22        18.41 o                         
   1  10   2        674.82        614.69        42.13 o                         
   2  10   2        769.15        782.29        50.03 o                         
   3  10   2         33.07        -29.44        45.20 o                         
   4  10   2        330.94        360.16        37.44 o                         
   5  10   2          4.19         38.15        39.42 o                         
   6  10   2        146.13        176.52        48.44 o                         
   7  10   2         35.65        -12.35        51.29 o                         
 -10  11   2          4.55        -58.10        66.49 o                         
  -9  11   2        170.33        232.15        53.58 o                         
  -8  11   2        197.29        215.44        49.27 o                         
  -7  11   2          9.71         37.87        41.16 o                         
  -6  11   2        781.09        829.00        59.92 o                         
  -5  11   2        114.32         90.66        37.76 o                         
  -4  11   2          5.36         10.74        25.92 o                         
  -3  11   2       1267.49       1277.80        69.22 o                         
  -2  11   2          3.17          9.74        17.32 o                         
  -1  11   2        354.99        298.90        27.72 o                         
   0  11   2       1291.11       1224.28        65.44 o                         
   1  11   2          6.59         10.65        22.70 o                         
   2  11   2        334.11        374.37        35.78 o                         
   3  11   2        432.10        494.50        42.31 o                         
   4  11   2          0.42        -34.48        28.90 o                         
   5  11   2         93.53        111.13        51.29 o                         
   6  11   2         98.98        189.02        58.73 o                         
  -9  12   2          0.76         24.24        68.31 o                         
  -8  12   2         51.78         55.57        46.01 o                         
  -7  12   2         13.74          6.41        41.94 o                         
  -6  12   2         13.60         14.15        37.20 o                         
  -5  12   2        667.72        737.50        54.18 o                         
  -4  12   2         73.41         80.08        33.96 o                         
  -2  12   2        649.81        619.63        43.43 o                         
  -1  12   2          0.41         -7.01        30.63 o                         
   0  12   2        137.64        125.65        31.03 o                         
   1  12   2        447.59        394.17        45.83 o                         
   2  12   2        123.57        118.14        29.70 o                         
   3  12   2         86.15         76.30        42.35 o                         
   4  12   2        125.95        153.18        36.80 o                         
   5  12   2         37.20         -2.22        51.61 o                         
   6  12   2          3.32         -0.47        55.73 o                         
  -9  13   2         20.32          6.29        52.43 o                         
  -8  13   2         75.11         76.28        89.45 o                         
  -7  13   2        245.80        226.53        46.07 o                         
  -6  13   2          0.73        -12.10        72.59 o                         
  -5  13   2         30.58         32.14        51.93 o                         
  -4  13   2        221.81        381.85        67.76 o                         
  -2  13   2         52.22         -3.17        48.76 o                         
  -1  13   2        317.26        299.29        32.04 o                         
   0  13   2          1.82         -9.98        25.73 o                         
   1  13   2         72.73         76.42        29.89 o                         
   2  13   2         47.39          3.74        30.83 o                         
   3  13   2          3.08          9.66        41.87 o                         
   4  13   2          6.83         16.96        37.89 o                         
   5  13   2          4.98         26.28        48.28 o                         
  -8  14   2         44.62         -6.59        49.68 o                         
  -7  14   2          9.84        -18.87        44.31 o                         
  -6  14   2         18.27         68.07        69.81 o                         
  -5  14   2         28.81         34.99        62.06 o                         
  -4  14   2        139.84        145.80        62.37 o                         
  -3  14   2          1.79         19.95        52.72 o                         
  -2  14   2         50.98         65.07        49.23 o                         
  -1  14   2          3.68        -52.40        45.44 o                         
   0  14   2         13.52         26.09        28.28 o                         
   1  14   2          0.05         -9.74        31.12 o                         
   2  14   2          0.20         28.53        35.22 o                         
   3  14   2          0.61        -19.59        37.68 o                         
   4  14   2          5.26         23.68        41.21 o                         
  -7  15   2         20.00         27.39        80.26 o                         
  -6  15   2         11.82         32.45        73.14 o                         
  -5  15   2          3.17        -20.58        59.05 o                         
  -4  15   2        130.85        132.03        68.23 o                         
  -3  15   2          1.07        -60.32        54.30 o                         
  -2  15   2          0.19         25.01        51.45 o                         
  -1  15   2        122.13        114.30        55.73 o                         
   0  15   2         10.04         16.07        31.64 o                         
   1  15   2          6.53        -33.76        35.00 o                         
   2  15   2         15.76         30.33        38.39 o                         
   3  15   2         16.41         22.59        42.37 o                         
  -6  16   2         81.17         90.40        79.63 o                         
  -5  16   2        123.01         99.89        68.07 o                         
  -4  16   2          0.49         -5.22        61.11 o                         
  -3  16   2          7.28          4.43        61.42 o                         
  -2  16   2         42.19         49.55        62.06 o                         
  -1  16   2          9.13         11.24        55.25 o                         
   0  16   2          3.35        -25.17        62.53 o                         
   1  16   2         38.01         87.03        38.86 o                         
  -4  17   2         15.05        103.22        69.34 o                         
  -3  17   2        108.23        126.02        70.61 o                         
  -1  17   2          3.28         74.41        69.97 o                         
  -1 -17   3          1.18         -3.61        40.92 o                         
   0 -17   3         23.16         16.78        74.56 o                         
   1 -17   3         41.90         82.95        65.86 o                         
   2 -17   3          9.55        -53.83        63.64 o                         
   3 -17   3         52.27         27.55        66.02 o                         
   4 -17   3         22.92         85.80        69.66 o                         
  -2 -16   3          3.49        -59.67        39.78 o                         
  -1 -16   3        109.76        106.65        41.69 o                         
   0 -16   3         32.06         23.10        37.62 o                         
   1 -16   3        148.55        193.77        63.64 o                         
   2 -16   3         26.34         -1.42        59.37 o                         
   3 -16   3        150.83        163.53        65.38 o                         
   4 -16   3         76.39        156.41        60.79 o                         
   5 -16   3          2.07         11.24        69.66 o                         
   6 -16   3          9.61         -9.66        79.95 o                         
  -4 -15   3         68.20        148.81        97.20 o                         
  -3 -15   3         48.00         69.61        40.87 o                         
  -2 -15   3        232.69        242.35        45.22 o                         
  -1 -15   3         55.98         41.97        36.85 o                         
   0 -15   3         15.07        -24.04        33.09 o                         
   1 -15   3        415.07        511.19        50.69 o                         
   2 -15   3          2.73        -42.11        49.87 o                         
   3 -15   3          7.55        -20.58        47.02 o                         
   4 -15   3         48.41        134.88        61.11 o                         
   5 -15   3        165.90        114.30        76.46 o                         
   6 -15   3         18.22        -65.07        72.82 o                         
   7 -15   3         39.05         42.74        76.78 o                         
  -5 -14   3          0.50         38.54        42.68 o                         
  -4 -14   3        250.45        291.81        47.20 o                         
  -3 -14   3         56.26         48.97        36.01 o                         
  -2 -14   3          1.46        -50.93        40.61 o                         
  -1 -14   3        452.65        539.26        48.52 o                         
   0 -14   3         66.63        105.83        41.95 o                         
   1 -14   3          0.58        -28.57        28.68 o                         
   2 -14   3        806.24        766.07        80.90 o                         
   3 -14   3        116.75        100.21        47.33 o                         
   4 -14   3         16.73        -20.26        51.29 o                         
   5 -14   3        247.49        255.67        68.39 o                         
   6 -14   3         83.06         63.04        73.77 o                         
   7 -14   3         82.85         62.19        44.18 o                         
  -6 -13   3        183.88        129.12        45.91 o                         
  -5 -13   3        119.60         71.33        42.95 o                         
  -4 -13   3        120.34         83.44        35.67 o                         
  -3 -13   3        395.87        430.42        63.72 o                         
  -2 -13   3          5.05        -38.85        28.38 o                         
  -1 -13   3         22.73         35.58        29.30 o                         
   0 -13   3       1088.88       1285.85        75.93 o                         
   1 -13   3          1.66        -17.37        31.42 o                         
   2 -13   3        888.34        897.04        57.50 o                         
   3 -13   3        887.01       1090.76        97.68 o                         
   4 -13   3         32.36         16.15        47.81 o                         
   5 -13   3       1273.26        979.39        64.43 o                         
   6 -13   3        327.10        432.75        47.64 o                         
   7 -13   3          0.18        -23.42        40.38 o                         
   8 -13   3        108.09        258.05        65.22 o                         
  -6 -12   3         17.64         28.77        62.77 o                         
  -5 -12   3        521.19        499.07        48.34 o                         
  -4 -12   3        260.69        259.11        37.70 o                         
  -3 -12   3         14.90         19.39        28.98 o                         
  -2 -12   3       2020.38       2080.35       106.15 o                         
  -1 -12   3         25.88         52.54        27.05 o                         
   0 -12   3         56.72         24.53        24.38 o                         
   1 -12   3       1612.12       1656.31       116.52 o                         
   2 -12   3        473.73        491.65        89.37 o                         
   3 -12   3          9.62         10.61        36.89 o                         
   4 -12   3        735.06        797.62        52.89 o                         
   5 -12   3         68.24         65.50        31.64 o                         
   6 -12   3         28.57          1.29        34.46 o                         
   7 -12   3        160.42        344.41        47.93 o                         
   8 -12   3          0.87         51.13        56.20 o                         
   9 -12   3         43.04        -33.25        63.48 o                         
  -7 -11   3        142.02        188.55        55.73 o                         
  -6 -11   3        167.51        189.99        41.03 o                         
  -5 -11   3         92.94        151.18        38.87 o                         
  -4 -11   3        806.98        697.72        49.94 o                         
  -3 -11   3         58.52         85.27        35.86 o                         
  -2 -11   3         71.11         73.05        27.43 o                         
  -1 -11   3       1881.51       1855.05        92.27 o                         
   0 -11   3         81.88         96.12        23.69 o                         
   1 -11   3        197.95        162.35        52.95 o                         
   2 -11   3        951.51        977.19        44.11 o                         
   3 -11   3        188.02        208.23        25.97 o                         
   4 -11   3        638.02        570.58        40.08 o                         
   5 -11   3        312.95        356.74        37.05 o                         
   6 -11   3         70.93         60.62        34.29 o                         
   7 -11   3         74.25         57.89        44.48 o                         
   8 -11   3        113.52        299.84        64.75 o                         
   9 -11   3         10.40         44.80        58.89 o                         
  -8 -10   3         37.68         36.57        58.73 o                         
  -7 -10   3        241.26        276.80        44.27 o                         
  -6 -10   3        188.29        152.17        36.03 o                         
  -5 -10   3         40.46         52.97        29.09 o                         
  -4 -10   3        463.18        341.92        56.44 o                         
  -3 -10   3       1488.24       1527.83        79.25 o                         
  -2 -10   3          0.07         18.14        42.66 o                         
  -1 -10   3         43.36         16.66        21.64 o                         
   0 -10   3       1751.39       1817.39       173.98 o                         
   1 -10   3        181.98        172.21        16.60 o                         
   2 -10   3         40.20         39.33        18.46 o                         
   3 -10   3       1588.94       1683.39        66.30 o                         
   4 -10   3         66.21         73.48        27.86 o                         
   5 -10   3         51.81         40.20        28.24 o                         
   6 -10   3        106.97        108.60        33.87 o                         
   7 -10   3         57.09         70.76        50.03 o                         
   8 -10   3        105.84        144.70        58.73 o                         
   9 -10   3         73.41        135.67        63.64 o                         
  -8  -9   3         11.84         39.10        53.67 o                         
  -7  -9   3          0.71          7.25        32.99 o                         
  -6  -9   3        476.44        521.71        90.47 o                         
  -5  -9   3        710.01        607.34       113.98 o                         
  -4  -9   3         17.91         -7.99        27.31 o                         
  -3  -9   3        305.52        235.96        28.78 o                         
  -2  -9   3       1945.68       1911.54        92.61 o                         
  -1  -9   3         30.43         34.06        19.77 o                         
   0  -9   3         67.83         61.24        13.50 o                         
   1  -9   3        147.07        130.84        17.15 o                         
   2  -9   3        270.38        250.78        18.00 o                         
   3  -9   3         41.23         42.58        12.71 o                         
   4  -9   3        242.71        259.78        18.71 o                         
   5  -9   3         60.44         87.82        31.98 o                         
   6  -9   3        202.63        184.48        33.97 o                         
   7  -9   3         95.12        118.26        48.28 o                         
   8  -9   3          0.16        -12.03        52.24 o                         
   9  -9   3         35.76         31.50        58.57 o                         
  10  -9   3         10.54          9.34        65.86 o                         
  -9  -8   3          5.26        -60.16        47.18 o                         
  -8  -8   3        679.41        598.41        69.18 o                         
  -7  -8   3        362.21        327.71        38.48 o                         
  -6  -8   3        274.93        222.81        34.66 o                         
  -5  -8   3       1585.85       1540.32        80.86 o                         
  -4  -8   3        255.34        236.95        37.92 o                         
  -3  -8   3       1011.77       1002.22        77.65 o                         
  -2  -8   3        880.36        893.80        55.49 o                         
  -1  -8   3        992.00        958.24        39.65 o                         
   0  -8   3        942.20        911.47        38.99 o                         
   1  -8   3       1201.24       1090.53        54.54 o                         
   2  -8   3        564.37        526.13        26.31 o                         
   3  -8   3        810.73        832.87        52.73 o                         
   4  -8   3         13.65         18.56        10.56 o                         
   5  -8   3         70.24         87.84        26.20 o                         
   6  -8   3        158.77        148.79        31.45 o                         
   7  -8   3         27.99        -10.13        42.43 o                         
   8  -8   3         38.19         15.20        51.29 o                         
   9  -8   3          2.83         39.42        56.36 o                         
  10  -8   3          5.92          7.60        61.90 o                         
  -9  -7   3         69.08         28.97        50.18 o                         
  -8  -7   3          4.21         -1.11        46.54 o                         
  -7  -7   3        365.80        429.96        63.56 o                         
  -6  -7   3          3.04        -27.96        26.81 o                         
  -5  -7   3        112.98         81.32        25.81 o                         
  -4  -7   3       1015.52       1049.04        59.03 o                         
  -3  -7   3          2.42          2.14        15.21 o                         
  -2  -7   3        694.66        675.79        39.48 o                         
  -1  -7   3       3421.25       3653.66       131.89 o                         
   0  -7   3        752.39        805.25        34.42 o                         
   1  -7   3        269.02        250.53        19.28 o                         
   2  -7   3        409.63        576.86        26.88 o                         
   3  -7   3        824.54        819.39        35.15 o                         
   4  -7   3          5.01         15.97        12.12 o                         
   5  -7   3          6.20         -8.01        12.96 o                         
   6  -7   3       1657.78       1623.13       184.67 o                         
   7  -7   3         29.02         -5.07        43.69 o                         
   8  -7   3        221.34        215.14        56.20 o                         
   9  -7   3          1.73        -41.00        51.45 o                         
  10  -7   3          0.18         72.03        61.58 o                         
  -9  -6   3        485.82        459.58        65.38 o                         
  -8  -6   3          0.64          2.06        42.43 o                         
  -7  -6   3          8.11        -22.51        41.00 o                         
  -6  -6   3        437.13        494.89        38.60 o                         
  -5  -6   3        112.26        108.33        18.06 o                         
  -4  -6   3       1790.48       1883.93        71.85 o                         
  -3  -6   3       5787.77       5988.27       213.34 o                         
  -2  -6   3       3409.65       3771.79       135.83 o                         
  -1  -6   3       2629.32       2524.98        91.99 o                         
   0  -6   3       1243.98       1233.81        47.26 o                         
   1  -6   3       2331.92       2427.42       108.29 o                         
   2  -6   3       1416.12       1583.29        72.62 o                         
   3  -6   3       3698.18       4053.43       177.81 o                         
   4  -6   3        833.83        879.97        38.62 o                         
   5  -6   3        221.58        192.12        18.58 o                         
   6  -6   3       3189.06       2698.38       103.17 o                         
   7  -6   3        233.46        239.84        51.29 o                         
   8  -6   3         69.19         53.83        49.23 o                         
   9  -6   3        290.36        228.13        60.95 o                         
  10  -6   3          0.35         13.46        61.90 o                         
 -10  -5   3        163.62        178.73        58.42 o                         
  -9  -5   3         14.04         17.26        43.06 o                         
  -8  -5   3        435.81        558.52        61.58 o                         
  -7  -5   3        491.42        476.79        46.94 o                         
  -6  -5   3        351.43        315.09        30.61 o                         
  -5  -5   3       2346.40       2138.02        80.94 o                         
  -4  -5   3        477.72        545.89        27.89 o                         
  -3  -5   3        337.84        318.00        18.04 o                         
  -2  -5   3        130.00        175.59        18.10 o                         
  -1  -5   3       1539.82       1789.19        66.12 o                         
   0  -5   3       2903.17       2873.19       103.31 o                         
   1  -5   3       2023.08       1947.37        87.47 o                         
   2  -5   3       2690.09       2754.53       121.39 o                         
   3  -5   3       4188.90       4787.13       170.76 o                         
   4  -5   3        117.62        109.88        16.01 o                         
   5  -5   3       1057.64       1034.77        55.58 o                         
   6  -5   3       1033.90        934.43        44.93 o                         
   7  -5   3        287.37        289.39        50.03 o                         
   8  -5   3         54.89         50.98        46.54 o                         
   9  -5   3          3.94         33.25        50.82 o                         
  10  -5   3        440.92        512.13        78.36 o                         
 -10  -4   3        181.48        195.04        55.88 o                         
  -9  -4   3          9.72         28.34        42.59 o                         
  -8  -4   3        142.27        168.34        30.41 o                         
  -7  -4   3       1594.98       1488.90        64.22 o                         
  -6  -4   3          3.82        -13.10        16.45 o                         
  -5  -4   3       3017.76       3037.61       111.60 o                         
  -4  -4   3       1053.23        907.14        38.74 o                         
  -3  -4   3        119.56        112.73        11.60 o                         
  -2  -4   3        829.98        870.64        34.59 o                         
  -1  -4   3       2317.91       2588.51        93.13 o                         
   0  -4   3       6009.05       6367.32       224.85 o                         
   2  -4   3       5107.14       5531.02       195.93 o                         
   3  -4   3       6066.53       6298.20       223.11 o                         
   4  -4   3        471.67        424.76        23.04 o                         
   5  -4   3       2221.15       2146.68        81.31 o                         
   6  -4   3       1662.81       1645.13        70.48 o                         
   7  -4   3        211.52        236.84        29.14 o                         
   8  -4   3        306.33        256.30        51.93 o                         
   9  -4   3         43.29         32.45        49.23 o                         
  10  -4   3         33.26        131.08        62.69 o                         
 -10  -3   3         17.41         -2.22        45.91 o                         
  -9  -3   3         91.70         89.76        31.55 o                         
  -8  -3   3         16.48          8.05        21.40 o                         
  -7  -3   3          1.63         -7.98        18.00 o                         
  -6  -3   3         15.25          6.04        16.32 o                         
  -5  -3   3        689.95        709.55        36.57 o                         
  -4  -3   3        578.36        538.26        26.34 o                         
  -3  -3   3         26.39         -6.66         9.18 o                         
  -1  -3   3         77.76         88.19         8.17 o                         
   0  -3   3        409.88        404.62        17.47 o                         
   1  -3   3       6981.93       7053.46       304.32 o                         
   2  -3   3        874.28        924.60        43.41 o                         
   3  -3   3       3651.43       3515.08       126.12 o                         
   4  -3   3       1333.59       1348.12        53.04 o                         
   5  -3   3       1028.69       1034.96        43.55 o                         
   6  -3   3       1317.69       1174.73        62.05 o                         
   7  -3   3         94.60        105.49        23.28 o                         
   8  -3   3          6.77         -4.75        44.96 o                         
   9  -3   3        749.39        662.53        77.41 o                         
  10  -3   3         14.40        -15.04        56.20 o                         
 -10  -2   3         10.88        -18.84        55.88 o                         
  -9  -2   3          3.87         -9.13        26.61 o                         
  -8  -2   3          1.72         -2.21        20.24 o                         
  -7  -2   3         10.43        -25.26        16.84 o                         
  -6  -2   3          1.09          8.64        14.63 o                         
  -5  -2   3          6.75        -18.45        12.30 o                         
  -4  -2   3       1107.44       1127.50        44.62 o                         
  -3  -2   3         14.00          2.08         8.78 o                         
  -2  -2   3        593.33        502.94        26.36 o                         
  -1  -2   3       1570.45       2028.37       149.76 o                         
   0  -2   3       2367.81       2621.41        93.56 o                         
   1  -2   3       1473.37       1776.64        68.42 o                         
   2  -2   3       5902.65       5458.90       342.01 o                         
   3  -2   3       3378.61       3104.34       136.23 o                         
   4  -2   3       4097.89       4330.37       189.79 o                         
   5  -2   3        158.20        112.99        16.89 o                         
   6  -2   3       1327.26       1447.84        72.64 o                         
   7  -2   3       2727.98       2714.62       126.83 o                         
   8  -2   3        147.22        152.60        42.82 o                         
   9  -2   3        181.50        163.69        55.25 o                         
  10  -2   3        276.27        282.43        67.60 o                         
 -11  -1   3         56.75        133.61        68.23 o                         
 -10  -1   3         52.20         -7.12        54.62 o                         
  -9  -1   3         48.37          1.14        26.93 o                         
  -8  -1   3        130.89        168.75        25.18 o                         
  -7  -1   3        789.70        687.06        78.74 o                         
  -6  -1   3        669.80        702.51        45.29 o                         
  -5  -1   3       1114.46       1075.05        55.56 o                         
  -4  -1   3       2538.12       2563.21       115.19 o                         
  -3  -1   3       2580.53       2567.00       113.25 o                         
  -2  -1   3      17771.93      20242.35       743.74 o                         
  -1  -1   3       1104.42       1237.31        71.22 o                         
   0  -1   3        895.04        793.14       103.38 o                         
   1  -1   3       4765.74       4731.92       167.41 o                         
   2  -1   3        401.68        555.75        36.06 o                         
   3  -1   3       2910.65       2814.54       101.07 o                         
   4  -1   3       8584.70       8246.06       291.20 o                         
   5  -1   3       1272.95       1194.98        46.52 o                         
   6  -1   3         61.80         59.13        18.16 o                         
   8  -1   3        227.33        253.77        50.03 o                         
   9  -1   3         48.04         38.94        51.61 o                         
  10  -1   3        145.87        214.51        67.76 o                         
 -11   0   3          1.48         23.27        66.97 o                         
 -10   0   3         18.22          7.12        57.15 o                         
  -9   0   3        230.54        270.39        61.11 o                         
  -8   0   3          0.34        -12.95        18.89 o                         
  -7   0   3        437.51        500.60        29.13 o                         
  -6   0   3       1902.87       1848.21        72.14 o                         
  -5   0   3        531.78        641.01        31.37 o                         
  -4   0   3       1658.21       1779.19        67.01 o                         
  -3   0   3       8585.60       8586.54       303.38 o                         
  -2   0   3      26957.06      28859.35      1009.95 o                         
  -1   0   3       2641.83       2774.94       151.93 o                         
   1   0   3       1129.24       1096.58        49.81 o                         
   2   0   3      34693.18      35009.45      1502.83 o                         
   3   0   3        965.13        953.87        36.08 o                         
   4   0   3        270.73        322.33        16.52 o                         
   5   0   3       4957.78       4578.50       163.86 o                         
   6   0   3        772.35        780.49        47.72 o                         
   7   0   3         27.43         18.60        21.82 o                         
   8   0   3       1181.73       1291.55        73.12 o                         
   9   0   3        436.94        355.57        44.72 o                         
  10   0   3         25.74        128.71        62.06 o                         
 -11   1   3        210.39        217.20        71.71 o                         
 -10   1   3         73.95         46.86        61.58 o                         
  -9   1   3        387.01        367.12        66.49 o                         
  -8   1   3       1638.66       1684.01        71.67 o                         
  -7   1   3         10.10        -14.73        15.16 o                         
  -6   1   3       3708.75       3860.32       141.15 o                         
  -5   1   3      13464.71      13865.13       566.03 o                         
  -4   1   3        252.10        254.54        28.43 o                         
  -3   1   3      11196.59      11707.76       411.94 o                         
  -2   1   3      14072.80      16368.10       574.51 o                         
  -1   1   3        488.86        657.97        27.94 o                         
   0   1   3       9898.47      10603.28       372.70 o                         
   1   1   3       3014.40       2874.53       102.03 o                         
   2   1   3       1214.08       1134.94        42.01 o                         
   3   1   3       4367.76       3931.77       139.92 o                         
   4   1   3       3592.34       3947.31       141.17 o                         
   5   1   3        266.94        281.15        17.17 o                         
   6   1   3       4011.99       4268.72       190.80 o                         
   7   1   3        397.89        350.74        32.37 o                         
   8   1   3          3.26        -36.18        34.75 o                         
   9   1   3        148.72        228.63        45.51 o                         
  10   1   3         68.53        103.69        63.01 o                         
 -11   2   3         32.52         48.76        64.91 o                         
 -10   2   3        432.01        443.90        74.25 o                         
  -9   2   3          0.02         94.19        57.31 o                         
  -8   2   3        316.62        409.71        79.00 o                         
  -7   2   3       2602.64       2620.47       100.65 o                         
  -6   2   3        196.90        148.03        40.93 o                         
  -5   2   3       5783.70       5327.28       321.09 o                         
  -4   2   3       1301.16       1303.04        74.56 o                         
  -3   2   3       3725.87       3726.84       132.84 o                         
  -2   2   3      25256.78      26730.13      1135.03 o                         
  -1   2   3        197.15        178.73        12.27 o                         
   1   2   3      34319.14      34320.99      1201.71 o                         
   2   2   3        135.42        160.77         9.86 o                         
   3   2   3         57.31         65.11         8.43 o                         
   4   2   3       9739.66      10110.54       356.73 o                         
   5   2   3          2.72          8.13        11.21 o                         
   6   2   3        202.03        216.71        24.47 o                         
   7   2   3       1155.64       1312.05        73.15 o                         
   8   2   3         63.57        109.23        33.40 o                         
   9   2   3        361.73        259.07        39.15 o                         
  10   2   3        256.47        310.61        63.01 o                         
 -11   3   3          0.04        -47.33        66.65 o                         
 -10   3   3          0.66         -9.50        61.58 o                         
  -9   3   3       1024.86       1296.25       115.57 o                         
  -8   3   3         40.18         35.28        34.87 o                         
  -7   3   3        749.94        748.00        64.12 o                         
  -6   3   3       2704.38       2260.85       138.25 o                         
  -5   3   3       1366.40       1299.01        52.27 o                         
  -4   3   3       2445.13       2218.29        81.50 o                         
  -3   3   3       4802.91       5270.25       186.28 o                         
  -2   3   3       1488.97       1505.24        55.54 o                         
  -1   3   3      16775.68      16188.54       695.78 o                         
   0   3   3      62366.78      66454.77      3669.09 o                         
   1   3   3       1104.35       1068.54        83.45 o                         
   2   3   3       5981.90       6134.96       216.83 o                         
   3   3   3        659.87        704.57        29.73 o                         
   4   3   3        434.68        567.97        32.19 o                         
   5   3   3       4337.80       4351.69       156.74 o                         
   6   3   3         92.35         83.77        23.23 o                         
   7   3   3        365.08        383.74        49.79 o                         
   8   3   3        411.22        478.94        56.28 o                         
   9   3   3          4.69         48.76        50.18 o                         
 -11   4   3        194.94        210.39        72.66 o                         
 -10   4   3         44.59        -23.43        63.01 o                         
  -9   4   3         72.03         29.88        40.41 o                         
  -8   4   3        612.06        622.73        89.52 o                         
  -7   4   3       1057.12       1120.18        72.19 o                         
  -6   4   3       1701.07       1541.64        81.45 o                         
  -5   4   3       1900.56       1974.60        75.30 o                         
  -4   4   3       1897.72       2084.14        97.22 o                         
  -3   4   3       6431.08       6750.97       293.85 o                         
  -2   4   3        928.86        950.27        36.66 o                         
  -1   4   3       3859.43       3757.13       133.53 o                         
   0   4   3      14411.36      14665.57       515.19 o                         
   1   4   3        523.56        524.06        49.61 o                         
   2   4   3        541.59        478.94        22.72 o                         
   3   4   3       5795.80       5659.10       201.05 o                         
   4   4   3         61.24         46.31        12.15 o                         
   5   4   3        477.78        503.89        32.35 o                         
   6   4   3       1294.57       1376.12        73.32 o                         
   7   4   3        113.55         93.76        30.13 o                         
   8   4   3         41.16         91.50        46.54 o                         
   9   4   3        404.94        298.73        59.68 o                         
 -11   5   3         12.54        -29.29        66.49 o                         
 -10   5   3        351.48        366.65        76.62 o                         
  -9   5   3        151.46        223.04        47.69 o                         
  -8   5   3          4.40        -48.94        45.44 o                         
  -7   5   3        343.18        298.64        76.54 o                         
  -6   5   3       1893.30       2002.18       100.41 o                         
  -5   5   3       1626.06       1512.18        76.83 o                         
  -4   5   3        543.41        551.95        37.32 o                         
  -3   5   3       4665.13       5186.42       227.75 o                         
  -2   5   3       4740.04       4704.24       203.77 o                         
  -1   5   3        125.69        104.52        13.72 o                         
   0   5   3       2453.53       2491.08        90.17 o                         
   1   5   3       5059.44       5286.04       187.98 o                         
   2   5   3        482.89        487.98        24.08 o                         
   3   5   3          5.34        -11.10        10.34 o                         
   4   5   3        778.20        858.41        55.05 o                         
   5   5   3        254.62        265.38        26.01 o                         
   6   5   3         34.08         46.23        36.41 o                         
   7   5   3        156.41        152.14        46.07 o                         
   8   5   3          6.56         15.20        47.33 o                         
   9   5   3          2.62          8.39        55.88 o                         
 -11   6   3        275.17        174.93        67.60 o                         
 -10   6   3         29.70         64.43        67.44 o                         
  -9   6   3         38.68         22.62        42.50 o                         
  -8   6   3       1249.59       1189.34        85.96 o                         
  -7   6   3         12.07         -9.43        36.89 o                         
  -6   6   3         48.89         58.27        26.80 o                         
  -5   6   3       2731.05       2824.58       144.30 o                         
  -4   6   3        961.45        847.88        82.40 o                         
  -3   6   3        314.20        300.46        25.38 o                         
  -2   6   3       5151.00       5376.60       191.13 o                         
  -1   6   3       3441.46       3322.04       119.47 o                         
   0   6   3       2150.14       2087.09        76.51 o                         
   1   6   3       1456.39       1640.99        62.03 o                         
   2   6   3        607.08        492.24        44.88 o                         
   3   6   3        619.78        626.82        31.11 o                         
   4   6   3         42.15         35.86        16.47 o                         
   5   6   3        388.39        307.76        40.69 o                         
   6   6   3         22.17         34.51        39.10 o                         
   7   6   3          1.52         18.05        42.59 o                         
   8   6   3          0.49        -43.38        48.44 o                         
 -11   7   3         31.88         17.10        66.49 o                         
 -10   7   3        366.47        370.45        70.61 o                         
  -9   7   3         15.72         11.43        42.64 o                         
  -8   7   3         25.77         83.84        39.07 o                         
  -7   7   3       2009.02       2129.21       108.47 o                         
  -6   7   3          2.17         12.64        41.24 o                         
  -5   7   3        676.95        683.23        46.62 o                         
  -4   7   3       6383.02       6636.64       291.27 o                         
  -3   7   3         21.83         16.71         9.20 o                         
  -2   7   3        706.29        714.92        30.95 o                         
  -1   7   3       3662.15       3568.10       128.57 o                         
   0   7   3         98.42         78.78        19.88 o                         
   1   7   3       2242.40       2187.27        81.07 o                         
   2   7   3        999.80        995.57        42.14 o                         
   3   7   3         11.35          9.12        19.53 o                         
   4   7   3        760.08        751.99        47.47 o                         
   5   7   3        130.52         99.89        37.84 o                         
   6   7   3          0.09        -51.45        34.67 o                         
   7   7   3         64.82         49.71        46.23 o                         
   8   7   3         15.66         86.12        53.03 o                         
 -10   8   3         28.14         56.04        62.85 o                         
  -9   8   3        408.81        506.47        55.37 o                         
  -8   8   3       2149.15       2334.10       156.73 o                         
  -7   8   3         72.42         64.27        34.46 o                         
  -6   8   3       1142.27       1191.06        73.79 o                         
  -5   8   3         40.35         52.75        26.09 o                         
  -4   8   3        290.14        301.87        33.72 o                         
  -3   8   3       1377.33       1375.52        54.14 o                         
  -2   8   3        119.89        125.78        12.63 o                         
  -1   8   3       1375.80       1373.14        53.99 o                         
   0   8   3        921.69        819.44        35.20 o                         
   1   8   3          1.58         -9.66        16.77 o                         
   2   8   3        330.75        326.74        60.95 o                         
   3   8   3        281.36        286.78        29.32 o                         
   4   8   3          3.60          1.42        24.39 o                         
   5   8   3         72.42         33.88        38.94 o                         
   6   8   3        179.85        243.32        46.70 o                         
   7   8   3         88.76         88.34        49.87 o                         
   8   8   3          9.76        -31.03        53.98 o                         
 -10   9   3        252.68        127.76        66.81 o                         
  -9   9   3         65.95         50.66        46.72 o                         
  -8   9   3       1071.90       1094.61       104.56 o                         
  -7   9   3         47.13         29.37        35.32 o                         
  -6   9   3        102.02        118.13        34.52 o                         
  -5   9   3       2295.70       2422.29       118.85 o                         
  -4   9   3          0.72         14.27        11.63 o                         
  -3   9   3       5922.98       6020.16       215.54 o                         
  -2   9   3       1984.40       1963.29        89.47 o                         
  -1   9   3        213.07        192.09        15.90 o                         
   0   9   3         93.87         89.75        18.74 o                         
   1   9   3       2215.75       2134.64       100.50 o                         
   2   9   3        772.72        672.16        42.96 o                         
   3   9   3        332.82        319.01        35.07 o                         
   4   9   3       1293.76       1221.57        69.50 o                         
   5   9   3        364.48        380.10        51.29 o                         
   6   9   3        300.92        363.80        60.16 o                         
   7   9   3        123.78        138.21        55.25 o                         
 -10  10   3        227.06        200.74        75.20 o                         
  -9  10   3        125.32        156.03        51.99 o                         
  -8  10   3         86.96         65.57        46.54 o                         
  -7  10   3        307.89        365.87        46.75 o                         
  -6  10   3         21.09        -31.25        31.33 o                         
  -5  10   3        513.88        500.03        41.58 o                         
  -4  10   3       1036.45       1002.18        59.69 o                         
  -3  10   3        145.18        165.80        24.69 o                         
  -2  10   3        263.10        234.39        33.96 o                         
  -1  10   3        411.64        434.77        52.64 o                         
   0  10   3        227.89        173.56        23.96 o                         
   1  10   3        552.57        546.21        38.62 o                         
   2  10   3         61.58         73.81        23.63 o                         
   3  10   3        348.75        381.39        49.95 o                         
   4  10   3         46.92         84.81        29.40 o                         
   5  10   3         96.14         59.52        41.00 o                         
   6  10   3        182.26        173.51        55.88 o                         
   7  10   3          3.59        -48.76        51.77 o                         
 -10  11   3          0.41        -16.46        72.19 o                         
  -9  11   3         38.21         -5.69        50.23 o                         
  -8  11   3         17.34         36.73        45.85 o                         
  -7  11   3          8.24        -30.02        36.49 o                         
  -6  11   3          3.53        -10.02        33.63 o                         
  -5  11   3         16.33          4.30        18.91 o                         
  -4  11   3         31.65         36.91        27.84 o                         
  -3  11   3          3.73        -13.35        22.47 o                         
  -2  11   3          5.52          0.16        19.63 o                         
  -1  11   3        220.11        149.10        27.47 o                         
   0  11   3         23.68         32.94        22.88 o                         
   1  11   3         12.46          2.68        34.12 o                         
   2  11   3          1.45          9.38        26.57 o                         
   3  11   3          3.56        -10.61        29.37 o                         
   4  11   3        111.56        116.46        61.98 o                         
   5  11   3         63.79        119.37        50.66 o                         
   6  11   3         43.55        110.50        55.57 o                         
  -9  12   3          1.30         13.07        50.63 o                         
  -8  12   3          8.48          2.11        52.64 o                         
  -7  12   3         33.23         23.17        43.64 o                         
  -6  12   3         10.02        -37.61        34.37 o                         
  -5  12   3         18.97        -26.68        46.46 o                         
  -4  12   3         58.62         78.45        30.25 o                         
  -3  12   3         66.63         88.50        44.96 o                         
  -1  12   3         52.20         65.21        31.35 o                         
   0  12   3          0.03         -3.91        23.49 o                         
   1  12   3         13.94         55.78        27.53 o                         
   2  12   3         18.98         10.19        28.45 o                         
   3  12   3          4.62         29.45        33.39 o                         
   4  12   3         25.43          0.48        49.08 o                         
   5  12   3         11.54         23.11        49.08 o                         
  -9  13   3         25.05        -24.86        51.00 o                         
  -8  13   3         78.07        167.85        51.32 o                         
  -7  13   3          6.95          0.28        42.11 o                         
  -6  13   3         28.00         79.16        60.00 o                         
  -5  13   3          4.03         24.85        53.03 o                         
  -4  13   3          8.43          7.28        49.39 o                         
  -3  13   3         23.43         -6.17        51.77 o                         
  -1  13   3         66.61         65.53        24.31 o                         
   0  13   3          2.93          7.56        25.48 o                         
   1  13   3        129.79         98.18        29.50 o                         
   2  13   3          1.59          8.72        30.89 o                         
   3  13   3         18.74         27.65        32.34 o                         
   4  13   3         68.15         41.00        50.50 o                         
   5  13   3          0.04        -51.77        51.45 o                         
  -8  14   3         37.01         60.91        58.65 o                         
  -7  14   3         27.55         -5.64        59.36 o                         
  -6  14   3         73.11        113.51        64.43 o                         
  -5  14   3          2.82        -13.46        55.57 o                         
  -4  14   3        150.01        182.37        65.54 o                         
  -3  14   3        596.60        520.37        72.03 o                         
  -1  14   3        118.80         94.19        57.31 o                         
   0  14   3        109.93         79.39        29.87 o                         
   1  14   3         15.81        -10.81        32.18 o                         
   2  14   3         42.34         90.48        37.19 o                         
   3  14   3          8.10          2.68        48.05 o                         
   4  14   3          1.01        -69.34        51.77 o                         
  -7  15   3         10.23        105.75        73.30 o                         
  -6  15   3          0.62         13.61        65.38 o                         
  -5  15   3         97.67         88.97        71.24 o                         
  -4  15   3          3.37        -53.35        63.64 o                         
  -3  15   3         32.01          3.96        62.69 o                         
  -1  15   3         12.19         76.46        55.57 o                         
   0  15   3        129.17        134.78        45.99 o                         
   1  15   3         82.97         64.59        35.46 o                         
   2  15   3         51.09         54.58        40.10 o                         
  -6  16   3          5.57         23.11        79.63 o                         
  -5  16   3        108.27        141.69        76.78 o                         
  -4  16   3         16.85         33.72        63.64 o                         
  -3  16   3        249.83        130.76        65.22 o                         
  -2  16   3        168.15        172.40        67.76 o                         
  -1  16   3        106.49        -12.66        57.31 o                         
   0  16   3         14.74         91.19        69.02 o                         
   1  16   3         32.34         29.71        59.68 o                         
  -4  17   3          6.99        -44.64        64.59 o                         
  -3  17   3        127.03        176.83        78.52 o                         
  -2  17   3        230.07        204.38        83.27 o                         
  -1 -17   4         55.39         13.51        45.71 o                         
   0 -17   4         48.20         66.65        67.44 o                         
   1 -17   4          0.28         76.78        73.46 o                         
   2 -17   4         49.42        -10.61        57.47 o                         
   3 -17   4         44.52        143.11        69.50 o                         
   4 -17   4          2.77        -52.56        63.64 o                         
  -2 -16   4         12.74        -17.53        40.52 o                         
  -1 -16   4         11.91         38.59        57.39 o                         
   0 -16   4        156.64        229.02        79.23 o                         
   1 -16   4          7.69        -19.95        57.78 o                         
   2 -16   4         25.59        -30.08        56.20 o                         
   3 -16   4         40.45         57.15        55.41 o                         
   4 -16   4          8.93         41.64        56.83 o                         
  -4 -15   4          5.78         70.03        46.42 o                         
  -3 -15   4          0.32        -16.93        43.24 o                         
  -2 -15   4        389.69        496.54        86.99 o                         
  -1 -15   4          7.43         35.86        39.14 o                         
   0 -15   4         61.23         43.31        35.41 o                         
   1 -15   4        338.07        355.80        43.15 o                         
   2 -15   4         18.94          6.33        51.93 o                         
   3 -15   4        118.99         50.98        54.93 o                         
   4 -15   4        146.68        221.00        65.54 o                         
   6 -15   4        108.59         14.88        71.08 o                         
  -5 -14   4          2.00         -0.64        45.18 o                         
  -4 -14   4        653.88        639.22        56.14 o                         
  -3 -14   4         11.66          8.64        40.18 o                         
  -2 -14   4         76.20         46.19        35.28 o                         
  -1 -14   4        610.12        663.06        52.20 o                         
   0 -14   4        192.46        215.09        35.89 o                         
   1 -14   4          7.60         18.93        30.51 o                         
   2 -14   4         15.81         40.84        53.51 o                         
   3 -14   4         28.26         72.35        51.77 o                         
   4 -14   4         69.17         37.04        46.70 o                         
   6 -14   4        127.73         98.78        44.65 o                         
   7 -14   4         14.77         30.55        55.73 o                         
  -6 -13   4        342.60        364.35        54.09 o                         
  -5 -13   4         55.96          8.38        42.29 o                         
  -4 -13   4         86.40         14.96        40.05 o                         
  -3 -13   4        210.41        296.95        42.09 o                         
  -2 -13   4         86.30         85.44        73.69 o                         
  -1 -13   4          4.33         21.67        31.11 o                         
   0 -13   4        114.51         89.60        44.01 o                         
   1 -13   4       1167.88       1209.74        71.73 o                         
   2 -13   4        323.52        279.09        34.92 o                         
   3 -13   4        367.64        383.74        59.21 o                         
   4 -13   4        105.20        115.09        45.44 o                         
   5 -13   4          7.45         10.45        11.40 o                         
   6 -13   4         46.24         79.03        38.35 o                         
   7 -13   4          0.90         -9.66        50.18 o                         
   8 -13   4         22.56         78.21        62.85 o                         
  -6 -12   4          1.62        -39.63        37.34 o                         
  -5 -12   4        170.96        206.26        41.05 o                         
  -4 -12   4          0.23        -31.75        32.47 o                         
  -3 -12   4         81.70         33.94        32.08 o                         
  -2 -12   4        983.00        898.18        59.18 o                         
  -1 -12   4          7.39          2.27        27.27 o                         
   0 -12   4        585.98        545.39        42.70 o                         
   1 -12   4       9103.63       9372.92       774.38 o                         
   2 -12   4        411.76        364.45        39.10 o                         
   3 -12   4        486.59        455.14        85.80 o                         
   4 -12   4        188.90        216.50        30.24 o                         
   5 -12   4        181.71        160.05        43.54 o                         
   6 -12   4        409.37        435.55        46.25 o                         
   7 -12   4          7.98         65.70        52.40 o                         
   8 -12   4         46.69         97.52        60.16 o                         
  -7 -11   4          7.88         44.20        39.08 o                         
  -6 -11   4          0.38         44.13        39.38 o                         
  -5 -11   4         45.51         25.16        44.25 o                         
  -4 -11   4        261.63        297.22        38.41 o                         
  -3 -11   4         26.48          5.45        28.63 o                         
  -2 -11   4         25.13         -1.66        26.16 o                         
  -1 -11   4         70.79         -6.03        53.35 o                         
   0 -11   4          4.74         -6.15        25.17 o                         
   1 -11   4        199.15        193.01        26.49 o                         
   2 -11   4        975.41        992.87        44.98 o                         
   3 -11   4        593.42        654.05        53.71 o                         
   4 -11   4          4.46          1.21         6.67 o                         
   5 -11   4         15.27         13.46        38.15 o                         
   6 -11   4        955.63        832.23        66.49 o                         
   7 -11   4         42.53          9.34        50.34 o                         
   8 -11   4          1.21         41.00        58.26 o                         
   9 -11   4         72.22        136.62        64.59 o                         
  -8 -10   4          0.12        -34.67        54.46 o                         
  -7 -10   4        207.17        191.99        42.77 o                         
  -6 -10   4          0.77         -8.12        35.07 o                         
  -5 -10   4         23.22          0.78        31.50 o                         
  -4 -10   4         28.11         55.60        50.26 o                         
  -3 -10   4          1.51         -2.13        26.41 o                         
  -2 -10   4          2.59         55.98        25.94 o                         
  -1 -10   4         40.59         32.25        23.15 o                         
   0 -10   4         15.15          8.67        20.64 o                         
   1 -10   4         49.45         26.47        17.98 o                         
   2 -10   4        722.91        706.44        35.18 o                         
   3 -10   4        113.21        126.92        20.74 o                         
   4 -10   4         73.87         81.63        23.89 o                         
   5 -10   4        514.58        419.32        39.21 o                         
   6 -10   4          5.18        -45.53        30.36 o                         
   7 -10   4         73.27         48.13        47.81 o                         
   8 -10   4         71.74         27.86        55.73 o                         
   9 -10   4         13.96        -14.41        57.15 o                         
  -8  -9   4         16.90         -7.76        52.40 o                         
  -7  -9   4         21.44          3.31        34.80 o                         
  -6  -9   4         96.87        125.57        34.69 o                         
  -5  -9   4         12.07         20.11        30.40 o                         
  -4  -9   4        213.72        176.23        29.94 o                         
  -3  -9   4        337.07        353.56        39.58 o                         
  -2  -9   4        436.45        515.79        39.34 o                         
  -1  -9   4        374.35        428.63        39.82 o                         
   0  -9   4        332.79        380.95        31.03 o                         
   1  -9   4        710.97        779.79        44.11 o                         
   2  -9   4         14.16          0.14        11.97 o                         
   3  -9   4        303.74        300.23        33.40 o                         
   4  -9   4        205.04        259.56        19.61 o                         
   5  -9   4        302.90        353.44        35.63 o                         
   6  -9   4        350.32        369.67        81.53 o                         
   7  -9   4          0.44        -64.75        45.91 o                         
   8  -9   4         36.58         49.87        54.30 o                         
   9  -9   4        173.92        176.67        63.17 o                         
  -9  -8   4         68.03         34.83        55.25 o                         
  -8  -8   4        154.04         88.18        46.70 o                         
  -7  -8   4        351.23        328.87        40.91 o                         
  -6  -8   4        646.16        660.91        49.59 o                         
  -5  -8   4        431.09        459.48        48.05 o                         
  -4  -8   4        757.86        812.49        70.61 o                         
  -3  -8   4        323.53        243.90        49.23 o                         
  -2  -8   4        284.71        256.84        18.32 o                         
  -1  -8   4       2764.77       2754.00       101.56 o                         
   0  -8   4          0.09         -5.30        11.73 o                         
   1  -8   4       1586.14       1565.51        74.18 o                         
   2  -8   4       2270.40       2359.72        87.57 o                         
   3  -8   4        150.00        150.41        14.54 o                         
   4  -8   4       2189.97       2056.23        78.51 o                         
   5  -8   4        177.72        188.37        28.33 o                         
   6  -8   4        972.55        872.56        57.81 o                         
   7  -8   4        541.79        604.11        68.71 o                         
   8  -8   4         44.59         48.92        45.28 o                         
   9  -8   4          4.32         47.18        56.99 o                         
  10  -8   4        263.37        274.04        75.04 o                         
  -9  -7   4        140.11        133.30        53.19 o                         
  -8  -7   4        106.38         38.98        53.27 o                         
  -7  -7   4       1687.66       1740.10        92.96 o                         
  -6  -7   4        194.41        178.68        34.43 o                         
  -5  -7   4        139.31        140.81        37.60 o                         
  -4  -7   4        718.01        705.13        52.88 o                         
  -3  -7   4        761.28        643.39        31.20 o                         
  -2  -7   4        448.85        468.79        28.85 o                         
  -1  -7   4       1453.56       1482.16        69.66 o                         
   0  -7   4       2156.23       2158.01        80.15 o                         
   1  -7   4         32.62         30.22         9.93 o                         
   2  -7   4       2314.15       2173.03        98.33 o                         
   3  -7   4       2865.55       2999.09       133.59 o                         
   4  -7   4        130.79        138.94        14.80 o                         
   5  -7   4        924.24        807.40        39.51 o                         
   6  -7   4         11.31        -19.62        36.97 o                         
   7  -7   4         44.83        -37.52        43.38 o                         
   8  -7   4       1218.64       1274.24       114.14 o                         
   9  -7   4          5.34        110.66        57.15 o                         
  10  -7   4          5.00         40.69        66.17 o                         
  -9  -6   4          5.12        -34.99        43.69 o                         
  -8  -6   4         53.15         39.04        29.50 o                         
  -7  -6   4         97.71         94.72        30.40 o                         
  -6  -6   4          4.75         14.06        26.21 o                         
  -5  -6   4       3841.01       3733.39       136.63 o                         
  -4  -6   4        388.13        432.06        25.39 o                         
  -3  -6   4       1401.23       1359.05        54.28 o                         
  -2  -6   4      18589.05      19447.13       683.31 o                         
  -1  -6   4        109.49        107.03        11.70 o                         
   0  -6   4       3032.53       2984.04       108.24 o                         
   1  -6   4        863.77        765.28        31.61 o                         
   2  -6   4          7.59          3.21         8.48 o                         
   3  -6   4       7830.39       7767.10       275.24 o                         
   4  -6   4        834.57        907.24        48.70 o                         
   5  -6   4        150.58        115.31        17.23 o                         
   6  -6   4       7231.71       6688.47       295.08 o                         
   7  -6   4        208.86        262.48        51.45 o                         
   8  -6   4          2.14        -25.17        41.00 o                         
   9  -6   4        555.44        536.20        72.98 o                         
  10  -6   4          8.57        -28.18        59.84 o                         
 -10  -5   4        109.62         94.04        54.30 o                         
  -9  -5   4         10.49         31.50        45.44 o                         
  -8  -5   4          5.36         -5.87        29.03 o                         
  -7  -5   4       3318.92       3387.70       156.77 o                         
  -6  -5   4          8.08         -2.74        18.25 o                         
  -5  -5   4         72.53        108.17        17.66 o                         
  -4  -5   4       2233.06       2334.97        87.66 o                         
  -3  -5   4       1546.70       1745.42        66.58 o                         
  -2  -5   4         49.51         59.31        12.68 o                         
  -1  -5   4       6944.73       7578.63       268.02 o                         
   0  -5   4       2221.90       2360.32        86.04 o                         
   1  -5   4       5058.25       5430.71       236.08 o                         
   2  -5   4       3327.58       3079.73       136.07 o                         
   3  -5   4       2906.08       3479.77       125.40 o                         
   4  -5   4       3335.69       3063.57       112.24 o                         
   5  -5   4        433.25        439.76        36.30 o                         
   6  -5   4        169.04        201.51        28.74 o                         
   7  -5   4       1234.06       1231.02       103.06 o                         
   8  -5   4          3.26         -6.49        47.33 o                         
   9  -5   4          6.52         31.66        51.93 o                         
  10  -5   4        175.70         80.42        64.59 o                         
 -10  -4   4          7.62         31.82        48.13 o                         
  -9  -4   4        105.76        120.95        45.12 o                         
  -8  -4   4         13.89         31.50        27.00 o                         
  -7  -4   4        111.95        134.20        37.77 o                         
  -6  -4   4         20.36         17.96        17.12 o                         
  -5  -4   4       1736.15       1601.50        63.03 o                         
  -4  -4   4        170.85        136.50        18.80 o                         
  -3  -4   4       2257.44       2815.19       434.01 o                         
  -2  -4   4       2002.48       2315.15       191.72 o                         
  -1  -4   4        535.59        641.77        27.20 o                         
   0  -4   4       5586.61       6021.87       213.18 o                         
   1  -4   4       6500.81       6584.39       285.06 o                         
   2  -4   4       3664.22       3286.00       144.40 o                         
   3  -4   4        291.10        298.24        17.49 o                         
   4  -4   4       3107.45       2989.00       109.24 o                         
   5  -4   4       4330.77       4058.49       147.81 o                         
   6  -4   4         27.48         24.08        22.31 o                         
   7  -4   4        960.73       1034.68        62.55 o                         
   8  -4   4       1349.88       1200.94       107.97 o                         
   9  -4   4         12.90         70.29        53.98 o                         
  10  -4   4         26.96         36.41        63.80 o                         
  -9  -3   4        265.99        263.33        39.66 o                         
  -8  -3   4        103.07         83.71        22.58 o                         
  -7  -3   4       1189.78       1254.95        56.12 o                         
  -6  -3   4        969.90        917.15        42.80 o                         
  -5  -3   4       3270.71       3161.26       116.08 o                         
  -4  -3   4       6662.93       6919.92       246.08 o                         
  -3  -3   4        351.25        417.66        27.14 o                         
  -2  -3   4       1748.49       2665.86       118.60 o                         
  -1  -3   4      21721.91      23828.19      1022.37 o                         
   0  -3   4       2505.85       2908.14       131.32 o                         
   1  -3   4       3314.33       3306.56       118.03 o                         
   2  -3   4       7966.28       8064.66       284.22 o                         
   3  -3   4       2402.49       2370.39       151.19 o                         
   4  -3   4         25.32         15.53        11.86 o                         
   5  -3   4       2415.42       2479.21        92.64 o                         
   6  -3   4        547.43        473.66        84.06 o                         
   7  -3   4        678.96        741.68        48.61 o                         
   8  -3   4         56.23         78.48        38.63 o                         
   9  -3   4        315.47        295.25        61.90 o                         
  10  -3   4          8.13         -2.69        60.16 o                         
 -10  -2   4         30.09        116.52        62.69 o                         
  -9  -2   4        292.55        305.22        61.42 o                         
  -8  -2   4        968.42        848.30        44.47 o                         
  -7  -2   4        182.01        193.65        21.43 o                         
  -6  -2   4       1914.61       1877.74        73.42 o                         
  -5  -2   4       1225.07       1117.27        53.19 o                         
  -4  -2   4       1677.40       1835.25        69.06 o                         
  -3  -2   4      14365.81      15446.87       542.37 o                         
  -2  -2   4          1.27         -3.33         6.83 o                         
  -1  -2   4       3685.13       3790.71       134.57 o                         
   0  -2   4      24673.73      24529.87      1134.30 o                         
   1  -2   4        277.30        255.82        13.27 o                         
   2  -2   4          0.37         -0.42         5.91 o                         
   3  -2   4       8469.81       8316.63       292.75 o                         
   4  -2   4       1738.15       1658.23        62.78 o                         
   5  -2   4         51.14         28.55        24.02 o                         
   8  -2   4        611.83        561.29        59.76 o                         
   9  -2   4         92.27         69.34        53.98 o                         
  10  -2   4         73.34        -51.61        59.84 o                         
 -11  -1   4         71.08         29.29        66.33 o                         
 -10  -1   4        827.43        694.19        85.49 o                         
  -9  -1   4          2.26          6.70        31.95 o                         
  -8  -1   4        857.07        970.25        48.28 o                         
  -7  -1   4       1372.12       1368.04        61.33 o                         
  -6  -1   4        595.28        530.87        82.23 o                         
  -5  -1   4       8945.99       9941.47       612.50 o                         
  -4  -1   4       2393.34       2334.69       106.79 o                         
  -3  -1   4       2230.12       2592.58        94.25 o                         
  -2  -1   4      24697.22      26305.95      1129.61 o                         
  -1  -1   4       3475.44       3937.78       142.77 o                         
   0  -1   4       1060.17        777.65        37.92 o                         
   1  -1   4      40311.26      40362.50      1413.45 o                         
   2  -1   4        200.09        218.98        12.90 o                         
   3  -1   4       3290.96       3477.78       153.36 o                         
   4  -1   4       4542.53       4491.39       197.41 o                         
   5  -1   4        209.24        234.52        22.70 o                         
   6  -1   4        763.30        704.77        45.35 o                         
   7  -1   4       1032.68       1013.70        59.98 o                         
   8  -1   4        115.03        100.94        34.83 o                         
   9  -1   4        149.67        125.20       132.98 o                         
  10  -1   4         91.09         84.06        63.17 o                         
 -11   0   4          0.57        -24.54        67.28 o                         
 -10   0   4        157.76        129.81        65.22 o                         
  -9   0   4        912.91        847.19        59.11 o                         
  -8   0   4        100.18         99.37        20.92 o                         
  -7   0   4       3435.18       3634.72       135.07 o                         
  -6   0   4        734.75        752.32        62.38 o                         
  -5   0   4        939.65        883.71        42.50 o                         
  -4   0   4       9945.16      10399.56       367.91 o                         
  -3   0   4         55.74         55.25         9.29 o                         
  -2   0   4         31.71         20.81         6.38 o                         
  -1   0   4      11266.91      12325.92       433.91 o                         
   0   0   4      16925.42      16130.74       566.23 o                         
   1   0   4          3.13         11.78         5.91 o                         
   2   0   4      14126.61      13601.34       585.91 o                         
   3   0   4          7.24          2.48        12.59 o                         
   4   0   4         42.90          9.09        13.31 o                         
   5   0   4       1733.75       1629.26        78.28 o                         
   6   0   4         92.55        106.07        20.65 o                         
   7   0   4        706.28        721.39        46.46 o                         
   8   0   4        179.62        172.16        31.41 o                         
   9   0   4         15.84          7.47        31.70 o                         
  10   0   4         34.99         15.36        60.95 o                         
 -11   1   4        416.18        415.41        84.70 o                         
 -10   1   4         91.31         80.42        64.12 o                         
  -9   1   4        672.03        764.60        57.56 o                         
  -8   1   4       1182.92       1010.11        68.19 o                         
  -7   1   4        482.09        488.27        30.80 o                         
  -6   1   4        121.49         75.45        16.51 o                         
  -5   1   4       2800.68       2993.75       111.27 o                         
  -4   1   4        678.27        681.12        31.24 o                         
  -3   1   4      18396.82      19063.13       670.05 o                         
  -2   1   4      76594.30      85522.47      3817.25 o                         
  -1   1   4        975.14        820.97        32.25 o                         
   0   1   4      21823.35      21742.36       972.41 o                         
   1   1   4        265.20        252.41        17.97 o                         
   2   1   4        194.70        195.93        10.56 o                         
   3   1   4      13510.29      14049.03       605.72 o                         
   4   1   4        384.63        420.06        19.99 o                         
   5   1   4        981.77        952.65        51.81 o                         
   6   1   4        754.02        848.74        54.06 o                         
   7   1   4        220.62        187.52        28.31 o                         
   8   1   4         88.37         90.61        30.29 o                         
   9   1   4        199.99        198.43        38.43 o                         
  10   1   4          4.06        -27.07        59.84 o                         
 -11   2   4         23.33        -82.00        69.02 o                         
 -10   2   4         50.79         43.06        62.69 o                         
  -9   2   4        669.90        749.51        59.16 o                         
  -8   2   4        465.69        465.75        68.71 o                         
  -7   2   4        765.13        738.13        38.26 o                         
  -6   2   4       1160.19       1027.21        84.09 o                         
  -5   2   4      11857.58      11979.90       424.44 o                         
  -4   2   4        648.55        685.29        30.87 o                         
  -3   2   4       2761.49       2851.03       134.78 o                         
  -2   2   4      19615.51      19685.53       689.89 o                         
  -1   2   4     153615.61     154743.81      5417.71 o                         
   0   2   4       1949.15       1889.12        68.54 o                         
   1   2   4       3659.81       3041.41       136.06 o                         
   2   2   4       1145.38       1109.03        52.39 o                         
   3   2   4       6363.19       6765.16       239.46 o                         
   4   2   4       1042.96       1032.51        41.67 o                         
   5   2   4        105.38        139.16        22.64 o                         
   6   2   4        134.73        160.64        56.99 o                         
   7   2   4        517.41        528.57        40.61 o                         
   8   2   4         53.32         30.85        31.15 o                         
   9   2   4         16.69          8.82        35.48 o                         
 -11   3   4        146.32        163.22        73.61 o                         
 -10   3   4          2.46        -37.20        62.22 o                         
  -9   3   4        219.84        230.60        43.14 o                         
  -8   3   4        657.06        752.56        58.70 o                         
  -7   3   4       1188.92       1120.76        72.07 o                         
  -6   3   4         36.06          8.81        25.42 o                         
  -5   3   4        587.89        542.43        50.81 o                         
  -4   3   4       4537.43       4805.63       171.21 o                         
  -3   3   4         12.36          5.67         8.11 o                         
  -2   3   4        254.78        232.37        13.59 o                         
  -1   3   4        498.64        538.64        22.94 o                         
   0   3   4        179.09        214.71        23.98 o                         
   1   3   4         37.14         12.06         9.75 o                         
   2   3   4        872.91        804.80        40.06 o                         
   3   3   4        336.23        353.83        18.88 o                         
   4   3   4        299.89        362.96        20.05 o                         
   5   3   4        218.59        213.49        24.29 o                         
   6   3   4         85.08         80.71        32.61 o                         
   7   3   4          8.88         -0.37        27.47 o                         
   8   3   4          6.95        -14.21        32.54 o                         
   9   3   4         32.97         26.60        47.81 o                         
 -11   4   4          5.25         -9.66        69.50 o                         
 -10   4   4        410.56        480.47        82.16 o                         
  -9   4   4         29.71         41.39        44.05 o                         
  -8   4   4         56.63         -7.19        38.35 o                         
  -7   4   4       1337.92       1221.18        74.81 o                         
  -6   4   4         48.61          9.54        26.43 o                         
  -5   4   4         66.94         60.53         7.46 o                         
  -4   4   4       1268.44       1481.93        72.93 o                         
  -3   4   4       1471.32       1434.95        76.20 o                         
  -2   4   4       2384.56       2397.49        86.96 o                         
  -1   4   4        904.28        897.40        42.61 o                         
   0   4   4       4489.73       4302.89       156.01 o                         
   1   4   4        207.11        241.78        28.56 o                         
   2   4   4         25.29         16.30         9.86 o                         
   3   4   4        170.49        171.47        14.18 o                         
   4   4   4        120.77        128.35        14.89 o                         
   5   4   4        242.23        206.60        24.28 o                         
   6   4   4          9.89         -8.72        23.66 o                         
   7   4   4         10.13         47.65        37.04 o                         
   8   4   4          3.29         -7.76        45.59 o                         
   9   4   4         42.39         20.42        52.72 o                         
 -11   5   4          6.98         33.40        69.66 o                         
 -10   5   4         28.68         10.61        62.69 o                         
  -9   5   4        565.81        616.64        72.11 o                         
  -8   5   4          1.69        -42.74        34.83 o                         
  -7   5   4        252.90        262.59        74.56 o                         
  -6   5   4       2002.26       1988.06       100.41 o                         
  -5   5   4          0.70         -3.25        34.51 o                         
  -4   5   4       1456.18       1552.94        76.51 o                         
  -3   5   4       2067.83       2033.18        75.06 o                         
  -2   5   4          2.83          8.31         6.29 o                         
  -1   5   4        574.29        511.60        23.05 o                         
   0   5   4         80.19         73.12        11.64 o                         
   1   5   4         79.15         70.49        12.36 o                         
   2   5   4         31.16          8.23        11.98 o                         
   3   5   4        378.27        453.18        24.53 o                         
   4   5   4         87.00         78.33        15.11 o                         
   5   5   4         14.23         19.48        27.86 o                         
   6   5   4        266.57        201.37        40.21 o                         
   7   5   4          2.96         -9.50        37.52 o                         
   8   5   4         11.68        -19.00        50.82 o                         
   9   5   4        139.36        161.16        61.74 o                         
 -11   6   4        206.79        242.06        74.56 o                         
 -10   6   4        247.88        210.55        73.93 o                         
  -9   6   4         65.58         42.02        61.42 o                         
  -8   6   4        983.12        962.89        68.95 o                         
  -7   6   4         66.51         45.34        30.92 o                         
  -6   6   4        588.66        618.66        46.61 o                         
  -5   6   4       1311.52       1424.95        74.83 o                         
  -4   6   4        577.80        654.58        42.98 o                         
  -3   6   4        156.40        155.67        12.08 o                         
  -2   6   4        735.47        675.70        29.61 o                         
  -1   6   4       2621.22       2686.08        97.56 o                         
   0   6   4       1038.52       1079.10        43.18 o                         
   1   6   4       1558.71       1627.69        62.01 o                         
   2   6   4        618.47        615.88        52.90 o                         
   3   6   4          1.12        -22.63        15.09 o                         
   4   6   4        839.55        811.79        39.27 o                         
   5   6   4        312.57        237.31        39.58 o                         
   6   6   4          3.36         72.35        41.79 o                         
   7   6   4        247.08        183.80        46.70 o                         
   8   6   4          7.14        -73.14        48.76 o                         
 -11   7   4          4.92         33.56        71.56 o                         
 -10   7   4        422.92        507.70        81.53 o                         
  -9   7   4        586.19        576.84        60.20 o                         
  -8   7   4        144.51        152.28        42.05 o                         
  -7   7   4        979.96       1099.65        71.99 o                         
  -6   7   4         20.05         25.14        29.40 o                         
  -5   7   4       3075.51       3169.03       147.15 o                         
  -4   7   4        592.27        704.88        69.02 o                         
  -3   7   4        729.02        726.09        38.04 o                         
  -2   7   4        917.04        830.33        35.58 o                         
  -1   7   4        187.60        129.44        12.41 o                         
   0   7   4        525.22        499.74        25.17 o                         
   1   7   4        348.89        356.78        21.02 o                         
   2   7   4        841.23        735.57        57.00 o                         
   3   7   4       1017.04        949.61        52.60 o                         
   4   7   4        285.17        336.71        31.17 o                         
   5   7   4        504.04        459.42        51.93 o                         
   6   7   4         13.12         -3.64        37.99 o                         
   7   7   4          2.37        -68.15        45.44 o                         
   8   7   4        190.44        205.33        59.05 o                         
 -10   8   4        467.38        385.64        77.57 o                         
  -9   8   4        199.12        268.39        52.96 o                         
  -8   8   4        841.95        794.44       189.02 o                         
  -7   8   4         76.41         51.28        34.02 o                         
  -6   8   4         65.56         53.99        37.84 o                         
  -5   8   4        639.95        653.55        46.06 o                         
  -4   8   4         49.28         65.50        24.93 o                         
  -3   8   4        135.89        137.02        12.97 o                         
  -2   8   4       1129.25       1115.42        45.71 o                         
  -1   8   4       1332.31       1368.69        64.25 o                         
   0   8   4        250.90        203.11        16.19 o                         
   1   8   4       1246.21       1198.44        62.47 o                         
   2   8   4          0.05        -20.36        19.73 o                         
   3   8   4        166.90        138.22        29.60 o                         
   4   8   4         56.88         75.37        25.91 o                         
   5   8   4        243.49        244.75        43.85 o                         
   6   8   4        183.01        183.32        45.91 o                         
   7   8   4         50.56         46.07        51.29 o                         
 -10   9   4          8.29        -16.23        52.37 o                         
  -9   9   4         37.45         23.67        59.45 o                         
  -8   9   4         56.74         91.30        43.11 o                         
  -7   9   4          5.96          6.25        37.20 o                         
  -6   9   4        104.20         97.97        34.10 o                         
  -5   9   4          1.37          7.98        26.68 o                         
  -4   9   4        212.99        205.65        42.90 o                         
  -3   9   4        186.28        164.47        15.10 o                         
  -2   9   4        162.90        165.86        15.99 o                         
  -1   9   4        471.27        430.61        24.30 o                         
   0   9   4         12.64         11.61        18.13 o                         
   1   9   4         60.13         54.90        20.31 o                         
   2   9   4        673.42        718.03        47.05 o                         
   3   9   4          0.74         14.40        24.84 o                         
   4   9   4        235.92        234.50        34.92 o                         
   5   9   4        205.33        134.09        45.59 o                         
   6   9   4          0.43        -22.64        41.32 o                         
   7   9   4        174.94        191.87        61.90 o                         
 -10  10   4          0.03        -30.81        72.27 o                         
  -9  10   4          0.91        -25.82        46.42 o                         
  -8  10   4        262.86        292.89        51.31 o                         
  -7  10   4        296.54        288.91        46.95 o                         
  -6  10   4        128.22         93.64        36.76 o                         
  -5  10   4         24.49          8.90        29.84 o                         
  -4  10   4         97.63        154.80        28.75 o                         
  -3  10   4        646.17        672.92        46.12 o                         
  -2  10   4         94.99         94.20        15.09 o                         
  -1  10   4         28.65         35.95        18.55 o                         
   0  10   4       1024.61       1123.64        62.38 o                         
   1  10   4         24.88         27.11        23.23 o                         
   2  10   4        295.44        302.51        65.54 o                         
   3  10   4        129.55        134.46        29.77 o                         
   4  10   4        464.44        520.68        61.11 o                         
   5  10   4        116.81        180.47        46.86 o                         
   6  10   4         32.02         11.40        46.39 o                         
 -10  11   4          1.49        -24.82        54.85 o                         
  -9  11   4          6.93        -34.70        48.01 o                         
  -8  11   4          3.62          1.05        42.99 o                         
  -7  11   4         49.30         64.43        40.65 o                         
  -6  11   4        143.10        197.65        39.97 o                         
  -5  11   4          6.15         21.22        16.65 o                         
  -4  11   4         10.23         35.32        26.58 o                         
  -3  11   4          7.39         24.14        24.55 o                         
  -2  11   4         81.77         93.98        20.15 o                         
  -1  11   4        251.75        306.80        62.14 o                         
   0  11   4          2.68        -11.08        33.80 o                         
   1  11   4        263.68        263.11        30.53 o                         
   2  11   4        196.12        168.64        41.95 o                         
   3  11   4          0.46         28.78        30.58 o                         
   4  11   4        179.71        119.52        48.44 o                         
   5  11   4          4.64        -15.20        43.54 o                         
   6  11   4         34.75         -9.82        49.23 o                         
  -9  12   4          6.86        -15.76        79.08 o                         
  -8  12   4        109.21         92.14        47.36 o                         
  -7  12   4        112.91        104.33        52.08 o                         
  -6  12   4        292.59        330.57        52.40 o                         
  -5  12   4        170.08        154.77        34.10 o                         
  -4  12   4         37.44         38.63        46.39 o                         
  -3  12   4        300.12        305.86        54.14 o                         
  -2  12   4        363.82        329.44        54.93 o                         
  -1  12   4         55.25         16.41        22.95 o                         
   0  12   4        529.53        541.34        40.62 o                         
   1  12   4         22.22        -15.23        27.16 o                         
   2  12   4          3.64        -42.30        29.08 o                         
   3  12   4        350.73        379.15        41.89 o                         
   4  12   4         26.34         86.28        47.18 o                         
   5  12   4         42.02         -1.58        54.78 o                         
  -9  13   4         41.63         -4.83        59.68 o                         
  -8  13   4         76.77         66.32        48.94 o                         
  -7  13   4        270.19        323.64        50.30 o                         
  -6  13   4          0.49        -20.90        65.38 o                         
  -5  13   4         96.28        142.00        64.43 o                         
  -4  13   4         49.93         71.40        50.66 o                         
  -3  13   4         15.01        -28.81        45.44 o                         
  -2  13   4        486.88        540.63        73.30 o                         
  -1  13   4         56.96         56.73        28.65 o                         
   0  13   4          0.88         27.04        31.66 o                         
   1  13   4        286.76        286.17        37.72 o                         
   2  13   4          1.86         -0.27        32.92 o                         
   3  13   4          3.95         19.47        48.76 o                         
   4  13   4        159.74        195.67        51.29 o                         
  -8  14   4          1.33        -10.45        51.65 o                         
  -7  14   4         30.77         61.42        67.76 o                         
  -6  14   4        101.06         89.92        73.14 o                         
  -5  14   4         98.08         64.91        60.16 o                         
  -4  14   4        284.40        288.92        62.85 o                         
  -3  14   4        482.86        597.78        80.42 o                         
  -2  14   4          0.02        -73.14        48.76 o                         
   0  14   4        118.79         64.96        30.28 o                         
   1  14   4          0.08         -8.69        33.37 o                         
   2  14   4        198.69        184.09        39.60 o                         
   3  14   4         12.80         70.03        39.62 o                         
  -7  15   4         32.70        -75.04        68.87 o                         
  -6  15   4         18.71        107.81        78.05 o                         
  -5  15   4        191.66        220.84        76.15 o                         
  -4  15   4        446.83        285.59        66.65 o                         
  -3  15   4          4.99         50.50        56.99 o                         
  -2  15   4          1.80         62.22        64.91 o                         
   0  15   4        258.56        345.91        75.51 o                         
   1  15   4          0.31        -28.64        36.07 o                         
   2  15   4         19.82         12.93        39.07 o                         
  -6  16   4          5.19         16.15        70.61 o                         
  -5  16   4         42.86        150.08        70.92 o                         
  -4  16   4          9.24        -34.35        62.37 o                         
  -3  16   4        174.04        238.26        75.67 o                         
  -2  16   4        287.79        247.76        75.51 o                         
   0  16   4          7.28        -15.83        68.71 o                         
   1  16   4         14.07         18.21        64.59 o                         
  -3  17   4          0.06         26.75        76.15 o                         
  -2  17   4          5.11          5.54        66.65 o                         
   0 -17   5         17.39         -4.59        73.93 o                         
   1 -17   5         33.12         -9.66        71.87 o                         
   2 -17   5         43.31         38.47        62.85 o                         
   3 -17   5         18.97         48.28        66.49 o                         
  -2 -16   5          8.69        -35.66        43.85 o                         
  -1 -16   5         65.52         59.64        71.71 o                         
   0 -16   5        113.08        161.87        61.58 o                         
   1 -16   5          6.27         97.84        60.63 o                         
   2 -16   5         82.96        136.15        61.74 o                         
   3 -16   5        108.23        121.90        57.78 o                         
   4 -16   5         17.88         77.10        56.68 o                         
  -4 -15   5          2.72        -27.15        44.36 o                         
  -3 -15   5          1.68         50.19        75.91 o                         
  -2 -15   5        168.37        175.25        42.45 o                         
  -1 -15   5         86.97         85.30        37.84 o                         
   0 -15   5        273.83        378.36        97.52 o                         
   1 -15   5        374.31        411.21        44.54 o                         
   2 -15   5         40.38         35.46        53.51 o                         
   3 -15   5        106.77         63.64        56.99 o                         
   4 -15   5         40.50        102.43        61.27 o                         
   5 -15   5         42.86        190.29        65.54 o                         
   6 -15   5          1.15         58.73        76.46 o                         
  -5 -14   5          0.20         13.67        40.89 o                         
  -4 -14   5        189.07        138.74        47.81 o                         
  -3 -14   5          1.61         34.54        43.30 o                         
  -2 -14   5         38.84         55.60        36.87 o                         
  -1 -14   5        170.71        208.47        38.72 o                         
   0 -14   5         40.56         29.35        61.11 o                         
   1 -14   5          1.28        -22.01        32.60 o                         
   2 -14   5          0.63        -19.68        37.51 o                         
   3 -14   5        266.88        247.76        60.16 o                         
   4 -14   5         36.03         62.85        47.65 o                         
   5 -14   5         30.26         40.84        55.41 o                         
   6 -14   5         80.38         85.00        40.59 o                         
   7 -14   5          5.34         13.77        54.93 o                         
  -6 -13   5         30.26         36.13        48.60 o                         
  -5 -13   5         23.49         30.30        43.32 o                         
  -4 -13   5         18.19          0.97        39.60 o                         
  -3 -13   5         45.60         43.47        35.13 o                         
  -2 -13   5        383.11        395.33        43.42 o                         
  -1 -13   5         30.78         -7.19        29.82 o                         
   0 -13   5        573.51        538.51        49.47 o                         
   1 -13   5        834.30        868.83        72.98 o                         
   2 -13   5        148.23        177.65        37.44 o                         
   3 -13   5         34.50         10.77        41.16 o                         
   4 -13   5        218.17        271.98        56.20 o                         
   5 -13   5        165.88        190.90        52.24 o                         
   6 -13   5         69.39         59.13        38.97 o                         
   7 -13   5        147.06        174.62        58.89 o                         
   8 -13   5         11.05         35.78        58.57 o                         
  -6 -12   5         23.49         21.06        39.55 o                         
  -5 -12   5         57.31         -8.35        39.14 o                         
  -4 -12   5         11.46         -4.75        41.40 o                         
  -3 -12   5          4.36          0.67        34.14 o                         
  -2 -12   5          8.70        -27.09        30.44 o                         
  -1 -12   5          3.25         22.58        27.81 o                         
   0 -12   5        475.01        492.61       115.33 o                         
   1 -12   5        632.70        687.73        48.00 o                         
   2 -12   5          6.14         23.10        24.39 o                         
   3 -12   5        172.45        155.32        27.77 o                         
   4 -12   5         88.63        100.71        52.80 o                         
   5 -12   5        210.23        221.22        34.71 o                         
   6 -12   5        138.39        173.25       100.53 o                         
   7 -12   5         76.03        107.49        55.73 o                         
   8 -12   5          9.63         49.87        57.15 o                         
  -7 -11   5         11.92         34.13        48.44 o                         
  -6 -11   5          4.68        -41.41        38.99 o                         
  -5 -11   5         52.62         72.79        37.06 o                         
  -4 -11   5        226.57        274.51        37.77 o                         
  -3 -11   5        273.19        276.61        35.87 o                         
  -2 -11   5        324.43        379.50        63.17 o                         
  -1 -11   5        682.43        704.01        46.92 o                         
   0 -11   5        471.97        486.95       122.77 o                         
   1 -11   5        207.63        244.74        29.32 o                         
   2 -11   5        592.51        551.55        30.89 o                         
   3 -11   5        491.18        464.08        28.10 o                         
   4 -11   5        778.15        810.67        67.12 o                         
   5 -11   5         40.22         17.04        18.13 o                         
   6 -11   5        125.73         55.09        36.81 o                         
   7 -11   5        405.23        383.27        63.80 o                         
   8 -11   5         92.22        101.32        59.52 o                         
   9 -11   5          6.81         23.59        62.06 o                         
  -8 -10   5         40.97         37.55        72.90 o                         
  -7 -10   5         50.76         34.31        45.83 o                         
  -6 -10   5        394.73        485.16        47.15 o                         
  -5 -10   5          4.64          4.79        32.95 o                         
  -4 -10   5        365.06        400.10        40.37 o                         
  -3 -10   5       1100.11       1106.60        64.15 o                         
  -2 -10   5          1.84         -7.97        23.38 o                         
  -1 -10   5       1052.79       1050.98        60.28 o                         
   0 -10   5        411.82        374.25        47.18 o                         
   1 -10   5        257.31        239.31        20.32 o                         
   2 -10   5       1389.25       1334.00        55.43 o                         
   3 -10   5        395.87        381.66        24.20 o                         
   4 -10   5         31.84         34.85        16.15 o                         
   5 -10   5       1877.89       1887.54       135.04 o                         
   6 -10   5          3.08         -4.12        40.53 o                         
   7 -10   5         55.18         89.76        48.44 o                         
   8 -10   5        391.88        419.05        67.60 o                         
   9 -10   5         22.33         74.25        61.74 o                         
  -8  -9   5        317.70        362.37        45.39 o                         
  -7  -9   5          2.20        -19.66        35.93 o                         
  -6  -9   5         78.54         91.68        35.63 o                         
  -5  -9   5       1442.66       1491.09       121.58 o                         
  -4  -9   5         36.01         18.45        26.84 o                         
  -3  -9   5        989.77       1107.05        97.36 o                         
  -2  -9   5       2285.23       2509.19       126.33 o                         
  -1  -9   5        658.14        724.20        35.66 o                         
   0  -9   5       2781.65       2776.14       103.89 o                         
   1  -9   5       2011.64       2011.72        77.06 o                         
   2  -9   5        575.17        587.63        42.06 o                         
   3  -9   5       2157.35       2073.68        79.03 o                         
   4  -9   5         22.03         27.45        14.16 o                         
   5  -9   5         71.86         84.06        37.52 o                         
   6  -9   5        909.26        912.34        89.13 o                         
   7  -9   5          3.32        -49.87        41.32 o                         
   8  -9   5          9.98          8.71        54.14 o                         
   9  -9   5        257.56        294.46        69.18 o                         
  -9  -8   5         30.40          3.96        56.36 o                         
  -8  -8   5          4.77        -30.87        35.85 o                         
  -7  -8   5        993.56       1050.52        68.73 o                         
  -6  -8   5          0.56        -14.82        29.91 o                         
  -5  -8   5        573.69        517.31        41.41 o                         
  -4  -8   5       2812.15       2808.48       152.22 o                         
  -3  -8   5        282.27        248.49        28.96 o                         
  -2  -8   5       2202.27       1851.57        70.53 o                         
  -1  -8   5        998.63        897.43        39.80 o                         
   0  -8   5        599.84        596.88        31.01 o                         
   1  -8   5       6132.90       5778.75       206.62 o                         
   2  -8   5        777.14        888.08        58.26 o                         
   3  -8   5        271.82        250.74        21.53 o                         
   4  -8   5       3527.74       3518.88       129.01 o                         
   5  -8   5          2.38         -5.72        16.25 o                         
   6  -8   5          1.31        -58.18        38.79 o                         
   7  -8   5        706.15        737.89        76.31 o                         
   8  -8   5         41.86        -18.21        50.34 o                         
   9  -8   5         11.95          7.44        56.99 o                         
  -9  -7   5        210.51        187.76        51.77 o                         
  -8  -7   5         61.84         74.70        34.42 o                         
  -7  -7   5         18.71          1.23       125.94 o                         
  -6  -7   5        145.82        154.99        31.34 o                         
  -5  -7   5        311.89        287.46        44.72 o                         
  -4  -7   5        659.15        612.68        49.23 o                         
  -3  -7   5       1504.84       1293.87        52.50 o                         
  -2  -7   5       2126.49       1996.55        75.49 o                         
  -1  -7   5       4813.69       4749.70       170.45 o                         
   0  -7   5       3335.14       3330.46       121.46 o                         
   1  -7   5       3426.44       3404.50       123.51 o                         
   2  -7   5       1953.37       1596.49        75.90 o                         
   3  -7   5         62.55         78.90        15.91 o                         
   4  -7   5         59.93         61.99        17.45 o                         
   5  -7   5       2673.96       2636.84        99.79 o                         
   6  -7   5         44.54          9.34        41.16 o                         
   7  -7   5         23.65        -52.24        39.42 o                         
   8  -7   5        570.82        572.13        71.40 o                         
   9  -7   5         63.02        107.81        58.89 o                         
  -9  -6   5         15.40         12.35        47.65 o                         
  -8  -6   5        652.10        646.83        50.53 o                         
  -7  -6   5        380.10        378.04        38.62 o                         
  -6  -6   5        458.10        420.10        38.26 o                         
  -5  -6   5       2984.55       3012.64       112.39 o                         
  -4  -6   5       5884.96       5878.00       210.88 o                         
  -3  -6   5        372.62        375.64        22.43 o                         
  -2  -6   5       1143.78       1073.34        52.80 o                         
  -1  -6   5       5985.52       6532.09       232.34 o                         
   0  -6   5       5426.96       5985.01       213.42 o                         
   1  -6   5        130.76        109.43        13.32 o                         
   2  -6   5       1798.56       1728.28       113.67 o                         
   3  -6   5       7752.14       8088.89       286.84 o                         
   4  -6   5         83.55         65.32        14.30 o                         
   5  -6   5       1509.86       1473.71        78.32 o                         
   6  -6   5        534.28        490.58        39.42 o                         
   7  -6   5        666.84        527.02        63.17 o                         
   8  -6   5          0.55        -49.39        46.86 o                         
   9  -6   5        388.16        396.73        68.39 o                         
  10  -6   5          0.25         63.96        65.07 o                         
 -10  -5   5         66.24         50.03        52.24 o                         
  -9  -5   5        275.46        269.29        53.98 o                         
  -8  -5   5         88.52         33.08        37.36 o                         
  -7  -5   5       1701.19       1784.72        92.18 o                         
  -6  -5   5        784.42        849.14        43.94 o                         
  -5  -5   5         35.68        -12.59        20.99 o                         
  -4  -5   5       1946.66       2063.00       108.60 o                         
  -3  -5   5       2708.97       2638.80       167.41 o                         
  -2  -5   5       3072.27       3270.37       144.68 o                         
  -1  -5   5       1403.81       1547.36        58.62 o                         
   0  -5   5       5384.25       6088.75       216.43 o                         
   1  -5   5       7443.18       7759.85       274.38 o                         
   2  -5   5       1988.04       2172.74        80.03 o                         
   3  -5   5       1225.53       1110.56        71.71 o                         
   4  -5   5       2933.66       2765.14       126.77 o                         
   5  -5   5        367.09        329.30        23.59 o                         
   6  -5   5        106.30        119.74        35.07 o                         
   7  -5   5        931.21        979.99        63.60 o                         
   8  -5   5        138.75         98.63        45.28 o                         
   9  -5   5          3.42          8.39        55.73 o                         
  10  -5   5          3.53        -10.77        62.37 o                         
 -10  -4   5        155.33        127.76        50.18 o                         
  -9  -4   5         37.83         97.82        37.98 o                         
  -8  -4   5       1077.06       1071.52        55.73 o                         
  -7  -4   5        334.49        354.57        28.00 o                         
  -6  -4   5        105.20        111.85        18.84 o                         
  -5  -4   5       4402.79       4262.82       155.08 o                         
  -4  -4   5        144.23        122.80        15.77 o                         
  -3  -4   5        613.10       1199.68        82.95 o                         
  -2  -4   5       8727.22      12099.03       776.83 o                         
  -1  -4   5       1554.10       1661.38        75.61 o                         
   0  -4   5        250.67        270.89        17.66 o                         
   1  -4   5       3851.58       3866.14       222.57 o                         
   2  -4   5       4943.65       5590.13       198.15 o                         
   3  -4   5        729.91        814.46        42.14 o                         
   4  -4   5       3280.47       3098.20       148.34 o                         
   5  -4   5       1586.08       1476.80        75.38 o                         
   6  -4   5        257.74        267.43        30.89 o                         
   7  -4   5         67.68        101.76        29.06 o                         
   8  -4   5          3.33         23.75        47.65 o                         
   9  -4   5         50.54         75.67        53.98 o                         
  10  -4   5         20.35         -8.39        63.17 o                         
  -9  -3   5        398.69        420.71        34.35 o                         
  -8  -3   5        406.72        377.14        29.75 o                         
  -7  -3   5       2183.78       2299.95        90.52 o                         
  -6  -3   5       1784.79       1738.01        70.23 o                         
  -5  -3   5         34.58         42.38        15.88 o                         
  -4  -3   5       7107.97       7720.21       274.17 o                         
  -3  -3   5       1322.47       1548.53        59.32 o                         
  -2  -3   5          6.42          9.60        11.59 o                         
  -1  -3   5      19907.79      21684.84      1019.85 o                         
   0  -3   5        233.86        230.06        13.97 o                         
   1  -3   5       2822.72       3168.90       113.58 o                         
   2  -3   5       4397.57       4353.37       155.86 o                         
   3  -3   5       1707.49       2062.70        77.22 o                         
   4  -3   5       1329.35       1394.63        75.69 o                         
   6  -3   5        238.74        148.21        55.88 o                         
   7  -3   5        871.74        843.07        55.00 o                         
   8  -3   5          4.33          5.82        28.45 o                         
   9  -3   5          3.48          0.79        54.46 o                         
  10  -3   5         29.58         27.07        62.69 o                         
 -10  -2   5         27.31        -37.84        58.26 o                         
  -9  -2   5        931.93       1016.58        66.92 o                         
  -8  -2   5        623.63        618.32        47.64 o                         
  -7  -2   5          1.32          1.55        17.99 o                         
  -6  -2   5       5892.40       6054.80       217.77 o                         
  -5  -2   5          9.34        -11.14        13.65 o                         
  -4  -2   5          1.54         22.17        12.47 o                         
  -3  -2   5       8780.07       9847.77       346.74 o                         
  -2  -2   5       1343.98       1579.51        85.39 o                         
  -1  -2   5       2640.88       3210.90       137.87 o                         
   0  -2   5      19394.54      18903.65      1912.08 o                         
   1  -2   5       2486.13       2526.68        91.62 o                         
   2  -2   5       3007.91       3289.23       118.78 o                         
   3  -2   5       2010.98       1857.27        68.89 o                         
   4  -2   5        132.72         98.72        17.99 o                         
   5  -2   5        788.89        862.15        49.61 o                         
   6  -2   5        381.06        399.42        32.12 o                         
   7  -2   5         15.22         16.01        23.92 o                         
   8  -2   5        539.63        550.60        66.97 o                         
   9  -2   5        137.85        105.91        58.42 o                         
  10  -2   5          5.75         16.15        64.59 o                         
 -11  -1   5        242.78        268.02        78.21 o                         
 -10  -1   5        321.26        319.63        70.61 o                         
  -9  -1   5        183.40        204.51        38.03 o                         
  -8  -1   5       1853.33       1983.32        81.49 o                         
  -7  -1   5        808.90        851.68        44.59 o                         
  -6  -1   5         14.97         24.86        15.70 o                         
  -5  -1   5      10250.21      10841.71       547.04 o                         
  -4  -1   5         17.49         12.71        14.51 o                         
  -3  -1   5        648.37        696.42        30.91 o                         
  -2  -1   5       6779.41       6938.40       245.56 o                         
  -1  -1   5         93.32         76.82         9.10 o                         
   0  -1   5       3498.31       3485.57       143.15 o                         
   1  -1   5       4596.39       4474.68       159.76 o                         
   2  -1   5        223.71        223.78        12.12 o                         
   3  -1   5        323.05        328.27        23.59 o                         
   4  -1   5       2069.55       1898.25        88.71 o                         
   5  -1   5        289.60        349.97        28.10 o                         
   6  -1   5        179.06        177.08        25.10 o                         
   7  -1   5        313.08        309.58        32.23 o                         
   8  -1   5         29.24         36.48        33.56 o                         
   9  -1   5          3.87         29.97        33.60 o                         
  10  -1   5         59.52         54.78        63.48 o                         
 -11   0   5         49.13         35.78        71.87 o                         
  -9   0   5         87.49         40.93        72.82 o                         
  -8   0   5        201.62        230.96        28.44 o                         
  -7   0   5       2183.15       2374.58        93.10 o                         
  -6   0   5          9.41          4.94        15.54 o                         
  -5   0   5         43.37         51.72        14.15 o                         
  -4   0   5       5019.19       5019.18       180.61 o                         
  -3   0   5         84.40         90.91        10.53 o                         
  -2   0   5       7400.81       7049.96       249.67 o                         
  -1   0   5       8608.34       8296.83       542.15 o                         
   0   0   5        902.42        875.13        36.54 o                         
   1   0   5       2116.82       1994.88       173.51 o                         
   2   0   5        178.03        196.13        16.51 o                         
   3   0   5        722.84        733.72        39.77 o                         
   4   0   5        809.27        722.21        41.45 o                         
   5   0   5        862.90        790.80        47.03 o                         
   6   0   5         69.43         62.74        21.87 o                         
   7   0   5         13.56        -14.62        24.49 o                         
   8   0   5        299.76        298.30        38.55 o                         
   9   0   5        211.10        243.73        46.39 o                         
 -11   1   5          1.07        -38.79        72.35 o                         
 -10   1   5         23.17        168.28        68.71 o                         
  -9   1   5        453.57        481.42        69.02 o                         
  -8   1   5          1.80        -42.26        32.23 o                         
  -7   1   5        694.77        664.21        36.46 o                         
  -6   1   5       1335.63       1236.94        90.39 o                         
  -5   1   5        136.73        131.84        15.14 o                         
  -4   1   5          5.57        -24.91        24.06 o                         
  -3   1   5        986.70        878.92        36.64 o                         
  -2   1   5          4.63          8.65         6.58 o                         
  -1   1   5        605.34        662.89        41.09 o                         
   0   1   5        220.40        141.38        24.03 o                         
   1   1   5        334.36        310.25        16.33 o                         
   2   1   5        940.68        749.64        29.87 o                         
   3   1   5        684.40        715.18        73.85 o                         
   4   1   5       1151.07       1144.62        58.19 o                         
   5   1   5         35.84         42.67        19.22 o                         
   6   1   5        232.43        245.20        27.90 o                         
   7   1   5        251.68        197.08        28.60 o                         
   8   1   5         25.53          6.25        30.19 o                         
   9   1   5        104.38         75.37        37.96 o                         
 -11   2   5          5.08         16.62        73.61 o                         
 -10   2   5         29.73          6.81        65.22 o                         
  -9   2   5        530.97        634.98        57.30 o                         
  -8   2   5        153.00        103.61        35.89 o                         
  -7   2   5         46.03          9.16        21.53 o                         
  -6   2   5         61.01         82.59        14.35 o                         
  -5   2   5        166.47        218.03        27.70 o                         
  -4   2   5        909.45        924.98        39.57 o                         
  -3   2   5         20.77         12.55         6.49 o                         
  -2   2   5       1276.52       1235.17        47.24 o                         
  -1   2   5      34917.09      37322.75      1307.36 o                         
   0   2   5        204.13        222.10        13.84 o                         
   1   2   5        455.12        461.26        21.24 o                         
   2   2   5        385.35        390.38        19.08 o                         
   3   2   5       1722.62       1879.42        93.44 o                         
   4   2   5        113.98        114.58        18.72 o                         
   5   2   5        377.43        360.20        28.95 o                         
   6   2   5        279.83        351.33        32.87 o                         
   7   2   5         93.94         94.73        44.01 o                         
   8   2   5        166.44        137.09        34.44 o                         
   9   2   5        189.17        210.63        55.41 o                         
 -11   3   5        282.04        389.92        85.49 o                         
 -10   3   5          1.55        -96.41        64.27 o                         
  -9   3   5        498.43        476.01        54.22 o                         
  -8   3   5        405.03        342.10        46.67 o                         
  -7   3   5        213.70        183.49       120.40 o                         
  -6   3   5        171.59        146.11        15.05 o                         
  -5   3   5       4989.33       5067.40       197.31 o                         
  -4   3   5       1503.56       1728.99        66.04 o                         
  -3   3   5        207.55        184.97        11.88 o                         
  -2   3   5       2980.33       3169.19       114.06 o                         
  -1   3   5         63.91         55.21         8.67 o                         
   0   3   5       8489.79       8290.88       411.37 o                         
   1   3   5       1206.89       1051.79        41.74 o                         
   2   3   5        113.31        125.69        22.35 o                         
   3   3   5          5.13          7.68         9.99 o                         
   4   3   5         11.81         10.53        12.77 o                         
   5   3   5         81.57         91.02        22.60 o                         
   6   3   5        106.45         82.83        26.25 o                         
   7   3   5        652.96        676.03        48.86 o                         
   8   3   5         11.18        -62.93        41.95 o                         
   9   3   5         12.30        -14.41        50.34 o                         
 -11   4   5        168.15        134.41        79.95 o                         
 -10   4   5        261.16        221.74        57.05 o                         
  -9   4   5        258.12        240.78        49.93 o                         
  -8   4   5        538.02        581.93        54.77 o                         
  -7   4   5        487.03        539.28       126.02 o                         
  -6   4   5        272.15        205.29        37.68 o                         
  -5   4   5       1421.61       1468.38        58.25 o                         
  -4   4   5        314.30        277.95        16.23 o                         
  -3   4   5       2088.30       2247.35        82.58 o                         
  -2   4   5       5175.32       5485.67       195.01 o                         
  -1   4   5       7169.57       7111.64       308.06 o                         
   0   4   5       7746.08       7667.80       332.30 o                         
   1   4   5        816.96        855.75        36.14 o                         
   2   4   5       1824.82       1665.12        79.18 o                         
   3   4   5        259.76        239.99        19.14 o                         
   4   4   5        978.66        997.25        54.72 o                         
   5   4   5       1616.04       1730.80        84.91 o                         
   6   4   5         36.74         44.90        26.42 o                         
   7   4   5         11.76         37.20        44.33 o                         
   8   4   5        287.71        275.62        58.73 o                         
   9   4   5          3.65        -82.40        54.93 o                         
 -11   5   5         35.05         38.31        75.04 o                         
 -10   5   5         63.66         34.71        51.04 o                         
  -9   5   5        100.86         40.58        45.36 o                         
  -8   5   5        358.44        353.47        49.53 o                         
  -7   5   5        818.97        776.80        79.00 o                         
  -6   5   5        443.50        500.40        43.47 o                         
  -5   5   5       1604.21       1670.34        84.57 o                         
  -4   5   5         60.55         52.67        19.96 o                         
  -3   5   5         81.38         74.40        11.72 o                         
  -2   5   5       6373.25       6439.52       228.65 o                         
  -1   5   5        554.69        532.13        24.83 o                         
   0   5   5       2263.65       2203.63        81.15 o                         
   1   5   5       5339.68       4838.94       354.30 o                         
   2   5   5        223.35        213.20        17.89 o                         
   3   5   5       2329.10       2321.28        87.79 o                         
   4   5   5       1741.62       1723.64        85.96 o                         
   5   5   5          4.92         34.22        23.35 o                         
   6   5   5        996.99       1136.99        98.15 o                         
   7   5   5          3.58         30.55        45.75 o                         
   8   5   5         18.45        -45.91        50.18 o                         
 -11   6   5          1.58        -78.36        72.98 o                         
 -10   6   5        161.93        121.98        54.27 o                         
  -9   6   5         99.81        114.95        49.28 o                         
  -8   6   5         80.54         73.25        42.04 o                         
  -7   6   5        751.93        754.79        56.18 o                         
  -6   6   5        179.45        206.75        31.12 o                         
  -5   6   5        415.08        416.35        76.86 o                         
  -4   6   5       1804.98       1842.01        89.67 o                         
  -3   6   5        395.49        406.24        22.27 o                         
  -2   6   5        361.07        304.03        21.25 o                         
  -1   6   5       2663.82       2591.04        94.64 o                         
   0   6   5        487.53        478.70        25.21 o                         
   1   6   5       1220.37       1165.75        47.73 o                         
   2   6   5       2222.86       2108.41        80.10 o                         
   3   6   5          5.08         -1.98        16.70 o                         
   4   6   5       1620.91       1835.93       129.02 o                         
   5   6   5        298.62        341.95        49.39 o                         
   6   6   5         10.61         -5.38        42.27 o                         
   7   6   5        447.64        452.45        67.12 o                         
   8   6   5          0.20         92.77        58.10 o                         
 -11   7   5         36.19         45.44        72.82 o                         
 -10   7   5         10.52        -11.23        52.50 o                         
  -9   7   5         69.31        -28.40        67.20 o                         
  -8   7   5        383.61        349.37        48.56 o                         
  -7   7   5         42.35         39.64        33.17 o                         
  -6   7   5        394.63        388.76        39.95 o                         
  -5   7   5          1.77         17.85        39.10 o                         
  -4   7   5        332.72        341.13        30.66 o                         
  -3   7   5       1717.84       1638.94       155.57 o                         
  -2   7   5        220.63        198.11        15.06 o                         
  -1   7   5       1117.80       1031.94        42.51 o                         
   0   7   5       2635.59       2773.42       101.93 o                         
   1   7   5         31.94         43.28        16.29 o                         
   2   7   5       1503.21       1436.78       141.54 o                         
   3   7   5        281.21        287.68        27.42 o                         
   4   7   5        387.90        326.12        44.17 o                         
   5   7   5        516.09        610.92        65.07 o                         
   6   7   5          2.42        -27.86        39.42 o                         
   7   7   5          1.75         20.74        51.45 o                         
   8   7   5        248.66        200.26        63.32 o                         
 -10   8   5          0.85          5.71        68.63 o                         
  -9   8   5          6.07         50.94        45.45 o                         
  -8   8   5        127.04        101.41        40.06 o                         
  -7   8   5         50.03         42.19        35.35 o                         
  -6   8   5          0.53        -43.93        29.29 o                         
  -5   8   5       1537.29       1629.93        85.75 o                         
  -4   8   5        192.48        212.77        27.66 o                         
  -3   8   5        125.77         84.10        25.49 o                         
  -2   8   5       1510.24       1558.97        60.66 o                         
  -1   8   5        469.09        450.10        25.09 o                         
   0   8   5        330.43        305.47        23.28 o                         
   1   8   5        384.74        453.01        32.39 o                         
   2   8   5        779.15        754.15        47.01 o                         
   3   8   5        842.37        946.45        56.57 o                         
   4   8   5        352.02        343.69        50.34 o                         
   5   8   5         32.66         52.24        39.74 o                         
   6   8   5        226.89        226.07        55.73 o                         
   7   8   5          1.83        -78.13        52.08 o                         
 -10   9   5          0.84         -7.30        54.47 o                         
  -9   9   5        188.77        181.09        50.32 o                         
  -8   9   5        654.88        835.81        70.61 o                         
  -7   9   5          7.48         -4.36        35.87 o                         
  -6   9   5        276.04        222.19        36.39 o                         
  -5   9   5        267.06        310.12        37.13 o                         
  -4   9   5        159.88         82.95        35.14 o                         
  -3   9   5        736.08        644.02        32.24 o                         
  -2   9   5         43.98         31.59        13.23 o                         
  -1   9   5        232.92        307.64        20.54 o                         
   0   9   5       2428.22       2384.54       111.43 o                         
   1   9   5        154.73        150.55        24.71 o                         
   2   9   5          0.72        -25.59        23.54 o                         
   3   9   5        263.42        280.80        58.34 o                         
   4   9   5        375.81        431.87        55.73 o                         
   5   9   5        190.83        175.09        50.34 o                         
   6   9   5         34.34        -14.41        50.66 o                         
   7   9   5        120.30         57.15        59.37 o                         
 -10  10   5         70.55        103.54        57.25 o                         
  -9  10   5         13.99         -8.96        46.73 o                         
  -8  10   5        112.30         74.85        46.55 o                         
  -7  10   5        175.71        265.84        44.16 o                         
  -6  10   5         47.71         77.35        35.02 o                         
  -5  10   5        474.37        572.28        46.36 o                         
  -4  10   5        843.16        923.71        63.17 o                         
  -3  10   5         67.36         67.24        24.45 o                         
  -2  10   5       1095.40       1065.10        47.18 o                         
  -1  10   5         22.09         23.54        19.75 o                         
   0  10   5        147.48        105.46        24.07 o                         
   1  10   5       1517.88       1664.67        85.51 o                         
   2  10   5        189.44        167.79        30.22 o                         
   3  10   5        141.50        177.47        32.89 o                         
   4  10   5        130.61        168.92        48.76 o                         
   5  10   5          5.22         -4.43        50.03 o                         
   6  10   5         11.53         46.23        53.98 o                         
 -10  11   5         30.54         17.30        58.01 o                         
  -9  11   5        299.83        299.73        88.97 o                         
  -8  11   5         88.16         -2.91        71.08 o                         
  -7  11   5         15.11        -46.17        39.67 o                         
  -6  11   5        193.31        193.70        40.53 o                         
  -5  11   5         15.54         34.99        17.23 o                         
  -4  11   5        858.69        804.80        54.33 o                         
  -3  11   5         52.27         72.71        26.82 o                         
  -2  11   5         35.43          4.79        18.92 o                         
  -1  11   5        684.74        849.10        52.26 o                         
   0  11   5        124.07        139.21        26.97 o                         
   1  11   5        111.02        137.45        28.07 o                         
   2  11   5        204.38        283.02        36.04 o                         
   3  11   5         11.69          3.44        30.62 o                         
   4  11   5         56.69         83.11        49.55 o                         
   5  11   5        467.37        383.90        67.60 o                         
  -9  12   5         60.76         61.82        54.63 o                         
  -8  12   5         12.32          1.81        48.20 o                         
  -7  12   5         27.45         -9.23        39.69 o                         
  -6  12   5        510.21        620.87        55.89 o                         
  -5  12   5        119.81        207.19        38.84 o                         
  -4  12   5          0.12          6.81        46.23 o                         
  -3  12   5       1023.46       1101.21        98.94 o                         
  -2  12   5         70.57        150.08        50.66 o                         
  -1  12   5         32.16         16.95        37.20 o                         
   0  12   5        274.54        345.51        65.78 o                         
   1  12   5          1.62          6.06        28.73 o                         
   2  12   5         49.63         38.27        31.91 o                         
   3  12   5        232.29        258.26        42.26 o                         
   4  12   5         18.73         45.75        44.64 o                         
   5  12   5        120.80        113.51        52.56 o                         
  -9  13   5          0.84         -3.08        56.05 o                         
  -8  13   5         54.35         99.44        61.50 o                         
  -7  13   5        147.78        128.62        45.48 o                         
  -6  13   5         17.42         48.76        59.21 o                         
  -5  13   5        357.69        382.48        74.72 o                         
  -4  13   5        175.63        214.04        63.48 o                         
  -3  13   5          6.26        -26.75        47.18 o                         
  -2  13   5        216.27        227.33        54.30 o                         
  -1  13   5          1.27          0.00        46.54 o                         
   0  13   5         53.49         24.22        34.51 o                         
   1  13   5        230.72        306.29        39.76 o                         
   2  13   5          0.62         -2.46        34.23 o                         
   3  13   5         33.51         18.84        46.39 o                         
   4  13   5         35.23         72.35        56.68 o                         
  -8  14   5          2.20          8.44        50.32 o                         
  -7  14   5        103.75        115.25        70.76 o                         
  -6  14   5         10.85         96.73        72.51 o                         
  -5  14   5          4.17          3.32        64.43 o                         
  -4  14   5         63.84         97.36        64.12 o                         
  -3  14   5         16.26         71.08        60.79 o                         
  -2  14   5          1.88         51.29        57.15 o                         
  -1  14   5        178.31        173.35        63.64 o                         
   0  14   5         49.95         94.83        40.37 o                         
   1  14   5         57.87         60.15        34.77 o                         
   2  14   5         60.98         86.77        38.95 o                         
   3  14   5          0.74        -66.49        49.87 o                         
  -7  15   5          0.42         18.84        80.26 o                         
  -6  15   5         38.91         75.51        68.55 o                         
  -5  15   5         19.18        -41.00        69.02 o                         
  -4  15   5         34.30        -39.89        63.48 o                         
  -3  15   5          0.97          4.75        56.83 o                         
  -2  15   5          1.50         91.98        58.10 o                         
  -1  15   5          3.00          0.16        63.64 o                         
   1  15   5          2.91         -7.14        38.03 o                         
   2  15   5          0.28          8.42        81.53 o                         
  -6  16   5          2.51        -22.64        78.52 o                         
  -5  16   5         26.97         15.67        68.71 o                         
  -4  16   5        104.96         90.24        74.09 o                         
  -3  16   5        200.56        150.08        66.97 o                         
  -2  16   5          2.08         41.16        67.44 o                         
  -1  16   5         13.16        -37.52        59.52 o                         
   0  16   5          5.81          1.58        69.81 o                         
   0 -17   6        290.41        347.79        54.67 o                         
   1 -17   6          2.20         -1.58        73.61 o                         
   2 -17   6         21.36         97.99        65.54 o                         
   3 -17   6         68.12         71.87        62.06 o                         
  -2 -16   6         67.85         76.18        46.51 o                         
  -1 -16   6          5.66         12.43        41.65 o                         
   0 -16   6         32.62         -6.22        40.21 o                         
   1 -16   6        138.07        102.59        69.97 o                         
   2 -16   6          2.33        -22.01        57.15 o                         
   3 -16   6         66.50        119.21        65.70 o                         
   4 -16   6         52.01         53.67        64.91 o                         
   5 -16   6         28.49         65.38        62.06 o                         
  -4 -15   6         62.68         72.70        47.50 o                         
  -3 -15   6          7.65         24.63        43.13 o                         
  -2 -15   6          3.95         -2.45        38.37 o                         
  -1 -15   6        212.80        236.45        50.03 o                         
   0 -15   6          0.57        -28.69        36.09 o                         
   1 -15   6         55.07         50.60        35.94 o                         
   2 -15   6         59.15         85.49        60.79 o                         
   3 -15   6         43.54         94.83        59.05 o                         
   4 -15   6        100.99         79.63        58.73 o                         
   5 -15   6         59.37        120.95        59.84 o                         
  -5 -14   6          0.68          3.55        43.89 o                         
  -4 -14   6          5.34         21.58        72.90 o                         
  -3 -14   6         82.43         58.47        40.72 o                         
  -2 -14   6        235.77        199.06        42.23 o                         
  -1 -14   6          1.91         -6.42        35.97 o                         
   0 -14   6        575.55        666.17        54.29 o                         
   1 -14   6        224.66        243.69        48.21 o                         
   2 -14   6         16.32        -16.96        43.46 o                         
   3 -14   6        145.34        143.27        51.13 o                         
   4 -14   6        280.96        306.49        58.42 o                         
   5 -14   6         75.65        148.34        58.42 o                         
   6 -14   6          5.77         21.06        53.35 o                         
   7 -14   6         96.27        166.38        62.69 o                         
  -6 -13   6         88.37        120.81        50.98 o                         
  -5 -13   6         68.43         58.19        43.30 o                         
  -4 -13   6        460.10        392.91        49.62 o                         
  -3 -13   6        137.75        128.52        40.96 o                         
  -2 -13   6        461.28        343.78        42.62 o                         
  -1 -13   6        126.57        112.25        34.35 o                         
   0 -13   6        387.36        387.41        40.50 o                         
   1 -13   6        237.37        249.15        34.68 o                         
   2 -13   6        578.45        596.83        68.39 o                         
   3 -13   6         11.48         -4.12        45.44 o                         
   4 -13   6          8.94         37.52        47.02 o                         
   5 -13   6        123.87        214.44        38.63 o                         
   6 -13   6         93.85        145.96        52.72 o                         
   7 -13   6          0.50        -27.23        58.73 o                         
  -6 -12   6        121.55        135.77        53.75 o                         
  -5 -12   6        115.14        149.47        66.25 o                         
  -4 -12   6          1.40        -28.50        33.78 o                         
  -3 -12   6        434.36        459.04        45.06 o                         
  -2 -12   6        611.28        662.56        50.62 o                         
  -1 -12   6        239.65        207.37        35.59 o                         
   0 -12   6       2775.75       2757.85       131.91 o                         
   1 -12   6       1938.39       2032.71       102.07 o                         
   2 -12   6         42.05         54.49        23.96 o                         
   3 -12   6        672.49        707.05        52.38 o                         
   4 -12   6         40.87         84.54        44.17 o                         
   5 -12   6        287.46        309.02        52.88 o                         
   6 -12   6        197.04        286.86        59.52 o                         
   7 -12   6         34.18         -3.64        56.04 o                         
   8 -12   6         57.15        136.15        63.64 o                         
  -7 -11   6        267.32        363.66        56.20 o                         
  -6 -11   6         39.50         18.61        39.60 o                         
  -5 -11   6        510.12        475.59        50.03 o                         
  -4 -11   6        995.87       1009.89        65.43 o                         
  -3 -11   6        172.79        178.55        33.35 o                         
  -2 -11   6       1564.38       1583.06        85.33 o                         
  -1 -11   6        259.69        286.18        33.14 o                         
   0 -11   6       1405.91       1334.08       104.96 o                         
   1 -11   6        918.57       1013.30        60.88 o                         
   2 -11   6         61.31         58.15        17.72 o                         
   3 -11   6          9.90         21.65        19.25 o                         
   4 -11   6        895.48        977.71        61.82 o                         
   5 -11   6          2.17         13.34        28.02 o                         
   6 -11   6        102.52         64.43        48.76 o                         
   7 -11   6        237.51        258.36        59.37 o                         
   8 -11   6          6.26        -32.30        59.21 o                         
  -8 -10   6          1.05         -0.17        39.10 o                         
  -7 -10   6        143.72        161.39        41.08 o                         
  -6 -10   6        699.05        776.03        57.70 o                         
  -5 -10   6         84.88         -7.02        32.18 o                         
  -4 -10   6       1124.59       1147.56        70.30 o                         
  -3 -10   6        438.55        502.79        43.34 o                         
  -2 -10   6        372.58        357.10        33.70 o                         
  -1 -10   6       2890.95       2892.87       135.66 o                         
   0 -10   6         20.87         45.89        22.04 o                         
   1 -10   6        266.86        275.82        22.43 o                         
   2 -10   6       6427.65       6023.84       266.02 o                         
   3 -10   6         37.90         20.78        31.37 o                         
   4 -10   6         57.90         24.24        20.74 o                         
   5 -10   6       1888.75       1993.68       100.92 o                         
   6 -10   6         53.12         33.88        45.44 o                         
   7 -10   6        121.90        129.34        53.51 o                         
   8 -10   6        232.01        186.33        63.17 o                         
   9 -10   6          1.91         47.65        65.22 o                         
  -8  -9   6        313.54        326.72        47.59 o                         
  -7  -9   6        165.19        218.55        42.22 o                         
  -6  -9   6        434.13        380.21        40.34 o                         
  -5  -9   6        860.20        812.31        54.62 o                         
  -4  -9   6        431.58        426.94        45.99 o                         
  -3  -9   6       2064.96       1988.53       107.57 o                         
  -2  -9   6        544.55        544.07       105.12 o                         
  -1  -9   6        483.59        418.55        26.39 o                         
   0  -9   6       4533.64       4263.94       155.99 o                         
   1  -9   6         59.74         69.92        15.77 o                         
   2  -9   6        620.94        697.43        50.03 o                         
   3  -9   6       2663.32       2561.65        96.41 o                         
   4  -9   6          0.30         16.32        15.26 o                         
   5  -9   6         28.94         -5.07        37.52 o                         
   6  -9   6        872.39        826.86        77.73 o                         
   7  -9   6          0.18          2.06        45.28 o                         
   8  -9   6         47.90          7.60        51.29 o                         
   9  -9   6         24.81        115.09        64.59 o                         
  -9  -8   6         59.19          0.95        52.08 o                         
  -8  -8   6         30.31         85.15        38.40 o                         
  -7  -8   6        994.55       1006.07        93.88 o                         
  -6  -8   6        529.69        561.88        48.28 o                         
  -5  -8   6        242.22        286.41        34.11 o                         
  -4  -8   6        511.56        450.35       147.07 o                         
  -3  -8   6       1441.88       1434.12        75.91 o                         
  -2  -8   6       2191.35       1988.32        93.24 o                         
  -1  -8   6        106.03        118.88        16.78 o                         
   0  -8   6        556.44        543.61        29.44 o                         
   1  -8   6       4341.75       4084.01       148.06 o                         
   2  -8   6          5.32         -1.99        13.23 o                         
   3  -8   6         39.40         34.17        14.25 o                         
   4  -8   6       1284.55       1296.83        54.74 o                         
   5  -8   6         33.80         13.91        18.10 o                         
   6  -8   6          3.47        -43.85        41.32 o                         
   7  -8   6         95.63         51.13        49.39 o                         
   8  -8   6         24.58         32.93        55.25 o                         
   9  -8   6         11.09         74.72        62.53 o                         
  -9  -7   6         99.80         82.95        51.93 o                         
  -8  -7   6        384.11        443.42        45.27 o                         
  -7  -7   6          8.63          4.05        32.01 o                         
  -6  -7   6          3.63         13.81        27.27 o                         
  -5  -7   6       1697.39       1708.90        99.97 o                         
  -4  -7   6        730.88        752.69        38.40 o                         
  -3  -7   6         19.74          5.82        16.34 o                         
  -2  -7   6        265.44        286.49        29.30 o                         
  -1  -7   6       1236.34       1229.15        50.70 o                         
   0  -7   6        245.83        305.43        20.90 o                         
   1  -7   6       1728.69       1724.10        65.89 o                         
   2  -7   6        804.81        770.24        49.47 o                         
   3  -7   6        236.84        179.07        16.62 o                         
   4  -7   6          0.44        -15.71        13.69 o                         
   5  -7   6        240.08        222.50        24.27 o                         
   6  -7   6        726.99        700.74        48.96 o                         
   7  -7   6          5.63         -7.12        45.75 o                         
   8  -7   6         35.08         34.67        52.72 o                         
   9  -7   6          3.58          0.63        57.63 o                         
  -9  -6   6          7.01         -9.82        35.66 o                         
  -8  -6   6          5.62         34.18        32.89 o                         
  -7  -6   6       1536.50       1426.62        77.93 o                         
  -6  -6   6          0.33        -64.83        43.22 o                         
  -5  -6   6         11.05        -11.35        19.94 o                         
  -4  -6   6       1847.04       1756.70       205.49 o                         
  -3  -6   6        438.56        415.89        33.59 o                         
  -2  -6   6         17.40        -18.14        12.51 o                         
  -1  -6   6       1320.87       1477.27        57.90 o                         
   0  -6   6       1603.55       1717.94        65.91 o                         
   1  -6   6       1789.34       1794.81        67.66 o                         
   2  -6   6         42.74         15.57        11.36 o                         
   3  -6   6         77.56        105.34        22.64 o                         
   4  -6   6        535.39        536.23        28.90 o                         
   5  -6   6         63.55         10.33        29.92 o                         
   6  -6   6        443.47        442.40        39.35 o                         
   7  -6   6        555.18        480.63        60.95 o                         
   8  -6   6         29.86         23.11        49.55 o                         
   9  -6   6          8.50         76.15        61.42 o                         
 -10  -5   6         34.81        158.15        55.09 o                         
  -9  -5   6        863.50        877.22       105.99 o                         
  -8  -5   6       1234.56       1218.51        73.86 o                         
  -7  -5   6         13.50         53.66        27.47 o                         
  -6  -5   6       5246.36       5303.41       193.19 o                         
  -5  -5   6         88.37        106.27        36.04 o                         
  -4  -5   6          8.17         25.94        15.46 o                         
  -3  -5   6      12470.47      21764.35      2601.36 o                         
  -2  -5   6        280.62        272.02        62.53 o                         
  -1  -5   6       1090.79       1205.81        67.60 o                         
   0  -5   6       1577.02       1682.51        77.07 o                         
   1  -5   6      10172.46      11603.01       501.45 o                         
   2  -5   6       1392.19       1396.44        54.00 o                         
   3  -5   6       1160.79       1405.05        55.59 o                         
   4  -5   6        323.91        318.24        29.29 o                         
   5  -5   6       1647.35       1433.22        75.78 o                         
   6  -5   6        248.64        322.59        35.04 o                         
   7  -5   6        445.32        424.88        41.53 o                         
   8  -5   6         35.50          7.44        47.81 o                         
   9  -5   6         96.06         89.29        59.84 o                         
 -10  -4   6         43.93         31.98        47.65 o                         
  -9  -4   6          2.54         10.09        31.07 o                         
  -8  -4   6       1366.31       1404.19        65.30 o                         
  -7  -4   6       1296.87       1484.63        65.16 o                         
  -6  -4   6         50.58         72.33        19.12 o                         
  -5  -4   6       1005.01       1047.18        47.49 o                         
  -4  -4   6          1.68         -7.25        15.00 o                         
  -3  -4   6       5007.66       9112.77       553.28 o                         
  -2  -4   6       2233.76       2422.29       109.47 o                         
  -1  -4   6       2596.20       2930.98       106.61 o                         
   0  -4   6       2331.32       2200.86        81.67 o                         
   1  -4   6       2619.32       2822.14       102.46 o                         
   2  -4   6       7770.23       9399.94       331.96 o                         
   3  -4   6       1291.04       1384.68        62.97 o                         
   4  -4   6        328.89        364.33        26.74 o                         
   5  -4   6         27.15         28.18        12.82 o                         
   6  -4   6       5678.49       5147.69       231.33 o                         
   7  -4   6       1451.24       1391.03       200.50 o                         
   8  -4   6        522.19        644.96        75.36 o                         
   9  -4   6          5.44         82.48        57.94 o                         
  -9  -3   6        104.01         80.60        26.66 o                         
  -8  -3   6          0.86          5.25        29.19 o                         
  -7  -3   6        588.48        706.16        38.10 o                         
  -6  -3   6        415.79        377.46        26.47 o                         
  -5  -3   6        620.72        613.59        32.72 o                         
  -4  -3   6       1963.01       1899.31        73.49 o                         
  -3  -3   6       1454.80       1645.97        76.89 o                         
  -2  -3   6       1475.84       1581.71       118.18 o                         
  -1  -3   6       1084.17       1043.97       102.18 o                         
   0  -3   6       3195.53       3045.19       177.86 o                         
   1  -3   6        288.59        318.82        17.24 o                         
   2  -3   6        447.82        400.86        21.31 o                         
   3  -3   6       2367.41       2506.43        92.74 o                         
   4  -3   6         96.13         79.72        12.51 o                         
   5  -3   6        715.46        661.80        80.58 o                         
   6  -3   6       1849.85       1876.58        94.18 o                         
   7  -3   6       1023.49        860.89        79.95 o                         
   8  -3   6        241.64        214.70        37.84 o                         
   9  -3   6         32.52         23.59        58.26 o                         
  -9  -2   6        308.28        372.37        32.95 o                         
  -8  -2   6         54.92         30.53        16.31 o                         
  -7  -2   6        314.51        242.22        42.99 o                         
  -6  -2   6       1953.35       2024.69       108.93 o                         
  -5  -2   6        501.26        437.70        26.02 o                         
  -4  -2   6       1113.35       1230.06        51.29 o                         
  -3  -2   6       1336.36       1329.68       115.01 o                         
  -2  -2   6         15.89          7.65         8.70 o                         
  -1  -2   6          8.13          9.01         8.21 o                         
   0  -2   6        301.55        245.03        15.15 o                         
   1  -2   6       7824.42       8391.45       297.14 o                         
   2  -2   6         94.42         88.88         9.55 o                         
   3  -2   6        268.02        239.16        23.49 o                         
   4  -2   6       1204.31       1187.13        60.78 o                         
   5  -2   6         73.94         90.86        22.90 o                         
   6  -2   6        193.94        171.70        26.32 o                         
   7  -2   6        165.00        174.27        42.90 o                         
   8  -2   6         90.99         32.83        32.03 o                         
   9  -2   6        160.17        104.17        59.21 o                         
 -11  -1   6         81.89        129.18        73.14 o                         
 -10  -1   6          0.04        -65.70        62.06 o                         
  -9  -1   6          0.04         30.39        37.23 o                         
  -8  -1   6        205.50        222.80        26.00 o                         
  -7  -1   6          1.21         -7.31        18.56 o                         
  -6  -1   6         98.39        117.08        18.79 o                         
  -5  -1   6        125.12        111.35        37.04 o                         
  -4  -1   6        755.12        707.85        34.11 o                         
  -3  -1   6        123.41        116.37        25.94 o                         
  -2  -1   6         23.76          9.08         9.20 o                         
  -1  -1   6         76.68         69.15        10.28 o                         
   0  -1   6          9.27         -7.50         9.22 o                         
   1  -1   6        141.27        156.98        13.45 o                         
   2  -1   6       4602.13       4357.04       156.11 o                         
   3  -1   6        170.52        186.38        44.41 o                         
   4  -1   6        341.22        294.30        25.96 o                         
   5  -1   6       1199.58       1099.23        65.07 o                         
   6  -1   6        230.89        184.90        26.81 o                         
   7  -1   6        263.35        283.14        33.46 o                         
   8  -1   6          2.52        -17.66        31.98 o                         
   9  -1   6         71.42         58.40        36.67 o                         
 -11   0   6        101.94        147.86        74.88 o                         
 -10   0   6          9.71         92.77        53.72 o                         
  -9   0   6          3.68          8.73        38.94 o                         
  -8   0   6          0.97         -4.88        32.98 o                         
  -7   0   6        521.65        506.94        32.19 o                         
  -6   0   6         88.33        107.43        21.48 o                         
  -5   0   6        224.90        252.24        20.58 o                         
  -4   0   6        166.10        179.03        18.17 o                         
  -3   0   6       3980.95       3892.07       141.00 o                         
  -2   0   6       5727.68       6052.50       215.54 o                         
  -1   0   6        716.06        717.41        31.90 o                         
   0   0   6       5006.89       4825.41       261.53 o                         
   1   0   6       1739.54       1718.59       124.56 o                         
   2   0   6        259.54        281.33        14.86 o                         
   3   0   6       3222.34       3046.28       136.63 o                         
   4   0   6       1994.50       1996.55        95.07 o                         
   5   0   6        116.56         98.33        22.09 o                         
   6   0   6        476.01        396.39        34.12 o                         
   7   0   6        617.82        735.61        50.37 o                         
   8   0   6        475.32        457.77        43.10 o                         
   9   0   6          9.35         25.52        37.50 o                         
 -11   1   6        163.19        235.57        81.21 o                         
 -10   1   6          3.29         19.95        44.64 o                         
  -9   1   6        156.19        107.87        42.41 o                         
  -8   1   6          9.40         -3.97        37.04 o                         
  -7   1   6        257.34        299.26        26.73 o                         
  -6   1   6         13.00         -0.41        14.95 o                         
  -5   1   6         34.86         20.28        21.09 o                         
  -4   1   6        544.89        580.44        29.47 o                         
  -3   1   6       1757.35       1715.15        65.85 o                         
  -2   1   6       6195.92       6839.88       258.75 o                         
  -1   1   6       3554.34       3659.19       132.29 o                         
   0   1   6       1702.08       1674.18        63.63 o                         
   1   1   6        835.61        849.15        35.75 o                         
   2   1   6       2674.40       2804.56       109.87 o                         
   3   1   6         87.89         89.39        15.55 o                         
   4   1   6        630.26        583.85        37.86 o                         
   5   1   6       1606.67       1701.17        85.57 o                         
   6   1   6         13.02         57.93        22.95 o                         
   7   1   6         21.45         20.37        49.39 o                         
   8   1   6        337.90        352.23        42.24 o                         
   9   1   6         78.73         57.19        39.59 o                         
 -11   2   6        206.62        223.06        81.69 o                         
 -10   2   6         72.73         36.45        47.07 o                         
  -9   2   6         93.39        137.78        44.52 o                         
  -8   2   6        648.47        667.72        57.23 o                         
  -7   2   6        860.21        798.96       102.19 o                         
  -6   2   6         66.48         29.99        14.38 o                         
  -5   2   6       5356.49       5662.58       205.20 o                         
  -4   2   6        206.16        224.27        16.36 o                         
  -3   2   6         94.87        126.85        21.67 o                         
  -2   2   6       3704.39       4064.15       145.53 o                         
  -1   2   6      32929.88      34050.48      1194.48 o                         
   0   2   6       1721.74       1734.20        90.55 o                         
   1   2   6       4081.07       3574.79       129.05 o                         
   2   2   6       3342.92       3109.56       146.57 o                         
   3   2   6       7486.24       7305.27       258.16 o                         
   4   2   6         91.58        117.18        19.27 o                         
   5   2   6         75.71         82.52        23.17 o                         
   6   2   6       1122.88       1222.30        69.09 o                         
   7   2   6        216.93        211.75        33.88 o                         
   8   2   6         19.23          5.02        33.45 o                         
   9   2   6        190.15        246.81        58.73 o                         
 -10   3   6        135.53        148.00        51.54 o                         
  -9   3   6         75.00         49.23        44.43 o                         
  -8   3   6        114.13         71.02        40.99 o                         
  -7   3   6       2154.98       2174.68       116.12 o                         
  -6   3   6         83.00         90.15        21.47 o                         
  -5   3   6         16.18          8.96        10.96 o                         
  -4   3   6       4939.19       5021.99       180.16 o                         
  -3   3   6        326.65        351.62        18.77 o                         
  -2   3   6       2521.68       2352.60        86.97 o                         
  -1   3   6       4398.77       4649.54       166.53 o                         
   0   3   6        455.27        413.38        20.99 o                         
   1   3   6       5679.30       5058.00       220.30 o                         
   2   3   6       2618.10       2603.02        95.48 o                         
   3   3   6         14.04         27.09         9.85 o                         
   4   3   6       4129.64       4042.81       181.01 o                         
   5   3   6          0.55        -10.20        20.25 o                         
   6   3   6         31.86         42.66        26.73 o                         
   7   3   6        730.16        907.37        58.77 o                         
   8   3   6          4.89        -67.44        45.44 o                         
   9   3   6          5.02         25.49        56.20 o                         
 -11   4   6         14.53        -32.93        74.41 o                         
 -10   4   6         19.04        -22.79        50.30 o                         
  -9   4   6       1013.59        988.66        95.14 o                         
  -8   4   6         27.88         -9.44        43.22 o                         
  -7   4   6        142.61        143.17        39.37 o                         
  -6   4   6       2581.69       2547.12       124.42 o                         
  -5   4   6        364.01        422.75        23.41 o                         
  -4   4   6       4399.11       4521.29       206.00 o                         
  -3   4   6       4481.82       4902.02       175.59 o                         
  -2   4   6         20.05          6.80        14.44 o                         
  -1   4   6       5740.87       5478.14       194.89 o                         
   0   4   6         88.47         90.47        12.69 o                         
   1   4   6       2065.27       1851.84        69.51 o                         
   2   4   6       3257.00       3116.85       114.20 o                         
   3   4   6         34.43         49.97        15.36 o                         
   4   4   6        439.99        419.45        32.67 o                         
   5   4   6       1858.44       1940.16        96.21 o                         
   6   4   6          2.37        -39.28        26.19 o                         
   7   4   6         30.81        -16.78        39.26 o                         
   8   4   6        124.11        203.11        57.63 o                         
 -11   5   6         95.31        173.35        81.21 o                         
 -10   5   6         25.77          7.39        52.23 o                         
  -9   5   6          0.04        -68.98        45.98 o                         
  -8   5   6        831.88        896.35        69.66 o                         
  -7   5   6         12.05         28.12        35.33 o                         
  -6   5   6        372.10        422.70        39.96 o                         
  -5   5   6       3109.67       3351.05       153.69 o                         
  -4   5   6        763.82        715.98        32.28 o                         
  -3   5   6       1430.96       1305.30        52.03 o                         
  -2   5   6       2343.96       2497.20        92.14 o                         
  -1   5   6       1693.41       1587.80        98.55 o                         
   0   5   6       7337.22       6782.77       295.41 o                         
   1   5   6        781.20        722.11        67.19 o                         
   2   5   6        645.19        618.80        36.48 o                         
   3   5   6       2955.35       2717.16       222.58 o                         
   4   5   6          0.81         -6.24        22.33 o                         
   5   5   6          0.21        -17.81        22.87 o                         
   6   5   6        645.85        606.49        64.91 o                         
   7   5   6          0.16        -56.04        40.84 o                         
   8   5   6         16.56         -5.07        54.46 o                         
 -11   6   6          0.69        -43.06        71.56 o                         
 -10   6   6        158.05        158.79        56.88 o                         
  -9   6   6        109.38         35.16        48.22 o                         
  -8   6   6         20.38         51.37        39.39 o                         
  -7   6   6       1035.92       1158.99       114.85 o                         
  -6   6   6        640.61        724.90        52.65 o                         
  -5   6   6        157.20        221.89        29.54 o                         
  -4   6   6       1417.55       1589.41        62.53 o                         
  -3   6   6       2238.90       2372.27        88.83 o                         
  -2   6   6       1362.93       1232.56        60.09 o                         
  -1   6   6        946.16       1034.90        43.10 o                         
   0   6   6         30.33         13.11        12.19 o                         
   1   6   6       2859.14       2812.51       103.62 o                         
   2   6   6         27.42         14.14        17.89 o                         
   3   6   6        647.64        637.60        34.38 o                         
   4   6   6        407.51        576.09        58.42 o                         
   5   6   6          0.37         -5.38        34.51 o                         
   6   6   6          5.22         19.79        45.75 o                         
   7   6   6        280.04        385.17        64.27 o                         
   8   6   6          3.01        -40.21        56.36 o                         
 -11   7   6          6.36         50.98        76.94 o                         
 -10   7   6        166.72        186.58        55.94 o                         
  -9   7   6        127.53         59.22        50.37 o                         
  -8   7   6        100.28        139.66        44.93 o                         
  -7   7   6         10.43          1.15        33.36 o                         
  -6   7   6        719.53        859.00        58.73 o                         
  -5   7   6        242.90        284.22        32.52 o                         
  -4   7   6         48.61         37.21        22.82 o                         
  -3   7   6        628.38        714.82        36.26 o                         
  -2   7   6       1760.09       1769.35        68.16 o                         
  -1   7   6       2307.58       2105.86        79.39 o                         
   0   7   6          8.67         32.80        13.68 o                         
   1   7   6        404.69        342.28        23.24 o                         
   2   7   6        837.66        593.51        55.09 o                         
   3   7   6        138.99        149.71        26.70 o                         
   4   7   6         42.72         75.67        38.94 o                         
   5   7   6        488.14        416.36        57.47 o                         
   6   7   6          8.69         -3.80        49.23 o                         
   7   7   6         15.46         82.95        55.25 o                         
 -10   8   6         77.15        116.25        72.98 o                         
  -9   8   6         40.25         33.68        47.85 o                         
  -8   8   6         25.60         79.79       110.11 o                         
  -7   8   6        792.67        868.13        62.63 o                         
  -6   8   6        247.07        254.01        37.35 o                         
  -5   8   6          7.45        -17.67        32.06 o                         
  -4   8   6       1531.57       1482.42        78.42 o                         
  -3   8   6          1.33          8.90        11.68 o                         
  -2   8   6         45.71         55.43        13.35 o                         
  -1   8   6       1337.12       1272.74        52.01 o                         
   0   8   6         23.16         46.21        15.28 o                         
   1   8   6         49.08         34.20        23.43 o                         
   2   8   6        134.98        117.83        24.23 o                         
   3   8   6         21.97         22.16        36.33 o                         
   4   8   6        128.87        191.71        43.54 o                         
   5   8   6        123.97        101.48        43.06 o                         
   6   8   6          2.44        -32.30        44.33 o                         
   7   8   6          0.35        -25.49        56.68 o                         
 -10   9   6        184.06        180.26        58.93 o                         
  -9   9   6        127.62        192.04        61.11 o                         
  -8   9   6         10.22         -0.12        42.59 o                         
  -7   9   6         84.70        165.12        40.40 o                         
  -6   9   6       1585.72       1710.28       131.00 o                         
  -5   9   6         32.85         24.20        29.14 o                         
  -4   9   6         34.70         25.56        24.21 o                         
  -3   9   6       1115.97       1194.87        67.14 o                         
  -2   9   6        218.81        219.51        18.41 o                         
  -1   9   6        300.76        365.84        23.53 o                         
   0   9   6        146.35        135.62        22.96 o                         
   1   9   6         32.59         29.13        29.45 o                         
   2   9   6          8.69         -8.52        30.00 o                         
   3   9   6        865.67        998.92        62.07 o                         
   4   9   6         27.71         54.46        45.28 o                         
   5   9   6        344.25        335.46        55.41 o                         
   6   9   6         52.61         17.73        49.08 o                         
 -10  10   6         34.71        -13.10        82.08 o                         
  -9  10   6         14.79        -19.68        47.95 o                         
  -8  10   6        925.10       1007.21        74.27 o                         
  -7  10   6        446.65        482.91        51.49 o                         
  -6  10   6          1.87         14.54        35.92 o                         
  -5  10   6        893.15        869.79        60.99 o                         
  -4  10   6        168.15        182.15        30.97 o                         
  -3  10   6         73.93         82.66        26.73 o                         
  -2  10   6        739.37        824.05        51.39 o                         
  -1  10   6         23.62         28.26        19.36 o                         
   0  10   6        954.36        854.29        62.30 o                         
   1  10   6        899.52       1014.30        82.95 o                         
   2  10   6         63.42         77.67        31.82 o                         
   3  10   6        360.95        430.92        53.51 o                         
   4  10   6          1.70         42.27        47.33 o                         
   5  10   6          5.81          7.12        52.08 o                         
   6  10   6         13.02          2.53        57.94 o                         
  -9  11   6        161.07        151.89        60.79 o                         
  -8  11   6        425.07        464.55        58.80 o                         
  -7  11   6        283.95        318.04        53.11 o                         
  -6  11   6          2.68        -28.02        35.15 o                         
  -5  11   6         53.22         39.82        22.38 o                         
  -4  11   6        135.72        195.86        32.51 o                         
  -3  11   6          9.22         20.52        30.33 o                         
  -2  11   6        195.61        208.65        50.98 o                         
  -1  11   6        560.05        736.32        55.41 o                         
   0  11   6         19.33         27.87        25.88 o                         
   1  11   6        127.96         97.84        37.84 o                         
   2  11   6         79.78         96.60        78.44 o                         
   3  11   6          1.64         36.57        45.75 o                         
   4  11   6          3.95        -73.14        48.76 o                         
   5  11   6          9.60         55.09        49.87 o                         
  -9  12   6         31.94          9.65        56.91 o                         
  -8  12   6          0.31         57.18        49.56 o                         
  -7  12   6         18.43         77.41        44.69 o                         
  -6  12   6        116.92        152.31        42.27 o                         
  -5  12   6         56.47         63.84        34.46 o                         
  -4  12   6         85.40         69.97        48.13 o                         
  -3  12   6        776.35        937.20        91.35 o                         
  -2  12   6        155.43        160.53        53.51 o                         
  -1  12   6         36.81         28.79        23.40 o                         
   0  12   6         42.75         63.05        33.17 o                         
   1  12   6        139.31        157.04        42.11 o                         
   2  12   6        100.32         76.89        34.61 o                         
   3  12   6         42.88         43.22        49.39 o                         
   4  12   6        230.62        275.94        62.06 o                         
  -8  13   6          0.57          8.62        52.65 o                         
  -7  13   6          2.87        -68.33        45.55 o                         
  -6  13   6          9.23         47.18        60.00 o                         
  -5  13   6         16.26        115.88        57.47 o                         
  -4  13   6          0.08          9.34        57.31 o                         
  -3  13   6         56.85         45.28        50.82 o                         
  -2  13   6         15.05         34.35        47.81 o                         
  -1  13   6         20.99        -46.07        44.64 o                         
   0  13   6         27.87         20.48        28.72 o                         
   1  13   6          3.23         46.54        42.59 o                         
   2  13   6          4.94          7.44        45.12 o                         
   3  13   6          7.96         31.82        47.65 o                         
  -8  14   6          1.26         -7.41        54.70 o                         
  -7  14   6          8.06        -38.47        74.25 o                         
  -6  14   6          1.05        -42.90        62.06 o                         
  -5  14   6         72.41        154.83        70.92 o                         
  -4  14   6         32.88         90.87        64.27 o                         
  -3  14   6          1.23        -31.82        58.89 o                         
  -2  14   6          4.81         28.65        58.10 o                         
  -1  14   6          0.52         25.33        57.78 o                         
   0  14   6          0.61        -37.20        35.86 o                         
   1  14   6         18.08         49.87        36.06 o                         
   2  14   6          0.66         41.16        51.45 o                         
  -7  15   6         13.55          8.39        80.11 o                         
  -6  15   6          1.36        -47.81        64.27 o                         
  -5  15   6        115.05         48.28        73.46 o                         
  -4  15   6         49.93         19.16        61.11 o                         
  -3  15   6         25.12        -32.45        65.22 o                         
  -2  15   6         52.75         67.92        58.26 o                         
  -1  15   6          0.19        -38.15        61.42 o                         
   0  15   6         14.87        -30.55        54.93 o                         
   1  15   6          1.90          1.57        38.89 o                         
  -5  16   6         35.00         35.46        69.18 o                         
  -4  16   6          7.88         -8.07        74.56 o                         
  -3  16   6        110.94        108.60        66.17 o                         
  -2  16   6         82.08         91.03        71.56 o                         
  -1  16   6          0.24         12.82        68.39 o                         
   1 -17   7          4.05         21.21        74.41 o                         
   2 -17   7         50.65        179.84        77.57 o                         
  -2 -16   7         13.07        -24.70        45.97 o                         
  -1 -16   7         58.35         94.61        42.26 o                         
   0 -16   7          1.23         -6.48        42.22 o                         
   1 -16   7         34.88         72.51        68.07 o                         
   2 -16   7         80.90        156.09        70.13 o                         
   3 -16   7         53.26         86.91        64.43 o                         
   4 -16   7          0.68         13.61        64.75 o                         
  -4 -15   7         51.23         75.19        43.11 o                         
  -3 -15   7         69.69         34.66        42.26 o                         
  -2 -15   7          1.16        -27.49        45.75 o                         
  -1 -15   7         36.02          5.98        38.18 o                         
   0 -15   7        279.07        379.44        46.79 o                         
   1 -15   7         13.19        107.43        80.90 o                         
   2 -15   7         13.83         29.45        56.83 o                         
   3 -15   7        142.38        300.79        62.69 o                         
   4 -15   7         84.17         53.98        62.06 o                         
   5 -15   7          0.11          9.02        59.37 o                         
  -5 -14   7        104.18        102.19        46.58 o                         
  -4 -14   7         51.84        100.89        44.09 o                         
  -3 -14   7         20.11         -2.35        38.72 o                         
  -2 -14   7        658.65        629.67        87.78 o                         
  -1 -14   7         40.75         26.89        35.70 o                         
   0 -14   7          1.33         -2.66        33.87 o                         
   1 -14   7        399.92        474.82        73.54 o                         
   2 -14   7        156.88        263.59        63.80 o                         
   3 -14   7          0.88         52.08        55.09 o                         
   4 -14   7         71.73        192.98        59.37 o                         
   5 -14   7         41.23         22.32        53.51 o                         
   6 -14   7         67.50        120.16        56.83 o                         
  -6 -13   7        158.09        121.21        45.17 o                         
  -5 -13   7         94.12         64.29        48.52 o                         
  -4 -13   7        383.06        429.52        51.29 o                         
  -3 -13   7          4.52          9.97        44.17 o                         
  -2 -13   7         31.50         52.77        35.33 o                         
  -1 -13   7        924.49       1163.41        74.25 o                         
   0 -13   7         53.07         60.12        33.54 o                         
   1 -13   7         25.28         12.03        50.18 o                         
   2 -13   7        670.81        603.56        45.51 o                         
   3 -13   7          1.82         31.82        46.86 o                         
   4 -13   7        140.32         85.79        32.85 o                         
   5 -13   7        443.34        448.02        65.22 o                         
   6 -13   7          2.61        -75.99        51.13 o                         
   7 -13   7          0.69         22.80        58.10 o                         
  -6 -12   7        213.73        253.70        45.94 o                         
  -5 -12   7         51.68         98.87        42.28 o                         
  -4 -12   7         77.13         64.48        38.40 o                         
  -3 -12   7        931.16       1077.46        69.51 o                         
  -2 -12   7         60.83         84.77        34.03 o                         
  -1 -12   7        240.51        269.66        82.32 o                         
   0 -12   7       1136.59       1190.02       102.27 o                         
   1 -12   7         30.10          0.12        34.99 o                         
   2 -12   7          8.14         -1.93        11.02 o                         
   3 -12   7       1459.05       1559.64        67.24 o                         
   4 -12   7         40.72         51.48        29.24 o                         
   5 -12   7        219.82        215.78        51.45 o                         
   6 -12   7        113.14         84.38        53.67 o                         
   7 -12   7          2.84          8.87        56.20 o                         
  -7 -11   7        116.80        184.27        46.85 o                         
  -6 -11   7         77.29        119.59        42.46 o                         
  -5 -11   7        937.69        757.38        72.27 o                         
  -4 -11   7        502.80        453.65       101.32 o                         
  -3 -11   7          0.51          0.25        30.60 o                         
  -2 -11   7       1174.74       1130.95        70.73 o                         
  -1 -11   7         41.97         43.71        26.91 o                         
   0 -11   7          0.64        -23.24        23.39 o                         
   1 -11   7         24.50         -6.10        23.40 o                         
   2 -11   7         27.18         16.47        10.33 o                         
   3 -11   7         51.23         38.98        17.09 o                         
   4 -11   7         14.37         10.60        25.49 o                         
   5 -11   7         35.99         42.43        44.33 o                         
   6 -11   7         33.41        -51.45        48.76 o                         
   7 -11   7         13.24         -2.37        57.15 o                         
   8 -11   7          3.31         -8.87        58.73 o                         
  -8 -10   7        108.30         98.67        44.57 o                         
  -7 -10   7        202.80        217.10        42.73 o                         
  -6 -10   7         63.94         68.12        53.43 o                         
  -5 -10   7        141.49         95.25        42.03 o                         
  -4 -10   7        422.58        514.65        63.56 o                         
  -3 -10   7         19.38          5.01        30.24 o                         
  -2 -10   7          3.72        -29.94        25.13 o                         
  -1 -10   7       1374.89       1393.96        75.76 o                         
   0 -10   7          1.17        -12.97        19.02 o                         
   1 -10   7       1594.36       1600.48        66.64 o                         
   2 -10   7        820.73        726.77        64.04 o                         
   3 -10   7          3.45         -3.42        16.14 o                         
   4 -10   7        133.07        113.54        19.54 o                         
   5 -10   7         20.72        -23.90        42.90 o                         
   6 -10   7         47.94        -10.92        47.49 o                         
   7 -10   7          0.33         15.20        55.57 o                         
   8 -10   7         16.63         77.26        58.10 o                         
  -8  -9   7         27.99         13.51        41.72 o                         
  -7  -9   7        206.03        206.90        42.10 o                         
  -6  -9   7        127.95        144.28        35.20 o                         
  -5  -9   7         15.97        -18.54        32.14 o                         
  -4  -9   7        266.40        278.93        33.52 o                         
  -3  -9   7        252.23        256.90        30.83 o                         
  -2  -9   7          0.32         -0.63        34.51 o                         
  -1  -9   7        218.98        224.31        22.43 o                         
   0  -9   7          7.13         16.52        17.40 o                         
   1  -9   7        461.72        453.41        26.93 o                         
   2  -9   7         93.47         72.15        19.32 o                         
   3  -9   7         10.14         -1.98        13.63 o                         
   4  -9   7        160.20        146.44        19.94 o                         
   5  -9   7         50.01         32.37        27.45 o                         
   6  -9   7        187.96         58.57        49.71 o                         
   7  -9   7         88.58         49.55        54.30 o                         
   8  -9   7         22.33         24.06        59.84 o                         
   9  -9   7          4.88        -69.66        59.68 o                         
  -9  -8   7        138.11        147.85        42.70 o                         
  -8  -8   7         29.01         27.85        49.00 o                         
  -7  -8   7          2.44          2.64        31.37 o                         
  -6  -8   7        553.39        469.59        44.21 o                         
  -5  -8   7        106.82        150.77        30.24 o                         
  -4  -8   7         82.89         63.18        28.64 o                         
  -3  -8   7        111.51        116.89        25.94 o                         
  -2  -8   7         35.11         25.51        16.79 o                         
  -1  -8   7        174.06        193.43        19.41 o                         
   0  -8   7          7.35          7.63        14.65 o                         
   1  -8   7          2.93         -5.96        13.56 o                         
   2  -8   7          2.26          4.46        13.32 o                         
   3  -8   7        162.51        163.28        23.55 o                         
   4  -8   7          1.39         18.41        16.45 o                         
   5  -8   7         76.88         39.07        24.15 o                         
   6  -8   7          4.50        -36.41        43.69 o                         
   7  -8   7          4.75         31.66        52.24 o                         
   8  -8   7          7.41         67.76        56.83 o                         
   9  -8   7         28.98         53.98        64.91 o                         
  -9  -7   7          1.68        -56.01        37.34 o                         
  -8  -7   7        337.63        373.48        44.48 o                         
  -7  -7   7         39.52         66.28        31.76 o                         
  -6  -7   7        137.15        124.83        46.70 o                         
  -5  -7   7        417.12        299.08        34.13 o                         
  -4  -7   7         71.10         64.05        18.30 o                         
  -3  -7   7        152.85        132.08        22.68 o                         
  -2  -7   7        660.34        677.50        35.34 o                         
  -1  -7   7        465.34        556.18        29.74 o                         
   0  -7   7         13.80          6.09        14.08 o                         
   1  -7   7         57.44         39.35        11.40 o                         
   2  -7   7        312.29        306.83        20.38 o                         
   3  -7   7         46.08         18.18        12.98 o                         
   4  -7   7        383.68        420.08        26.12 o                         
   5  -7   7        266.83        259.32        53.11 o                         
   6  -7   7         21.07         52.49        29.60 o                         
   7  -7   7        199.78        200.42        56.04 o                         
   8  -7   7         22.07         14.88        55.88 o                         
   9  -7   7         23.28          0.63        61.27 o                         
  -9  -6   7         34.30          6.53        37.46 o                         
  -8  -6   7        138.70        146.26        36.23 o                         
  -7  -6   7         42.41          7.42        27.81 o                         
  -6  -6   7         24.51         26.25        27.57 o                         
  -5  -6   7        413.45        433.43        29.03 o                         
  -4  -6   7        202.21        170.07        24.38 o                         
  -3  -6   7       1908.85       2423.19       109.05 o                         
  -2  -6   7       1291.65       1364.11        67.77 o                         
  -1  -6   7        808.54        874.54        45.63 o                         
   0  -6   7        756.00        869.24        46.11 o                         
   1  -6   7        229.19        239.98        16.94 o                         
   2  -6   7        857.93       1017.80        42.75 o                         
   3  -6   7       2610.37       2535.47        94.86 o                         
   4  -6   7        245.68        219.90        23.71 o                         
   5  -6   7        113.52         79.07        25.12 o                         
   6  -6   7        279.17        311.84        35.92 o                         
   7  -6   7        227.47        183.48        47.81 o                         
   8  -6   7        265.23        141.85        52.40 o                         
   9  -6   7         39.06         94.67        62.85 o                         
 -10  -5   7         13.47        104.64        51.93 o                         
  -9  -5   7        174.42        235.22        39.87 o                         
  -8  -5   7         54.66         89.33        31.58 o                         
  -7  -5   7       1366.39       1338.39        62.55 o                         
  -6  -5   7       1684.24       1658.91        80.42 o                         
  -5  -5   7       1151.26       1227.98        54.60 o                         
  -4  -5   7       2067.11       2922.92       171.45 o                         
  -3  -5   7        577.22        674.10        39.11 o                         
  -2  -5   7       1465.90       1232.20        87.94 o                         
  -1  -5   7        220.70        253.57        20.70 o                         
   0  -5   7       1703.81       1948.05        96.00 o                         
   1  -5   7       6284.01       6814.60       242.39 o                         
   2  -5   7          2.09          3.24        11.30 o                         
   3  -5   7       1191.01       1187.52        48.97 o                         
   4  -5   7       1994.76       1790.16       166.78 o                         
   5  -5   7        344.27        302.21        47.97 o                         
   6  -5   7        265.79        307.67        43.38 o                         
   7  -5   7         56.28         48.14        31.32 o                         
   8  -5   7         26.51         72.19        49.39 o                         
   9  -5   7        218.06        193.93        64.91 o                         
  -9  -4   7        175.08        142.20        35.41 o                         
  -8  -4   7        119.35        150.16        27.92 o                         
  -7  -4   7       2559.86       2691.65       105.15 o                         
  -6  -4   7          7.60          4.07        20.85 o                         
  -5  -4   7         45.32         48.09        29.00 o                         
  -4  -4   7       1467.05       1518.58        61.62 o                         
  -3  -4   7       2211.46       3708.89       165.61 o                         
  -2  -4   7       1145.43       1277.78        58.35 o                         
  -1  -4   7       7421.85       7316.37       479.68 o                         
   0  -4   7       1134.31       1219.67        49.80 o                         
   1  -4   7          9.96         12.03        10.59 o                         
   2  -4   7       3690.76       3576.11       129.83 o                         
   3  -4   7        891.72        822.78        65.24 o                         
   4  -4   7       2208.57       2093.56       101.04 o                         
   5  -4   7        403.91        400.17        36.38 o                         
   6  -4   7       1730.16       1738.49        91.72 o                         
   7  -4   7        970.45        998.31       100.37 o                         
   8  -4   7         57.70         85.49        56.68 o                         
   9  -4   7         51.11         82.16        63.01 o                         
 -10  -3   7          1.02         56.68        70.92 o                         
  -9  -3   7        268.17        206.08        30.52 o                         
  -8  -3   7         40.05         56.62        24.03 o                         
  -7  -3   7         46.89         48.65        29.00 o                         
  -6  -3   7        429.96        345.38        26.44 o                         
  -5  -3   7         88.36         92.24        19.17 o                         
  -4  -3   7         35.02         90.04        21.67 o                         
  -3  -3   7       4831.41       5373.16       426.11 o                         
  -2  -3   7       4002.35       4640.83       166.10 o                         
  -1  -3   7        143.98        130.45        22.20 o                         
   0  -3   7       6312.68       6121.49       268.47 o                         
   1  -3   7       2909.36       3078.26       112.32 o                         
   2  -3   7       6471.18       6723.03       239.73 o                         
   3  -3   7       3701.03       3564.20       129.88 o                         
   4  -3   7       1293.50       1358.84        71.72 o                         
   5  -3   7       3364.22       3359.25       155.66 o                         
   6  -3   7         43.17         63.03        28.55 o                         
   7  -3   7          9.32         -1.03        29.69 o                         
   8  -3   7        628.53        628.89        52.26 o                         
   9  -3   7         11.65          3.96        59.52 o                         
 -10  -2   7          6.37        -12.69        42.19 o                         
  -9  -2   7         98.67         88.43        28.35 o                         
  -8  -2   7         26.74         -7.13        18.37 o                         
  -7  -2   7        120.96         58.86        16.86 o                         
  -6  -2   7       1505.85       1564.47        66.21 o                         
  -5  -2   7        688.46        694.27        35.64 o                         
  -4  -2   7         91.44         55.10        18.09 o                         
  -3  -2   7       1079.15       1104.50        46.47 o                         
  -2  -2   7       6713.09       6669.18       237.39 o                         
  -1  -2   7       2611.47       2520.70       138.45 o                         
   0  -2   7        391.57        397.91        28.82 o                         
   1  -2   7       2812.49       2799.79       102.97 o                         
   2  -2   7       3493.38       3848.60       139.09 o                         
   3  -2   7         85.01         75.36        17.24 o                         
   4  -2   7       1189.37        997.82        54.80 o                         
   5  -2   7       1691.47       1690.60        84.85 o                         
   6  -2   7       1964.76       1954.21        98.53 o                         
   7  -2   7        764.20        785.40        54.23 o                         
   8  -2   7        250.13        254.81        39.63 o                         
   9  -2   7        303.50        304.43        70.45 o                         
 -10  -1   7          0.52        -80.51        58.18 o                         
  -9  -1   7         37.99         99.14        78.84 o                         
  -8  -1   7        699.38        760.88        57.98 o                         
  -7  -1   7        543.89        532.42        33.79 o                         
  -6  -1   7        467.54        454.71        35.47 o                         
  -5  -1   7       2674.71       2581.59       131.00 o                         
  -4  -1   7       2667.88       2532.88        95.83 o                         
  -3  -1   7       2763.82       2569.69       140.57 o                         
  -2  -1   7       3182.17       2964.02       109.32 o                         
  -1  -1   7       3177.95       2760.44       182.25 o                         
   0  -1   7       6934.66       6445.94       282.76 o                         
   1  -1   7        468.80        467.79        39.71 o                         
   2  -1   7       1291.51       1302.72        51.86 o                         
   3  -1   7       3999.60       3962.50       176.70 o                         
   4  -1   7        304.59        347.31        32.85 o                         
   5  -1   7        290.67        318.66        30.82 o                         
   6  -1   7        974.31       1039.86        66.09 o                         
   7  -1   7         24.25         11.16        28.18 o                         
   8  -1   7          8.37        -15.39        33.16 o                         
   9  -1   7         54.38         47.36        65.22 o                         
 -11   0   7         56.47        197.41        81.53 o                         
 -10   0   7        357.14        369.13        57.07 o                         
  -9   0   7          3.19         20.72        41.68 o                         
  -8   0   7        118.01        125.79        38.63 o                         
  -7   0   7       2575.32       2587.00       102.16 o                         
  -6   0   7        279.79        282.85        28.09 o                         
  -5   0   7       1824.57       1719.86       126.49 o                         
  -4   0   7       4485.11       4289.75       156.19 o                         
  -3   0   7        405.48        509.82        26.51 o                         
  -2   0   7       8351.44       8311.37       295.00 o                         
  -1   0   7       1700.51       1649.19        63.65 o                         
   0   0   7       1554.29       1473.29        71.24 o                         
   1   0   7       7750.75       7513.48       266.94 o                         
   2   0   7         98.25         99.62        10.88 o                         
   3   0   7         27.67         14.65        15.36 o                         
   4   0   7       2204.96       2371.69       111.03 o                         
   5   0   7        332.09        370.31        43.69 o                         
   6   0   7        152.60        127.68        39.82 o                         
   7   0   7        736.69        823.60        63.09 o                         
   8   0   7         36.00         36.62        35.06 o                         
   9   0   7          2.20        -56.05        37.37 o                         
 -11   1   7          2.21        -93.24        74.25 o                         
 -10   1   7         48.71         26.03        57.39 o                         
  -9   1   7        978.15        966.01        69.09 o                         
  -8   1   7         40.94          7.97        38.99 o                         
  -7   1   7       1017.43        925.06        46.83 o                         
  -6   1   7       2761.21       2803.01       107.68 o                         
  -5   1   7        141.51        113.05        18.70 o                         
  -4   1   7       3764.61       3561.29       130.99 o                         
  -3   1   7        144.88        163.47        14.13 o                         
  -2   1   7       1567.87       1737.64        67.10 o                         
  -1   1   7       6885.82       6838.47       243.92 o                         
   0   1   7       2287.91       2294.85        97.25 o                         
   1   1   7        244.91        270.25        18.96 o                         
   2   1   7      11081.81      11386.17       601.47 o                         
   3   1   7        137.90        149.37        23.90 o                         
   4   1   7         39.92         13.00        18.69 o                         
   5   1   7       2216.71       2338.97       111.92 o                         
   6   1   7         73.01         88.44        32.30 o                         
   7   1   7         14.73         14.61        30.46 o                         
   8   1   7        249.02        346.62        55.17 o                         
   9   1   7         35.84         66.33        41.38 o                         
 -11   2   7        560.44        519.58        94.67 o                         
 -10   2   7         72.90         60.33        49.73 o                         
  -9   2   7        249.44        236.56        47.63 o                         
  -8   2   7       1685.34       1593.67       251.24 o                         
  -7   2   7         58.10          8.20        36.22 o                         
  -6   2   7       3906.66       3742.79       140.36 o                         
  -5   2   7       5378.46       5536.41       201.13 o                         
  -4   2   7       1829.05       1706.67        67.12 o                         
  -3   2   7      15854.70      16671.88       585.60 o                         
  -2   2   7       6055.28       6444.42       228.92 o                         
  -1   2   7       4676.67       4436.16       160.07 o                         
   0   2   7       8064.75       7563.45       457.51 o                         
   1   2   7         53.58         65.32        11.37 o                         
   2   2   7        719.28        796.69        41.62 o                         
   3   2   7       1914.81       1726.72        82.94 o                         
   4   2   7         15.03         -3.61        23.98 o                         
   5   2   7         50.03         54.89        23.59 o                         
   6   2   7        779.29        916.70        59.71 o                         
   7   2   7         22.99         63.86        32.12 o                         
   8   2   7         10.67          2.66        49.31 o                         
 -11   3   7          4.30        -79.31        74.72 o                         
 -10   3   7        355.27        273.31        56.47 o                         
  -9   3   7         30.95        -16.71        45.18 o                         
  -8   3   7        306.08        283.52        46.32 o                         
  -7   3   7       1125.24       1210.81        80.05 o                         
  -6   3   7       2232.35       2302.79        97.35 o                         
  -5   3   7        238.55        222.10        17.59 o                         
  -4   3   7        798.86        738.45        34.91 o                         
  -3   3   7        517.68        557.33        27.18 o                         
  -2   3   7       6069.29       6189.40       220.94 o                         
  -1   3   7       2323.07       2257.47        84.50 o                         
   0   3   7       1638.54       1534.94        72.96 o                         
   1   3   7       7671.67       6930.80       300.95 o                         
   2   3   7        188.94        165.97        14.72 o                         
   3   3   7       1318.69       1394.37       113.59 o                         
   4   3   7       1471.00       1523.95        77.79 o                         
   5   3   7         34.52         31.98        23.21 o                         
   6   3   7         44.88         25.76        26.32 o                         
   7   3   7        652.40        639.46        49.07 o                         
   8   3   7          0.19        -26.44        50.34 o                         
 -11   4   7         64.91        115.88        74.25 o                         
 -10   4   7         13.03        -32.71        53.03 o                         
  -9   4   7        419.27        388.09        56.56 o                         
  -8   4   7        233.21        239.09       127.84 o                         
  -7   4   7        249.14        254.85        41.97 o                         
  -6   4   7        194.90        209.86        32.89 o                         
  -5   4   7       1046.52       1120.26        56.54 o                         
  -4   4   7       3607.35       3677.68       133.39 o                         
  -3   4   7         92.16        106.11        12.95 o                         
  -2   4   7        881.15       1083.80        45.79 o                         
  -1   4   7       1883.32       1878.47        71.81 o                         
   0   4   7         46.77         40.49        13.31 o                         
   1   4   7        207.24        185.78        27.22 o                         
   2   4   7       1039.42        965.62        53.12 o                         
   3   4   7        214.71        242.39        27.81 o                         
   4   4   7          5.09         -3.43        22.45 o                         
   5   4   7        439.85        424.03        36.94 o                         
   6   4   7          0.07         -6.05        33.40 o                         
   7   4   7         22.40         26.44        47.18 o                         
   8   4   7         28.69         22.64        53.67 o                         
 -11   5   7         79.49         85.33        74.09 o                         
 -10   5   7        157.62        151.74        56.60 o                         
  -9   5   7         28.65        -66.75        46.01 o                         
  -8   5   7        168.29        289.93        49.18 o                         
  -7   5   7        433.05        520.87        72.43 o                         
  -6   5   7        131.24        130.52        33.34 o                         
  -5   5   7        820.09       1020.17        61.15 o                         
  -4   5   7       1271.07       1389.42        55.71 o                         
  -3   5   7        452.24        456.75        25.33 o                         
  -2   5   7         20.53         27.94        12.68 o                         
  -1   5   7       5655.73       5489.45       239.83 o                         
   0   5   7         28.91         18.60        12.56 o                         
   1   5   7          9.19         14.52        13.02 o                         
   2   5   7         36.74         67.31        19.23 o                         
   3   5   7        982.47        987.73        87.15 o                         
   4   5   7         74.63         92.65        29.60 o                         
   5   5   7          0.46         -6.43        26.51 o                         
   6   5   7         51.78         32.77        44.33 o                         
   7   5   7         54.54        -49.08        47.33 o                         
   8   5   7         16.03        -28.18        56.36 o                         
 -11   6   7          7.82        -28.30        59.69 o                         
 -10   6   7          1.42        -55.74        51.80 o                         
  -9   6   7        564.61        560.38        62.08 o                         
  -8   6   7          0.33        -49.55        39.63 o                         
  -7   6   7          2.63         13.51        36.94 o                         
  -6   6   7        737.76        823.46        56.86 o                         
  -5   6   7         81.78         70.60        27.49 o                         
  -4   6   7          1.05          9.43        10.16 o                         
  -3   6   7        954.85        976.66        44.27 o                         
  -2   6   7        251.34        227.61        17.76 o                         
  -1   6   7        287.42        268.98        19.12 o                         
   0   6   7       1253.52       1049.04        55.67 o                         
   1   6   7        152.84        150.28        19.82 o                         
   2   6   7        246.43        215.50        28.59 o                         
   3   6   7        451.24        533.35        54.30 o                         
   4   6   7         40.86        113.98        39.10 o                         
   5   6   7          6.34         17.57        37.04 o                         
   6   6   7          1.36         -0.47        40.84 o                         
   7   6   7          0.03        -74.80        49.87 o                         
 -11   7   7        205.24        278.52        66.10 o                         
 -10   7   7        181.82        232.81        62.43 o                         
  -9   7   7          8.53          0.26        47.02 o                         
  -8   7   7        365.37        364.28        49.65 o                         
  -7   7   7          3.56         20.67        36.82 o                         
  -6   7   7        108.36         99.24        31.01 o                         
  -5   7   7       1061.76       1399.00       136.94 o                         
  -4   7   7          1.28         42.97        30.55 o                         
  -3   7   7        328.07        311.49        22.19 o                         
  -2   7   7       1351.36       1332.47        63.03 o                         
  -1   7   7        252.09        293.16        20.86 o                         
   0   7   7        109.51         79.18        16.20 o                         
   1   7   7         33.31         36.51        16.04 o                         
   2   7   7         10.52        -22.28        24.97 o                         
   3   7   7          4.95         85.96        37.04 o                         
   4   7   7         17.35         29.60        35.78 o                         
   5   7   7         56.59        117.94        47.49 o                         
   6   7   7          0.55        -19.95        43.85 o                         
   7   7   7         37.99         62.37        56.68 o                         
 -10   8   7        109.62        144.33        57.57 o                         
  -9   8   7         30.18         44.62        49.56 o                         
  -8   8   7        127.55         56.64        44.04 o                         
  -7   8   7       1035.62       1112.55        74.10 o                         
  -6   8   7        338.46        324.36        41.81 o                         
  -5   8   7        633.37        572.00        46.34 o                         
  -4   8   7        630.50        709.97        47.43 o                         
  -3   8   7         12.63         58.26        16.66 o                         
  -2   8   7        696.40        622.95        32.93 o                         
  -1   8   7        433.35        447.49        26.32 o                         
   0   8   7        234.78        233.92        28.16 o                         
   1   8   7         62.72         27.83        20.21 o                         
   2   8   7        274.77        259.07        32.22 o                         
   3   8   7        491.23        528.12        58.73 o                         
   4   8   7        120.73        171.45        43.54 o                         
   5   8   7         98.58        107.97        46.07 o                         
   6   8   7         65.24        125.86        57.31 o                         
 -10   9   7        447.59        413.50       115.96 o                         
  -9   9   7         58.47         74.14        52.16 o                         
  -8   9   7          2.18         40.53        45.58 o                         
  -7   9   7        122.47        134.43        43.12 o                         
  -6   9   7          6.37          3.44        33.14 o                         
  -5   9   7         20.18         13.57        50.74 o                         
  -4   9   7        197.22        244.43        33.85 o                         
  -3   9   7        471.92        495.05        38.87 o                         
  -2   9   7          3.99        105.97        16.86 o                         
  -1   9   7        594.96        504.81        28.79 o                         
   0   9   7          4.70         -8.86        21.03 o                         
   1   9   7        123.41         50.86        42.66 o                         
   2   9   7         65.18         27.73        25.37 o                         
   3   9   7         21.05         80.11        43.69 o                         
   4   9   7        147.92        164.48        52.72 o                         
   5   9   7          0.05         48.92        54.14 o                         
   6   9   7         51.48        -24.06        53.98 o                         
 -10  10   7         80.83        119.03        61.57 o                         
  -9  10   7        481.30        509.28       103.54 o                         
  -8  10   7        148.53        231.67        51.89 o                         
  -7  10   7        195.46        124.58        44.46 o                         
  -6  10   7         18.65        -10.03        67.92 o                         
  -5  10   7       1481.28       1574.85        87.53 o                         
  -4  10   7        352.45        322.59       108.76 o                         
  -3  10   7        120.73        188.58        30.71 o                         
  -2  10   7         13.30         22.76        16.49 o                         
  -1  10   7        681.29        799.11        49.14 o                         
   0  10   7          9.57         15.08        23.45 o                         
   1  10   7        213.88        175.78        26.79 o                         
   2  10   7        653.00        685.01        47.34 o                         
   3  10   7          9.90          9.66        44.96 o                         
   4  10   7        503.73        493.61        69.18 o                         
   5  10   7        109.67         68.23        57.63 o                         
  -9  11   7         30.83         54.08        55.06 o                         
  -8  11   7        176.57        218.96        52.13 o                         
  -7  11   7         12.94         37.07        46.39 o                         
  -6  11   7         51.76          3.76        37.67 o                         
  -5  11   7        165.19        179.84        33.40 o                         
  -4  11   7        304.19        241.84        60.47 o                         
  -3  11   7         17.36         -1.42        41.95 o                         
  -2  11   7          5.24          4.43        40.21 o                         
  -1  11   7         79.46         97.93        25.25 o                         
   0  11   7         13.36         13.23        25.83 o                         
   1  11   7          0.01        -21.29        26.75 o                         
   2  11   7         21.53         -1.39        31.62 o                         
   3  11   7         38.52         10.92        47.81 o                         
   4  11   7          5.07         14.72        50.34 o                         
   5  11   7          4.62        -39.26        57.31 o                         
  -9  12   7          2.19         38.72        55.81 o                         
  -8  12   7          0.09        -20.44        50.11 o                         
  -7  12   7          7.79         33.51        44.33 o                         
  -6  12   7          3.34        -44.88        37.90 o                         
  -5  12   7          0.63         53.35        37.39 o                         
  -4  12   7         26.60        110.18        51.29 o                         
  -3  12   7          8.97        -20.74        45.75 o                         
  -2  12   7         46.62         10.77        50.82 o                         
  -1  12   7          5.91         30.81        32.69 o                         
   0  12   7          2.96          3.75        27.15 o                         
   1  12   7        112.15        174.93        34.30 o                         
   2  12   7         36.28         44.49        45.59 o                         
   3  12   7         31.24        -41.48        51.13 o                         
   4  12   7         14.75        -71.56        51.13 o                         
  -8  13   7         10.07         26.10        52.06 o                         
  -7  13   7          1.19         26.17        45.49 o                         
  -6  13   7          1.33        -29.45        57.63 o                         
  -5  13   7        147.07        176.04        66.65 o                         
  -4  13   7         12.66         26.28        53.83 o                         
  -3  13   7          5.70         67.12        58.10 o                         
  -2  13   7         19.63        -22.96        53.98 o                         
  -1  13   7         33.91         83.11        55.41 o                         
   0  13   7          6.57         22.48        30.35 o                         
   1  13   7         14.70          5.13        33.08 o                         
   2  13   7         33.48         18.52        45.59 o                         
   3  13   7         44.29        142.48        58.26 o                         
  -7  14   7         39.03          4.27        78.36 o                         
  -6  14   7          9.24        -37.20        62.22 o                         
  -5  14   7          1.77        -84.30        56.20 o                         
  -4  14   7          2.72         63.32        58.73 o                         
  -3  14   7         26.39         18.52        56.04 o                         
  -2  14   7         56.69        118.10        63.32 o                         
  -1  14   7         58.61        117.47        61.90 o                         
   0  14   7          1.06        -31.19        58.10 o                         
   1  14   7          9.74         25.74        34.86 o                         
   2  14   7          4.21        -50.66        52.24 o                         
  -6  15   7        157.77        216.25        84.06 o                         
  -5  15   7         84.65         75.20        74.41 o                         
  -4  15   7         80.52         35.30        71.08 o                         
  -3  15   7        132.41        246.49        75.67 o                         
  -2  15   7         13.65        -67.12        63.48 o                         
  -1  15   7         19.08         41.00        57.15 o                         
   0  15   7          2.45         82.95        65.07 o                         
   1  15   7          0.59         22.56        63.40 o                         
  -4  16   7         39.14         -2.37        66.97 o                         
  -3  16   7         18.18         29.13        73.93 o                         
  -2  16   7         42.41        124.75        65.07 o                         
  -2 -16   8          1.78        -35.32        42.93 o                         
  -1 -16   8         60.15         11.32        42.71 o                         
   0 -16   8          4.73        -38.09        41.91 o                         
   1 -16   8         34.83         -1.26        41.72 o                         
   2 -16   8         20.87         11.08        65.86 o                         
   3 -16   8         15.92          1.27        67.12 o                         
   4 -16   8         38.23        133.77        70.61 o                         
  -3 -15   8        284.66        349.28        54.29 o                         
  -2 -15   8         11.09         51.54        60.87 o                         
  -1 -15   8         36.31         16.31        45.36 o                         
   0 -15   8        171.49        164.84        41.67 o                         
   1 -15   8          1.75        -22.64        35.55 o                         
   2 -15   8         18.75         38.63        54.30 o                         
   3 -15   8          8.98         23.27        60.63 o                         
   4 -15   8          6.26         41.32        60.00 o                         
  -4 -14   8         72.42         95.29        43.59 o                         
  -3 -14   8         64.16        100.98        78.05 o                         
  -2 -14   8        252.76        272.41        44.45 o                         
  -1 -14   8         55.02         16.73        36.64 o                         
   0 -14   8         15.03         16.95        35.09 o                         
   1 -14   8         98.33        172.72        59.52 o                         
   2 -14   8         56.76         62.69        55.88 o                         
   3 -14   8         67.69         51.61        55.09 o                         
   4 -14   8         62.55         56.20        55.41 o                         
   6 -14   8         35.40         30.40        56.68 o                         
  -5 -13   8          3.62         17.52        40.59 o                         
  -4 -13   8        142.18        131.04        41.22 o                         
  -3 -13   8          8.62         35.58        42.66 o                         
  -2 -13   8         24.91         20.21        42.59 o                         
  -1 -13   8        123.17        130.11        35.74 o                         
   0 -13   8         30.16         58.57        48.92 o                         
   1 -13   8        434.09        415.74        41.46 o                         
   2 -13   8        163.93         86.53        48.92 o                         
   3 -13   8         86.83         93.24        45.91 o                         
   4 -13   8         61.74        105.75        50.98 o                         
   5 -13   8          4.09        -43.85        47.49 o                         
   6 -13   8         83.84         35.62        59.05 o                         
   7 -13   8          0.03         18.68        62.22 o                         
  -6 -12   8        131.91        123.80        44.22 o                         
  -5 -12   8         12.69         28.93        36.73 o                         
  -4 -12   8          5.13         40.06        36.74 o                         
  -3 -12   8         72.09         70.51        36.31 o                         
  -2 -12   8          6.58         30.57        32.83 o                         
  -1 -12   8        269.70        267.78        50.42 o                         
   0 -12   8        228.17        211.07        32.43 o                         
   1 -12   8       1549.25       1590.77        85.42 o                         
   2 -12   8         32.20         34.68        24.37 o                         
   3 -12   8          0.25         15.12        24.50 o                         
   4 -12   8        345.17        238.42        52.24 o                         
   5 -12   8        177.25         72.66        51.77 o                         
   6 -12   8         41.49        -10.77        56.52 o                         
   7 -12   8         35.53         12.82        61.11 o                         
  -7 -11   8         14.12         -6.42        42.66 o                         
  -6 -11   8         33.22          4.84        39.95 o                         
  -5 -11   8         70.59         37.47        35.45 o                         
  -4 -11   8         69.76         35.80        32.80 o                         
  -3 -11   8         53.60         67.14        33.99 o                         
  -2 -11   8          0.22        -30.02        29.31 o                         
  -1 -11   8       2697.26       2767.66       133.56 o                         
   0 -11   8        474.15        452.61        39.50 o                         
   1 -11   8         74.15         72.00        21.78 o                         
   2 -11   8        263.26        231.58        24.38 o                         
   3 -11   8         30.71         18.07        16.76 o                         
   4 -11   8        367.04        247.78        35.31 o                         
   5 -11   8        214.11        270.87        53.51 o                         
   6 -11   8          3.93          9.66        52.08 o                         
   7 -11   8          4.22         72.35        57.47 o                         
   8 -11   8        207.38        248.07        68.87 o                         
  -8 -10   8         56.71         69.52        45.85 o                         
  -7 -10   8         13.45         25.23        41.74 o                         
  -6 -10   8          4.48         -3.20        35.08 o                         
  -5 -10   8          4.26          7.12        34.27 o                         
  -4 -10   8         29.68         22.10        32.25 o                         
  -3 -10   8         27.80          6.14        29.19 o                         
  -2 -10   8         31.55         29.76        41.32 o                         
  -1 -10   8        110.55         83.26        24.80 o                         
   0 -10   8       2696.88       2808.62       109.75 o                         
   1 -10   8         34.33         32.45        19.49 o                         
   2 -10   8       1190.04       1272.90        54.60 o                         
   3 -10   8         55.76         -1.14        10.40 o                         
   4 -10   8          5.89        -19.55        18.11 o                         
   5 -10   8        395.57        464.64        62.85 o                         
   6 -10   8        246.96        328.49        59.52 o                         
   7 -10   8         60.46         96.41        56.20 o                         
   8 -10   8         42.03        -74.09        60.00 o                         
  -8  -9   8         25.46         22.60        39.29 o                         
  -7  -9   8         50.70         45.23        38.73 o                         
  -6  -9   8        158.30        182.12        39.85 o                         
  -5  -9   8         27.73         54.67        33.02 o                         
  -4  -9   8         29.95         81.23        31.65 o                         
  -3  -9   8        574.77        582.27        86.04 o                         
  -2  -9   8         96.63        124.48        31.82 o                         
  -1  -9   8        277.27        268.83        29.14 o                         
   0  -9   8       2652.40       2679.99       103.72 o                         
   1  -9   8        662.44        671.96        35.43 o                         
   2  -9   8        867.65        812.51        40.68 o                         
   3  -9   8        266.93        337.83        31.79 o                         
   4  -9   8        328.45        288.18        24.92 o                         
   5  -9   8       1056.42       1124.21        66.90 o                         
   6  -9   8          1.01         30.40        50.34 o                         
   7  -9   8        208.74        264.06        63.17 o                         
   8  -9   8        175.27        267.54        70.76 o                         
  -9  -8   8         54.95         35.18        41.78 o                         
  -8  -8   8        103.32         76.21        38.50 o                         
  -7  -8   8         23.40        -14.87        33.12 o                         
  -6  -8   8        119.75        112.08        43.46 o                         
  -5  -8   8       1273.69       1252.45        73.15 o                         
  -4  -8   8         15.57          2.17        26.36 o                         
  -3  -8   8        457.46        477.84        30.13 o                         
  -2  -8   8       2021.74       1971.65        77.98 o                         
  -1  -8   8          5.69          7.37        18.71 o                         
   0  -8   8        774.87        843.03        42.28 o                         
   1  -8   8        165.59        180.30        21.50 o                         
   2  -8   8       1820.34       1764.64        85.53 o                         
   3  -8   8        994.03       1016.03        46.93 o                         
   4  -8   8        192.43        239.54        51.83 o                         
   5  -8   8         99.27         99.37        27.53 o                         
   6  -8   8       1390.72       1329.33       115.73 o                         
   7  -8   8          0.25         78.68        53.51 o                         
   8  -8   8         38.88         13.77        60.79 o                         
  -9  -7   8         60.65         51.65        40.32 o                         
  -8  -7   8         79.32         65.02        82.56 o                         
  -7  -7   8        871.35        870.02        70.13 o                         
  -6  -7   8         17.91        -26.29        30.19 o                         
  -5  -7   8         62.75         39.93        27.54 o                         
  -4  -7   8       2330.50       2933.12       136.09 o                         
  -3  -7   8        100.25        121.79        18.85 o                         
  -2  -7   8        342.63        367.99        24.53 o                         
  -1  -7   8       3570.80       3997.76       146.26 o                         
   0  -7   8        429.13        418.96        25.91 o                         
   1  -7   8       2278.82       2319.36        88.15 o                         
   2  -7   8       1017.96       1018.10        44.92 o                         
   3  -7   8        616.37        624.15        32.51 o                         
   5  -7   8         43.02         79.27        27.48 o                         
   6  -7   8        240.16        267.57        35.22 o                         
   7  -7   8        802.20        828.60        85.65 o                         
   8  -7   8          0.27         -3.17        57.31 o                         
   9  -7   8          3.08          1.11        67.28 o                         
  -9  -6   8        490.78        436.28        47.07 o                         
  -8  -6   8        119.30        107.49        58.50 o                         
  -7  -6   8         13.36        -21.09        29.87 o                         
  -6  -6   8       1851.20       1811.40        93.46 o                         
  -5  -6   8          0.12         12.07        19.83 o                         
  -4  -6   8        665.71       1297.21       115.01 o                         
  -3  -6   8       4914.23       6079.12       268.66 o                         
  -2  -6   8       1093.17       1103.15        91.54 o                         
  -1  -6   8        965.91        984.05        58.66 o                         
   0  -6   8       5139.41       5016.74       181.43 o                         
   1  -6   8       2869.34       3256.48       147.18 o                         
   2  -6   8       4876.42       5047.98       181.95 o                         
   3  -6   8        577.19        582.71        33.24 o                         
   4  -6   8       1359.71       1397.80       174.62 o                         
   5  -6   8       3727.97       3699.24       242.22 o                         
   6  -6   8        341.21        308.74        45.91 o                         
   7  -6   8         75.51        100.69        48.44 o                         
   8  -6   8        423.11        424.43        73.14 o                         
   9  -6   8         15.17          1.42        63.01 o                         
 -10  -5   8          1.99          2.46        50.98 o                         
  -9  -5   8          0.91        -37.12        35.03 o                         
  -8  -5   8         34.43         42.70        34.18 o                         
  -7  -5   8        239.33        230.81        28.76 o                         
  -6  -5   8         30.15          7.42        21.10 o                         
  -5  -5   8       1521.58       1655.31        74.07 o                         
  -4  -5   8         14.18         26.64        18.42 o                         
  -3  -5   8          2.32         -8.23        15.25 o                         
  -2  -5   8       4019.02       3703.22       146.19 o                         
  -1  -5   8       1707.98       1701.68       106.16 o                         
   0  -5   8        703.15        757.63        35.74 o                         
   1  -5   8        867.00        708.39        35.40 o                         
   2  -5   8       2164.63       2197.36        82.88 o                         
   3  -5   8       2149.36       1978.80       116.96 o                         
   4  -5   8        230.37        206.43        28.84 o                         
   5  -5   8         95.67        113.39        37.68 o                         
   6  -5   8        886.80        782.16       145.25 o                         
   7  -5   8         24.13         55.60        57.70 o                         
   8  -5   8          5.69        -13.93        57.94 o                         
   9  -5   8        155.89        129.97        66.65 o                         
 -10  -4   8        229.52        282.27        69.18 o                         
  -9  -4   8        170.10        126.83        70.61 o                         
  -8  -4   8        211.01        203.41        30.60 o                         
  -7  -4   8       1704.25       1908.41        81.06 o                         
  -6  -4   8       1756.96       1841.53        75.96 o                         
  -5  -4   8        518.06        479.09        30.19 o                         
  -4  -4   8       3936.01       3862.48       173.40 o                         
  -3  -4   8       8401.16       9462.03       354.33 o                         
  -2  -4   8        593.53        648.08        35.64 o                         
  -1  -4   8       2638.18       2490.87       171.24 o                         
   0  -4   8        885.12        832.81        48.24 o                         
   1  -4   8        648.66        661.29        32.46 o                         
   2  -4   8       1384.49       1234.47        50.81 o                         
   3  -4   8       1500.80       1429.95        58.29 o                         
   4  -4   8       1003.52        940.29        58.60 o                         
   5  -4   8          0.85         29.94        26.94 o                         
   6  -4   8       1444.55       1629.18        88.62 o                         
   7  -4   8        187.63        223.20        40.00 o                         
   8  -4   8         13.43         34.35        56.52 o                         
   9  -4   8         39.45         47.81        63.96 o                         
 -10  -3   8        265.04        279.26        69.81 o                         
  -9  -3   8        187.11        163.25        29.20 o                         
  -8  -3   8        892.08       1007.27        55.36 o                         
  -7  -3   8        402.74        385.66        54.86 o                         
  -6  -3   8       1915.58       1858.28        75.94 o                         
  -5  -3   8       1133.84       1065.07        63.66 o                         
  -4  -3   8        154.85        141.41        22.66 o                         
  -3  -3   8       1179.31       1173.72        51.61 o                         
  -2  -3   8       8322.78       7861.31       278.83 o                         
  -1  -3   8        190.72        182.43        21.33 o                         
   0  -3   8       1119.04       1073.10        57.52 o                         
   1  -3   8       4779.89       4864.09       175.47 o                         
   2  -3   8        589.01        601.07        37.08 o                         
   3  -3   8         25.10         25.27        10.86 o                         
   4  -3   8       1359.81       1393.98        75.44 o                         
   5  -3   8         47.03         30.25        27.55 o                         
   6  -3   8        266.07        227.32        39.26 o                         
   7  -3   8        118.31        173.20        38.04 o                         
   8  -3   8        155.19        136.72        40.39 o                         
   9  -3   8          0.38          0.95        64.27 o                         
 -10  -2   8        121.72        143.07        46.61 o                         
  -9  -2   8        634.00        627.38        56.39 o                         
  -8  -2   8        115.77        117.09        24.60 o                         
  -7  -2   8        635.24        564.12        46.38 o                         
  -6  -2   8        392.30        346.26        30.78 o                         
  -5  -2   8        741.58        663.47        39.71 o                         
  -4  -2   8       5640.58       5406.75       195.64 o                         
  -3  -2   8        705.98        684.90        33.83 o                         
  -2  -2   8       3593.82       3155.67       180.25 o                         
  -1  -2   8       5457.74       4558.04       339.66 o                         
   0  -2   8        574.96        487.45        26.74 o                         
   1  -2   8        282.28        312.25        20.28 o                         
   2  -2   8       2357.84       2410.49        90.35 o                         
   3  -2   8       1673.54       1618.71        80.87 o                         
   4  -2   8        133.58        166.19        29.13 o                         
   5  -2   8        439.85        501.34        40.57 o                         
   6  -2   8        918.44       1052.18        67.60 o                         
   7  -2   8          1.27         16.04        32.04 o                         
   8  -2   8        195.14        232.81        42.98 o                         
   9  -2   8         34.61        -13.77        63.32 o                         
 -11  -1   8        354.13        412.08        88.18 o                         
 -10  -1   8         19.91        -35.67        44.71 o                         
  -9  -1   8        459.27        489.39        53.73 o                         
  -8  -1   8        838.33        815.42        46.53 o                         
  -7  -1   8        430.81        457.94        49.50 o                         
  -6  -1   8       2902.03       2815.32       108.97 o                         
  -5  -1   8        683.12        631.18        52.99 o                         
  -4  -1   8        595.99        503.28        28.16 o                         
  -3  -1   8       4564.90       4256.26       154.83 o                         
  -2  -1   8          1.70          1.98        11.46 o                         
  -1  -1   8        297.64        302.04        41.53 o                         
   0  -1   8       6978.98       5622.29       608.86 o                         
   1  -1   8         49.03         37.59        13.28 o                         
   2  -1   8         59.25         60.80        11.00 o                         
   3  -1   8       2938.75       2731.09       125.82 o                         
   4  -1   8         13.14         23.10        21.28 o                         
   5  -1   8         11.82         -9.91        23.71 o                         
   6  -1   8        349.21        427.77        39.67 o                         
   7  -1   8          1.30         21.00        31.39 o                         
   8  -1   8         10.14         -9.23        35.98 o                         
   9  -1   8        109.33         93.79        44.35 o                         
 -11   0   8         95.63        172.56        80.58 o                         
 -10   0   8        377.47        383.70        56.36 o                         
  -9   0   8         68.64        122.31        45.95 o                         
  -8   0   8        769.97       1022.31        71.39 o                         
  -7   0   8       1033.02       1053.89        72.01 o                         
  -6   0   8         78.21         55.10        19.24 o                         
  -5   0   8       4363.02       4151.78       162.78 o                         
  -4   0   8        136.60        148.61        16.22 o                         
  -3   0   8       1414.38       1518.37        60.73 o                         
  -2   0   8       9674.28       9298.87       329.40 o                         
  -1   0   8        135.16        158.41        16.08 o                         
   0   0   8         59.46         41.64        14.13 o                         
   1   0   8       5107.49       4758.24       172.56 o                         
   2   0   8         33.86         17.33        19.72 o                         
   3   0   8        240.30        228.09        37.44 o                         
   4   0   8       1417.65       1471.06        74.83 o                         
   5   0   8          2.71         -4.63        21.22 o                         
   6   0   8         35.82          6.34        27.57 o                         
   7   0   8         17.96         19.05        32.02 o                         
   8   0   8          0.39         25.53        37.21 o                         
   9   0   8          4.55         24.35        52.08 o                         
 -11   1   8         41.81          0.95        76.62 o                         
 -10   1   8        137.28        177.97        52.34 o                         
  -9   1   8        592.77        701.11       129.02 o                         
  -8   1   8         68.83         41.32        58.50 o                         
  -7   1   8       1588.72       1543.01        69.69 o                         
  -6   1   8        531.44        549.06        34.31 o                         
  -5   1   8         52.02         46.05        14.50 o                         
  -4   1   8       4022.81       4069.99       148.29 o                         
  -3   1   8         20.05          9.54        15.96 o                         
  -2   1   8       1892.35       1956.04        75.66 o                         
  -1   1   8       7072.62       6683.83       292.45 o                         
   0   1   8         26.15         16.30        13.04 o                         
   1   1   8        146.72        222.01        46.32 o                         
   2   1   8        348.22        346.58        49.94 o                         
   3   1   8         48.34         47.33        18.02 o                         
   4   1   8         32.36         26.36        19.97 o                         
   5   1   8        313.08        299.54        30.74 o                         
   6   1   8          1.98        -20.90        27.30 o                         
   7   1   8        114.52        114.91        32.42 o                         
   8   1   8        101.05         94.92        39.80 o                         
 -11   2   8        158.40        148.83        58.65 o                         
 -10   2   8         68.04        160.28        59.37 o                         
  -9   2   8        101.85        112.02        49.65 o                         
  -8   2   8         32.94         -9.77        41.09 o                         
  -7   2   8        145.58        132.23        39.12 o                         
  -6   2   8       1840.44       1746.93        72.93 o                         
  -5   2   8        413.72        420.64        26.68 o                         
  -4   2   8        509.82        563.65        29.43 o                         
  -3   2   8       2406.51       2389.70        89.96 o                         
  -2   2   8        822.45        763.75        35.95 o                         
  -1   2   8       3141.88       2940.57       182.37 o                         
   0   2   8        894.48        817.38        48.47 o                         
   1   2   8        838.27        899.96        40.25 o                         
   2   2   8          1.20          0.45        12.04 o                         
   3   2   8       1013.16       1039.94        59.09 o                         
   4   2   8        136.17        132.94        25.18 o                         
   5   2   8         25.02          5.17        23.14 o                         
   6   2   8         12.92        -16.53        26.56 o                         
   7   2   8        227.25        211.03        37.59 o                         
   8   2   8         40.36         57.76        35.75 o                         
 -11   3   8          1.72         -9.81        56.00 o                         
 -10   3   8         26.69        -78.15        52.10 o                         
  -9   3   8         86.90         93.09        65.38 o                         
  -8   3   8         59.74         82.79        44.47 o                         
  -7   3   8        677.01        803.38        63.72 o                         
  -6   3   8        178.14        219.29        37.46 o                         
  -5   3   8        581.54        602.65        46.69 o                         
  -4   3   8         69.12         74.96        23.64 o                         
  -3   3   8       6866.76       7316.47       288.06 o                         
  -2   3   8        559.52        608.60        31.61 o                         
  -1   3   8        702.04        686.74        33.29 o                         
   0   3   8          2.74          8.71        19.51 o                         
   1   3   8       1092.99       1005.04        75.92 o                         
   2   3   8        124.19        107.76        14.44 o                         
   3   3   8         11.90        -15.12        21.06 o                         
   4   3   8         49.81          7.60        23.50 o                         
   5   3   8        299.91        307.88        43.93 o                         
   6   3   8        123.60        117.13        79.16 o                         
   7   3   8          9.47        -48.69        33.40 o                         
   8   3   8          0.74         27.70        51.13 o                         
 -11   4   8        105.34         94.03        61.49 o                         
 -10   4   8         43.23         36.47        54.57 o                         
  -9   4   8          7.49        -75.16        50.11 o                         
  -8   4   8        314.32        371.66        93.01 o                         
  -7   4   8         72.62        103.63        39.15 o                         
  -6   4   8        240.82        192.33        35.36 o                         
  -5   4   8        113.05        157.99        15.74 o                         
  -4   4   8         45.90         42.70        12.70 o                         
  -3   4   8        189.72        142.48        16.13 o                         
  -2   4   8       1890.81       1775.24        69.33 o                         
  -1   4   8        576.77        534.10        28.89 o                         
   0   4   8        220.17        281.26        29.13 o                         
   1   4   8         49.31         17.82        10.84 o                         
   2   4   8        975.00        914.61        42.16 o                         
   3   4   8        398.56        411.72        35.11 o                         
   4   4   8         32.01         55.67        27.35 o                         
   5   4   8          7.05         -7.92        27.62 o                         
   6   4   8          7.88         18.04        32.19 o                         
   7   4   8          7.42        -16.62        47.97 o                         
   8   4   8         22.32        -75.67        52.72 o                         
 -11   5   8          7.73          5.38        59.45 o                         
 -10   5   8        141.21        143.47        53.97 o                         
  -9   5   8         48.96         51.87        50.69 o                         
  -8   5   8        120.69        141.25        46.67 o                         
  -7   5   8        298.70        397.04        50.98 o                         
  -6   5   8         70.36         60.43        30.80 o                         
  -5   5   8       1231.75       1287.65        75.83 o                         
  -4   5   8        398.50        354.69        21.75 o                         
  -3   5   8        492.98        558.60        44.68 o                         
  -2   5   8          6.39        -14.28        13.80 o                         
  -1   5   8       2714.76       2991.10       110.82 o                         
   0   5   8         24.25          7.29        17.68 o                         
   1   5   8         53.95         21.67        22.28 o                         
   2   5   8          3.40         16.22        14.61 o                         
   3   5   8        134.60        162.18        46.54 o                         
   4   5   8         20.57         -9.37        28.99 o                         
   5   5   8        161.16        178.73        45.59 o                         
   6   5   8          1.73         38.15        41.16 o                         
   7   5   8        106.50        115.09        54.62 o                         
 -11   6   8         11.95        -67.62        59.34 o                         
 -10   6   8         81.04         20.92        56.72 o                         
  -9   6   8        511.67        499.52        92.61 o                         
  -8   6   8        176.00        118.55        46.77 o                         
  -7   6   8        194.47        147.29        39.08 o                         
  -6   6   8        325.09        405.13        41.51 o                         
  -5   6   8        390.88        375.19        37.21 o                         
  -4   6   8       1055.63       1023.57        45.85 o                         
  -3   6   8         56.62         61.27        16.45 o                         
  -2   6   8       1048.65       1082.36        47.47 o                         
  -1   6   8        514.30        411.08        48.22 o                         
   0   6   8       2479.18       2513.97        94.76 o                         
   1   6   8       1180.86       1267.59        74.41 o                         
   2   6   8         69.31         73.11        16.95 o                         
   3   6   8        338.29        373.14        48.13 o                         
   4   6   8         12.85         11.08        34.51 o                         
   5   6   8        124.89        122.53        47.49 o                         
   6   6   8        154.76         98.31        52.08 o                         
   7   6   8         77.84         74.56        57.31 o                         
 -10   7   8         54.41         27.29        54.35 o                         
  -9   7   8        167.91         68.24        53.71 o                         
  -8   7   8        106.78        143.00        47.51 o                         
  -7   7   8        291.60        296.03        78.68 o                         
  -6   7   8        246.65        197.45        35.20 o                         
  -5   7   8        126.84        143.57        32.18 o                         
  -4   7   8        545.42        624.67        44.22 o                         
  -3   7   8        396.20        401.65        26.10 o                         
  -2   7   8        387.20        382.29        28.29 o                         
  -1   7   8       2488.48       2429.26        92.12 o                         
   0   7   8        149.32        115.18        22.64 o                         
   1   7   8        122.91        136.45        19.65 o                         
   2   7   8        505.92        488.20        41.24 o                         
   3   7   8         20.98         44.96        34.51 o                         
   4   7   8        313.49        331.34        52.24 o                         
   5   7   8         86.57        143.59        50.34 o                         
   6   7   8         19.75         28.65        48.13 o                         
 -10   8   8        138.48        251.12        65.31 o                         
  -9   8   8         52.55         21.48        48.92 o                         
  -8   8   8         75.31        144.45        45.50 o                         
  -7   8   8        187.64        164.08        42.65 o                         
  -6   8   8        259.75        207.99        39.91 o                         
  -5   8   8         66.50         85.16        46.31 o                         
  -4   8   8         68.17         50.59        27.17 o                         
  -3   8   8        744.23        836.90        49.38 o                         
  -2   8   8        109.63         80.84        28.61 o                         
  -1   8   8        330.41        368.06        25.27 o                         
   0   8   8        517.38        551.75        31.55 o                         
   1   8   8          0.64        -30.02        20.43 o                         
   2   8   8        569.65        694.83        65.70 o                         
   3   8   8        204.78        191.24        47.02 o                         
   4   8   8         31.12         50.50        41.00 o                         
   5   8   8        122.90        134.41        55.09 o                         
   6   8   8         31.38         44.80        57.31 o                         
 -10   9   8        432.64        347.47        67.74 o                         
  -9   9   8          5.69         41.48        52.20 o                         
  -8   9   8          3.24        -13.67        45.08 o                         
  -7   9   8        169.49        154.45        44.65 o                         
  -6   9   8        182.22        173.90        38.22 o                         
  -5   9   8        468.54        372.33        72.90 o                         
  -4   9   8         38.64         43.86        28.48 o                         
  -3   9   8         20.69         24.72        26.69 o                         
  -2   9   8        517.17        572.16        45.85 o                         
  -1   9   8         39.11         12.08        17.39 o                         
   0   9   8         58.91         60.54        22.44 o                         
   1   9   8        126.68        190.12        27.41 o                         
   2   9   8          4.14        -52.24        34.83 o                         
   3   9   8          2.45        -22.01        42.43 o                         
   4   9   8         37.07         23.11        49.39 o                         
   5   9   8          5.24          4.43        47.81 o                         
 -10  10   8          8.55         10.51        77.65 o                         
  -9  10   8         28.29         65.28        53.98 o                         
  -8  10   8          3.52         -1.04        46.48 o                         
  -7  10   8         60.63        109.08        42.19 o                         
  -6  10   8         18.14         44.44        37.33 o                         
  -5  10   8         30.81         70.67        34.39 o                         
  -4  10   8        238.01        293.03        54.14 o                         
  -3  10   8         14.08         27.83        33.88 o                         
  -2  10   8         64.23         45.78        19.02 o                         
  -1  10   8        426.55        535.10        65.46 o                         
   0  10   8        193.14        185.72        28.72 o                         
   1  10   8         70.59         81.09        25.96 o                         
   2  10   8        242.68        328.49        53.51 o                         
   3  10   8         58.54         66.97        48.60 o                         
   4  10   8        127.09        118.26        55.73 o                         
   5  10   8         56.10         58.10        52.08 o                         
  -9  11   8         20.26         37.67        63.64 o                         
  -8  11   8          5.24        -33.99        45.53 o                         
  -7  11   8        125.89        155.89        44.28 o                         
  -6  11   8          2.64        -23.50        39.88 o                         
  -5  11   8         20.32         21.25        34.56 o                         
  -4  11   8         19.67         30.36        49.79 o                         
  -3  11   8         71.27        120.00        52.40 o                         
  -2  11   8         29.17         71.24        48.60 o                         
  -1  11   8         60.22         53.51        25.04 o                         
   0  11   8         56.96         77.67        29.45 o                         
   1  11   8         37.80         17.57        29.76 o                         
   2  11   8          3.25        -58.42        44.64 o                         
   3  11   8         17.09        -72.66        48.44 o                         
   4  11   8          0.97        -42.43        54.93 o                         
  -9  12   8         90.42         80.74        54.85 o                         
  -8  12   8         47.20        -18.35        48.81 o                         
  -7  12   8         69.53        147.49        61.42 o                         
  -6  12   8         84.97        113.12        44.63 o                         
  -5  12   8         30.51        -16.10        35.65 o                         
  -4  12   8        183.46        251.56        59.21 o                         
  -3  12   8         87.19        136.94        57.31 o                         
  -2  12   8         13.72         67.60        52.56 o                         
  -1  12   8        175.07        176.56        35.66 o                         
   0  12   8         16.43        -33.88        28.32 o                         
   1  12   8          4.21         17.87        32.13 o                         
   2  12   8         80.99         67.44        48.13 o                         
   3  12   8         19.18         31.03        53.83 o                         
  -8  13   8        145.83        155.75        63.56 o                         
  -7  13   8         25.22         42.29        47.32 o                         
  -6  13   8         26.83         29.13        60.95 o                         
  -5  13   8        140.69        252.51        64.27 o                         
  -4  13   8         80.15        -42.90        52.40 o                         
  -3  13   8        130.25         79.31        55.41 o                         
  -2  13   8         36.50         39.74        57.78 o                         
  -1  13   8          2.59        -79.31        52.88 o                         
   0  13   8        280.85        309.68        39.94 o                         
   1  13   8         87.42         32.97        35.24 o                         
   2  13   8          0.02         -4.91        48.44 o                         
  -7  14   8          1.23          3.96        69.81 o                         
  -6  14   8          5.40          2.22        63.80 o                         
  -5  14   8        118.30         49.71        62.37 o                         
  -4  14   8         80.69         95.30        60.47 o                         
  -3  14   8          1.91          2.22        56.52 o                         
  -2  14   8        112.76        237.31        63.17 o                         
  -1  14   8          6.42        -49.08        59.68 o                         
   0  14   8          0.94          3.64        56.68 o                         
   1  14   8         18.75        -26.91        49.87 o                         
  -6  15   8         81.13        152.14        81.21 o                         
  -5  15   8         30.73        122.22        69.02 o                         
  -4  15   8         25.17         94.51        66.49 o                         
  -3  15   8         20.12         42.74        69.81 o                         
  -2  15   8          8.26         24.85        67.28 o                         
  -1  15   8         37.47        160.84        69.81 o                         
   0  15   8          6.94        -22.32        64.91 o                         
  -1 -16   9         32.65         -0.53        93.09 o                         
   0 -16   9         92.36        140.67        44.56 o                         
   1 -16   9          5.55         -2.35        41.84 o                         
   2 -16   9          4.11        -55.41        67.92 o                         
   3 -16   9         58.28         92.45        72.51 o                         
  -3 -15   9         12.86         -9.12        46.49 o                         
  -2 -15   9        148.56         73.24        46.18 o                         
  -1 -15   9          0.65        -22.09        40.94 o                         
   0 -15   9          7.92        -26.41        38.87 o                         
   1 -15   9        160.98        170.93        67.20 o                         
   2 -15   9          9.44          1.11        58.42 o                         
   3 -15   9         20.49        -43.38        61.27 o                         
   4 -15   9        158.49        220.21        70.29 o                         
  -4 -14   9        111.95        119.48        45.33 o                         
  -3 -14   9          9.65         -1.70        40.77 o                         
  -2 -14   9          1.17          1.63        39.76 o                         
  -1 -14   9        149.57        157.19        41.07 o                         
   0 -14   9          4.23         -0.07        35.17 o                         
   1 -14   9          8.41         40.34        32.21 o                         
   2 -14   9         93.84         82.22        42.74 o                         
   3 -14   9          6.64         42.11        56.99 o                         
   4 -14   9         15.57        -14.09        59.84 o                         
  -5 -13   9         15.90          5.59        71.08 o                         
  -4 -13   9          1.28         -6.13        69.02 o                         
  -3 -13   9         29.12         33.27        40.34 o                         
  -2 -13   9          3.53         16.67        36.73 o                         
  -1 -13   9         44.92         68.87        36.39 o                         
   0 -13   9         47.29         63.13        32.14 o                         
   1 -13   9          0.96        -43.27        28.85 o                         
   2 -13   9          0.13         27.12        28.29 o                         
   3 -13   9        207.39        280.37        60.63 o                         
   4 -13   9        132.55         92.98        70.13 o                         
   5 -13   9         46.10         64.27        53.03 o                         
   6 -13   9         72.54         20.90        62.69 o                         
  -6 -12   9         28.59          9.88        44.87 o                         
  -5 -12   9         22.38         74.42        37.92 o                         
  -4 -12   9         12.02         11.15        35.50 o                         
  -3 -12   9         14.46         24.94        33.09 o                         
  -2 -12   9        275.76        243.50        40.77 o                         
  -1 -12   9          1.90         63.67        32.71 o                         
   0 -12   9         80.78        141.42        31.48 o                         
   1 -12   9        192.03        202.24        30.92 o                         
   2 -12   9        650.84        688.30        48.59 o                         
   3 -12   9         81.16         69.07        43.31 o                         
   4 -12   9        196.89        247.91        52.88 o                         
   5 -12   9         83.13        147.07        53.03 o                         
   6 -12   9         61.64         65.86        55.25 o                         
   7 -12   9          2.59        -68.39        62.53 o                         
  -7 -11   9          2.07        -26.90        41.01 o                         
  -6 -11   9         37.79         60.63        39.23 o                         
  -5 -11   9        285.98        277.40        45.06 o                         
  -4 -11   9        107.45        127.66        36.33 o                         
  -3 -11   9        346.91        330.82        66.49 o                         
  -2 -11   9       1067.07       1062.42        98.94 o                         
  -1 -11   9        172.01        177.78        67.99 o                         
   0 -11   9        299.91        318.47        34.63 o                         
   1 -11   9          5.83         -4.22        21.34 o                         
   2 -11   9       1085.81        959.93        49.60 o                         
   3 -11   9        277.79        136.01        84.34 o                         
   4 -11   9        137.87        130.43        28.18 o                         
   5 -11   9        122.10        200.58        56.20 o                         
   6 -11   9        511.01        637.99        80.26 o                         
   7 -11   9         10.72         32.61        59.37 o                         
  -7 -10   9        218.55        187.81        80.18 o                         
  -6 -10   9         15.02        -10.85        38.30 o                         
  -5 -10   9          8.41        -25.68        34.36 o                         
  -4 -10   9       1257.80       1213.45        77.28 o                         
  -3 -10   9        274.75        212.40        35.58 o                         
  -2 -10   9        406.86        347.30        35.90 o                         
  -1 -10   9        268.46        306.53        32.99 o                         
   0 -10   9       5982.34       6058.30       240.88 o                         
   1 -10   9       1503.58       1650.91        71.02 o                         
   2 -10   9        291.51        322.57        31.48 o                         
   3 -10   9        258.96        272.98        24.45 o                         
   4 -10   9       2310.93       2274.51       111.42 o                         
   5 -10   9         16.35         21.21        48.60 o                         
   6 -10   9         37.77          3.32        54.78 o                         
   7 -10   9        222.58        222.43        65.07 o                         
   8 -10   9         27.40          1.58        64.43 o                         
  -8  -9   9         58.04         53.87        60.79 o                         
  -7  -9   9         77.43         46.20        38.19 o
[truncated: 294,436 more chars]
